# Supplementary material for: The ability of locked nucleic acid oligonucleotides to pre-structure the double helix: A molecular simulation and binding study
Source: PLoS One. 2019 Feb 12;14(2):e0211651. doi: 10.1371/journal.pone.0211651 (PMC6372149; doi:10.1371/journal.pone.0211651)
Supplement: S2 File — (TGZ) [file pone.0211651.s007.tgz]

Archive with 9 entries (8 files):
- plosOne-data
- plosOne-data/dupd5ld.pdb
- plosOne-data/dup1d1l.pdb
- plosOne-data/dup3d1l.pdb
- plosOne-data/dup2d1l.pdb
- plosOne-data/duplna.pdb
- plosOne-data/dup2l2d.pdb
- plosOne-data/dupdna.pdb
- plosOne-data/dup2d2l.pdb
