# Supplementary material for: The ability of locked nucleic acid oligonucleotides to pre-structure the double helix: A molecular simulation and binding study
Source: PLoS One. 2019 Feb 12;14(2):e0211651. doi: 10.1371/journal.pone.0211651 (PMC6372149; doi:10.1371/journal.pone.0211651)
Supplement: S2 File — (TGZ) [file pone.0211651.s007.tgz › plosOne-data/dupd5ld.pdb]

REMARK  17-MER DUPLEX                                                                 
REMARK   DATE:     5/12/18     19:16: 7      CREATED BY USER: xu                      
ATOM      1  H5T GUA     1     -25.610   7.303   1.333  1.00  0.00      A   
ATOM      2  O5' GUA     1     -25.030   8.031   1.600  1.00  0.00      A   
ATOM      3  C5' GUA     1     -25.839   8.785   2.506  1.00  0.00      A   
ATOM      4  H5' GUA     1     -26.231   9.680   1.976  1.00  0.00      A   
ATOM      5 H5'' GUA     1     -25.207   9.132   3.356  1.00  0.00      A   
ATOM      6  C4' GUA     1     -27.011   7.969   3.059  1.00  0.00      A   
ATOM      7  H4' GUA     1     -27.752   8.612   3.579  1.00  0.00      A   
ATOM      8  O4' GUA     1     -27.680   7.220   1.993  1.00  0.00      A   
ATOM      9  C1' GUA     1     -28.257   6.068   2.609  1.00  0.00      A   
ATOM     10  H1' GUA     1     -29.098   6.392   3.261  1.00  0.00      A   
ATOM     11  N9  GUA     1     -28.679   5.102   1.581  1.00  0.00      A   
ATOM     12  C4  GUA     1     -29.068   3.812   1.832  1.00  0.00      A   
ATOM     13  N2  GUA     1     -29.267   1.193   4.068  1.00  0.00      A   
ATOM     14  H21 GUA     1     -29.337   0.192   4.032  1.00  0.00      A   
ATOM     15  H22 GUA     1     -28.916   1.639   4.885  1.00  0.00      A   
ATOM     16  N3  GUA     1     -29.148   3.236   3.044  1.00  0.00      A   
ATOM     17  C2  GUA     1     -29.305   1.927   2.969  1.00  0.00      A   
ATOM     18  N1  GUA     1     -29.545   1.263   1.790  1.00  0.00      A   
ATOM     19  H1  GUA     1     -29.644   0.260   1.808  1.00  0.00      A   
ATOM     20  C6  GUA     1     -29.562   1.844   0.521  1.00  0.00      A   
ATOM     21  O6  GUA     1     -29.794   1.167  -0.489  1.00  0.00      A   
ATOM     22  C5  GUA     1     -29.310   3.245   0.594  1.00  0.00      A   
ATOM     23  N7  GUA     1     -29.129   4.182  -0.418  1.00  0.00      A   
ATOM     24  C8  GUA     1     -28.746   5.265   0.216  1.00  0.00      A   
ATOM     25  H8  GUA     1     -28.487   6.215  -0.255  1.00  0.00      A   
ATOM     26  C2' GUA     1     -27.080   5.579   3.436  1.00  0.00      A   
ATOM     27 H2'' GUA     1     -26.317   5.114   2.773  1.00  0.00      A   
ATOM     28  H2' GUA     1     -27.384   4.855   4.220  1.00  0.00      A   
ATOM     29  C3' GUA     1     -26.528   6.865   4.019  1.00  0.00      A   
ATOM     30  H3' GUA     1     -25.410   6.827   3.962  1.00  0.00      A   
ATOM     31  O3' GUA     1     -27.035   7.052   5.343  1.00  0.00      A   
ATOM     32  P   GUA     2     -25.999   7.186   6.533  1.00  0.00      A   
ATOM     33  O1P GUA     2     -26.704   7.759   7.701  1.00  0.00      A   
ATOM     34  O2P GUA     2     -24.809   7.913   6.038  1.00  0.00      A   
ATOM     35  O5' GUA     2     -25.622   5.665   6.819  1.00  0.00      A   
ATOM     36  C5' GUA     2     -26.042   5.106   8.092  1.00  0.00      A   
ATOM     37  H5' GUA     2     -27.148   5.204   8.209  1.00  0.00      A   
ATOM     38 H5'' GUA     2     -25.561   5.656   8.934  1.00  0.00      A   
ATOM     39  C4' GUA     2     -25.708   3.607   8.265  1.00  0.00      A   
ATOM     40  H4' GUA     2     -26.148   3.239   9.216  1.00  0.00      A   
ATOM     41  O4' GUA     2     -26.275   2.813   7.175  1.00  0.00      A   
ATOM     42  C1' GUA     2     -25.237   2.046   6.560  1.00  0.00      A   
ATOM     43  H1' GUA     2     -25.221   1.054   7.068  1.00  0.00      A   
ATOM     44  N9  GUA     2     -25.520   1.922   5.142  1.00  0.00      A   
ATOM     45  C4  GUA     2     -25.883   0.801   4.447  1.00  0.00      A   
ATOM     46  N2  GUA     2     -26.312  -2.634   4.311  1.00  0.00      A   
ATOM     47  H21 GUA     2     -26.269  -3.351   3.610  1.00  0.00      A   
ATOM     48  H22 GUA     2     -26.135  -2.864   5.261  1.00  0.00      A   
ATOM     49  N3  GUA     2     -26.071  -0.433   4.956  1.00  0.00      A   
ATOM     50  C2  GUA     2     -26.225  -1.349   4.007  1.00  0.00      A   
ATOM     51  N1  GUA     2     -26.325  -1.036   2.676  1.00  0.00      A   
ATOM     52  H1  GUA     2     -26.408  -1.792   2.014  1.00  0.00      A   
ATOM     53  C6  GUA     2     -26.205   0.238   2.131  1.00  0.00      A   
ATOM     54  O6  GUA     2     -26.320   0.441   0.919  1.00  0.00      A   
ATOM     55  C5  GUA     2     -25.970   1.208   3.130  1.00  0.00      A   
ATOM     56  N7  GUA     2     -25.704   2.560   3.006  1.00  0.00      A   
ATOM     57  C8  GUA     2     -25.433   2.940   4.230  1.00  0.00      A   
ATOM     58  H8  GUA     2     -25.185   3.958   4.543  1.00  0.00      A   
ATOM     59  C2' GUA     2     -23.944   2.799   6.863  1.00  0.00      A   
ATOM     60 H2'' GUA     2     -23.849   3.697   6.215  1.00  0.00      A   
ATOM     61  H2' GUA     2     -23.044   2.176   6.721  1.00  0.00      A   
ATOM     62  C3' GUA     2     -24.198   3.275   8.281  1.00  0.00      A   
ATOM     63  H3' GUA     2     -23.637   4.216   8.485  1.00  0.00      A   
ATOM     64  O3' GUA     2     -23.871   2.276   9.253  1.00  0.00      A   
ATOM     65  P   GUA     3     -22.390   1.752   9.423  1.00  0.00      A   
ATOM     66  O1P GUA     3     -22.193   1.420  10.852  1.00  0.00      A   
ATOM     67  O2P GUA     3     -21.455   2.724   8.816  1.00  0.00      A   
ATOM     68  O5' GUA     3     -22.421   0.413   8.558  1.00  0.00      A   
ATOM     69  C5' GUA     3     -23.040  -0.756   9.150  1.00  0.00      A   
ATOM     70  H5' GUA     3     -24.125  -0.574   9.329  1.00  0.00      A   
ATOM     71 H5'' GUA     3     -22.558  -0.994  10.129  1.00  0.00      A   
ATOM     72  C4' GUA     3     -22.898  -2.014   8.275  1.00  0.00      A   
ATOM     73  H4' GUA     3     -23.286  -2.906   8.811  1.00  0.00      A   
ATOM     74  O4' GUA     3     -23.676  -1.880   7.053  1.00  0.00      A   
ATOM     75  C1' GUA     3     -23.021  -2.575   5.987  1.00  0.00      A   
ATOM     76  H1' GUA     3     -23.698  -3.399   5.669  1.00  0.00      A   
ATOM     77  N9  GUA     3     -22.822  -1.653   4.857  1.00  0.00      A   
ATOM     78  C4  GUA     3     -22.824  -2.011   3.533  1.00  0.00      A   
ATOM     79  N2  GUA     3     -23.058  -4.451   1.092  1.00  0.00      A   
ATOM     80  H21 GUA     3     -23.286  -4.497   0.114  1.00  0.00      A   
ATOM     81  H22 GUA     3     -23.192  -5.249   1.667  1.00  0.00      A   
ATOM     82  N3  GUA     3     -22.991  -3.259   3.055  1.00  0.00      A   
ATOM     83  C2  GUA     3     -22.994  -3.296   1.729  1.00  0.00      A   
ATOM     84  N1  GUA     3     -22.908  -2.176   0.942  1.00  0.00      A   
ATOM     85  H1  GUA     3     -22.999  -2.283  -0.056  1.00  0.00      A   
ATOM     86  C6  GUA     3     -22.752  -0.870   1.400  1.00  0.00      A   
ATOM     87  O6  GUA     3     -22.684   0.064   0.592  1.00  0.00      A   
ATOM     88  C5  GUA     3     -22.680  -0.831   2.825  1.00  0.00      A   
ATOM     89  N7  GUA     3     -22.545   0.246   3.693  1.00  0.00      A   
ATOM     90  C8  GUA     3     -22.626  -0.291   4.893  1.00  0.00      A   
ATOM     91  H8  GUA     3     -22.574   0.244   5.845  1.00  0.00      A   
ATOM     92  C2' GUA     3     -21.755  -3.191   6.591  1.00  0.00      A   
ATOM     93 H2'' GUA     3     -20.912  -3.211   5.880  1.00  0.00      A   
ATOM     94  H2' GUA     3     -21.983  -4.232   6.904  1.00  0.00      A   
ATOM     95  C3' GUA     3     -21.468  -2.319   7.800  1.00  0.00      A   
ATOM     96  H3' GUA     3     -20.959  -1.364   7.535  1.00  0.00      A   
ATOM     97  O3' GUA     3     -20.787  -3.067   8.814  1.00  0.00      A   
ATOM     98  P   GUA     4     -19.231  -3.337   8.703  1.00  0.00      A   
ATOM     99  O1P GUA     4     -18.756  -3.878   9.995  1.00  0.00      A   
ATOM    100  O2P GUA     4     -18.544  -2.147   8.160  1.00  0.00      A   
ATOM    101  O5' GUA     4     -19.127  -4.485   7.624  1.00  0.00      A   
ATOM    102  C5' GUA     4     -19.702  -5.785   7.868  1.00  0.00      A   
ATOM    103  H5' GUA     4     -20.791  -5.696   8.083  1.00  0.00      A   
ATOM    104 H5'' GUA     4     -19.215  -6.260   8.750  1.00  0.00      A   
ATOM    105  C4' GUA     4     -19.534  -6.724   6.656  1.00  0.00      A   
ATOM    106  H4' GUA     4     -20.107  -7.661   6.824  1.00  0.00      A   
ATOM    107  O4' GUA     4     -20.023  -6.101   5.425  1.00  0.00      A   
ATOM    108  C1' GUA     4     -18.947  -5.947   4.492  1.00  0.00      A   
ATOM    109  H1' GUA     4     -19.036  -6.794   3.774  1.00  0.00      A   
ATOM    110  N9  GUA     4     -19.087  -4.654   3.819  1.00  0.00      A   
ATOM    111  C4  GUA     4     -19.373  -4.442   2.494  1.00  0.00      A   
ATOM    112  N2  GUA     4     -19.798  -5.669  -0.718  1.00  0.00      A   
ATOM    113  H21 GUA     4     -19.721  -5.296  -1.646  1.00  0.00      A   
ATOM    114  H22 GUA     4     -19.572  -6.623  -0.555  1.00  0.00      A   
ATOM    115  N3  GUA     4     -19.567  -5.391   1.556  1.00  0.00      A   
ATOM    116  C2  GUA     4     -19.708  -4.881   0.340  1.00  0.00      A   
ATOM    117  N1  GUA     4     -19.741  -3.533   0.092  1.00  0.00      A   
ATOM    118  H1  GUA     4     -19.814  -3.221  -0.865  1.00  0.00      A   
ATOM    119  C6  GUA     4     -19.579  -2.531   1.042  1.00  0.00      A   
ATOM    120  O6  GUA     4     -19.616  -1.339   0.726  1.00  0.00      A   
ATOM    121  C5  GUA     4     -19.370  -3.070   2.334  1.00  0.00      A   
ATOM    122  N7  GUA     4     -19.086  -2.430   3.529  1.00  0.00      A   
ATOM    123  C8  GUA     4     -18.917  -3.411   4.386  1.00  0.00      A   
ATOM    124  H8  GUA     4     -18.697  -3.289   5.451  1.00  0.00      A   
ATOM    125  C2' GUA     4     -17.656  -6.106   5.298  1.00  0.00      A   
ATOM    126 H2'' GUA     4     -17.386  -5.147   5.791  1.00  0.00      A   
ATOM    127  H2' GUA     4     -16.807  -6.427   4.672  1.00  0.00      A   
ATOM    128  C3' GUA     4     -18.065  -7.096   6.378  1.00  0.00      A   
ATOM    129  H3' GUA     4     -17.484  -6.912   7.313  1.00  0.00      A   
ATOM    130  O3' GUA     4     -17.923  -8.457   5.957  1.00  0.00      A   
ATOM    131  P   ADE     5     -16.493  -9.086   5.716  1.00  0.00      A   
ATOM    132  O1P ADE     5     -16.587 -10.544   5.950  1.00  0.00      A   
ATOM    133  O2P ADE     5     -15.485  -8.332   6.492  1.00  0.00      A   
ATOM    134  O5' ADE     5     -16.259  -8.825   4.165  1.00  0.00      A   
ATOM    135  C5' ADE     5     -17.181  -9.417   3.221  1.00  0.00      A   
ATOM    136  H5' ADE     5     -18.208  -9.006   3.359  1.00  0.00      A   
ATOM    137 H5'' ADE     5     -17.226 -10.521   3.375  1.00  0.00      A   
ATOM    138  C4' ADE     5     -16.756  -9.185   1.758  1.00  0.00      A   
ATOM    139  H4' ADE     5     -17.322  -9.874   1.096  1.00  0.00      A   
ATOM    140  O4' ADE     5     -17.086  -7.827   1.339  1.00  0.00      A   
ATOM    141  C1' ADE     5     -15.963  -7.241   0.693  1.00  0.00      A   
ATOM    142  H1' ADE     5     -16.027  -7.512  -0.387  1.00  0.00      A   
ATOM    143  N9  ADE     5     -16.031  -5.805   0.909  1.00  0.00      A   
ATOM    144  C5  ADE     5     -16.246  -3.636   0.644  1.00  0.00      A   
ATOM    145  N7  ADE     5     -15.973  -3.838   1.987  1.00  0.00      A   
ATOM    146  C8  ADE     5     -15.865  -5.140   2.096  1.00  0.00      A   
ATOM    147  H8  ADE     5     -15.667  -5.684   3.023  1.00  0.00      A   
ATOM    148  N1  ADE     5     -16.697  -2.615  -1.443  1.00  0.00      A   
ATOM    149  C2  ADE     5     -16.731  -3.851  -1.955  1.00  0.00      A   
ATOM    150  H2  ADE     5     -16.937  -3.916  -3.029  1.00  0.00      A   
ATOM    151  N3  ADE     5     -16.547  -5.018  -1.335  1.00  0.00      A   
ATOM    152  C4  ADE     5     -16.295  -4.843  -0.030  1.00  0.00      A   
ATOM    153  C6  ADE     5     -16.465  -2.467  -0.114  1.00  0.00      A   
ATOM    154  N6  ADE     5     -16.494  -1.230   0.420  1.00  0.00      A   
ATOM    155  H61 ADE     5     -16.726  -0.477  -0.205  1.00  0.00      A   
ATOM    156  H62 ADE     5     -16.752  -1.122   1.379  1.00  0.00      A   
ATOM    157  C2' ADE     5     -14.752  -7.922   1.325  1.00  0.00      A   
ATOM    158 H2'' ADE     5     -14.556  -7.520   2.343  1.00  0.00      A   
ATOM    159  H2' ADE     5     -13.839  -7.819   0.709  1.00  0.00      A   
ATOM    160  C3' ADE     5     -15.248  -9.354   1.470  1.00  0.00      A   
ATOM    161  H3' ADE     5     -14.781  -9.848   2.355  1.00  0.00      A   
ATOM    162  O3' ADE     5     -15.012 -10.111   0.282  1.00  0.00      A   
ATOM    163  P   ADE     6     -13.548 -10.579  -0.100  1.00  0.00      A   
ATOM    164  O1P ADE     6     -12.625 -10.343   1.031  1.00  0.00      A   
ATOM    165  O2P ADE     6     -13.626 -11.952  -0.648  1.00  0.00      A   
ATOM    166  O5' ADE     6     -13.185  -9.579  -1.279  1.00  0.00      A   
ATOM    167  C5' ADE     6     -14.017  -9.610  -2.464  1.00  0.00      A   
ATOM    168  H5' ADE     6     -15.103  -9.590  -2.205  1.00  0.00      A   
ATOM    169 H5'' ADE     6     -13.816 -10.545  -3.036  1.00  0.00      A   
ATOM    170  C4' ADE     6     -13.765  -8.418  -3.401  1.00  0.00      A   
ATOM    171  H4' ADE     6     -14.425  -8.497  -4.292  1.00  0.00      A   
ATOM    172  O4' ADE     6     -14.079  -7.155  -2.744  1.00  0.00      A   
ATOM    173  C1' ADE     6     -13.188  -6.183  -3.258  1.00  0.00      A   
ATOM    174  H1' ADE     6     -13.499  -5.948  -4.304  1.00  0.00      A   
ATOM    175  N9  ADE     6     -13.228  -5.014  -2.394  1.00  0.00      A   
ATOM    176  C5  ADE     6     -13.361  -2.958  -1.635  1.00  0.00      A   
ATOM    177  N7  ADE     6     -13.139  -3.768  -0.527  1.00  0.00      A   
ATOM    178  C8  ADE     6     -13.064  -4.978  -1.034  1.00  0.00      A   
ATOM    179  H8  ADE     6     -12.910  -5.899  -0.466  1.00  0.00      A   
ATOM    180  N1  ADE     6     -13.678  -1.071  -3.033  1.00  0.00      A   
ATOM    181  C2  ADE     6     -13.724  -1.936  -4.055  1.00  0.00      A   
ATOM    182  H2  ADE     6     -13.873  -1.495  -5.047  1.00  0.00      A   
ATOM    183  N3  ADE     6     -13.621  -3.266  -4.033  1.00  0.00      A   
ATOM    184  C4  ADE     6     -13.423  -3.717  -2.788  1.00  0.00      A   
ATOM    185  C6  ADE     6     -13.507  -1.561  -1.778  1.00  0.00      A   
ATOM    186  N6  ADE     6     -13.507  -0.703  -0.737  1.00  0.00      A   
ATOM    187  H61 ADE     6     -13.653   0.271  -0.933  1.00  0.00      A   
ATOM    188  H62 ADE     6     -13.775  -1.035   0.165  1.00  0.00      A   
ATOM    189  C2' ADE     6     -11.867  -6.933  -3.250  1.00  0.00      A   
ATOM    190 H2'' ADE     6     -11.531  -7.133  -2.209  1.00  0.00      A   
ATOM    191  H2' ADE     6     -11.067  -6.404  -3.800  1.00  0.00      A   
ATOM    192  C3' ADE     6     -12.304  -8.253  -3.889  1.00  0.00      A   
ATOM    193  H3' ADE     6     -11.703  -9.106  -3.495  1.00  0.00      A   
ATOM    194  O3' ADE     6     -12.239  -8.180  -5.315  1.00  0.00      A   
ATOM    195  P   ADE     7     -10.849  -8.158  -6.062  1.00  0.00      A   
ATOM    196  O1P ADE     7     -10.977  -8.950  -7.305  1.00  0.00      A   
ATOM    197  O2P ADE     7      -9.767  -8.523  -5.121  1.00  0.00      A   
ATOM    198  O5' ADE     7     -10.713  -6.621  -6.431  1.00  0.00      A   
ATOM    199  C5' ADE     7     -11.713  -6.020  -7.286  1.00  0.00      A   
ATOM    200  H5' ADE     7     -12.677  -5.903  -6.738  1.00  0.00      A   
ATOM    201 H5'' ADE     7     -11.900  -6.663  -8.180  1.00  0.00      A   
ATOM    202  C4' ADE     7     -11.274  -4.644  -7.816  1.00  0.00      A   
ATOM    203  H4' ADE     7     -11.893  -4.368  -8.697  1.00  0.00      A   
ATOM    204  O4' ADE     7     -11.498  -3.621  -6.803  1.00  0.00      A   
ATOM    205  C1' ADE     7     -10.310  -2.865  -6.606  1.00  0.00      A   
ATOM    206  H1' ADE     7     -10.359  -1.995  -7.304  1.00  0.00      A   
ATOM    207  N9  ADE     7     -10.288  -2.456  -5.212  1.00  0.00      A   
ATOM    208  C5  ADE     7     -10.309  -1.280  -3.360  1.00  0.00      A   
ATOM    209  N7  ADE     7     -10.239  -2.612  -2.969  1.00  0.00      A   
ATOM    210  C8  ADE     7     -10.237  -3.270  -4.109  1.00  0.00      A   
ATOM    211  H8  ADE     7     -10.212  -4.357  -4.220  1.00  0.00      A   
ATOM    212  N1  ADE     7     -10.436   1.083  -3.327  1.00  0.00      A   
ATOM    213  C2  ADE     7     -10.468   1.024  -4.664  1.00  0.00      A   
ATOM    214  H2  ADE     7     -10.530   1.987  -5.184  1.00  0.00      A   
ATOM    215  N3  ADE     7     -10.426  -0.047  -5.454  1.00  0.00      A   
ATOM    216  C4  ADE     7     -10.350  -1.176  -4.738  1.00  0.00      A   
ATOM    217  C6  ADE     7     -10.357  -0.075  -2.627  1.00  0.00      A   
ATOM    218  N6  ADE     7     -10.353  -0.006  -1.280  1.00  0.00      A   
ATOM    219  H61 ADE     7     -10.492   0.897  -0.868  1.00  0.00      A   
ATOM    220  H62 ADE     7     -10.597  -0.815  -0.751  1.00  0.00      A   
ATOM    221  C2' ADE     7      -9.168  -3.789  -7.020  1.00  0.00      A   
ATOM    222 H2'' ADE     7      -8.951  -4.530  -6.220  1.00  0.00      A   
ATOM    223  H2' ADE     7      -8.243  -3.234  -7.263  1.00  0.00      A   
ATOM    224  C3' ADE     7      -9.783  -4.531  -8.200  1.00  0.00      A   
ATOM    225  H3' ADE     7      -9.368  -5.564  -8.278  1.00  0.00      A   
ATOM    226  O3' ADE     7      -9.599  -3.820  -9.426  1.00  0.00      A   
ATOM    227  P   ADE     8      -8.175  -3.756 -10.114  1.00  0.00      A   
ATOM    228  O1P ADE     8      -8.369  -3.754 -11.581  1.00  0.00      A   
ATOM    229  O2P ADE     8      -7.288  -4.795  -9.545  1.00  0.00      A   
ATOM    230  O5' ADE     8      -7.655  -2.325  -9.663  1.00  0.00      A   
ATOM    231  C5' ADE     8      -8.448  -1.178 -10.050  1.00  0.00      A   
ATOM    232  H5' ADE     8      -9.520  -1.306  -9.762  1.00  0.00      A   
ATOM    233 H5'' ADE     8      -8.401  -1.044 -11.156  1.00  0.00      A   
ATOM    234  C4' ADE     8      -7.965   0.125  -9.403  1.00  0.00      A   
ATOM    235  H4' ADE     8      -8.596   0.977  -9.739  1.00  0.00      A   
ATOM    236  O4' ADE     8      -8.079   0.053  -7.965  1.00  0.00      A   
ATOM    237  C1' ADE     8      -7.181   1.010  -7.450  1.00  0.00      A   
ATOM    238  H1' ADE     8      -7.544   2.025  -7.733  1.00  0.00      A   
ATOM    239  N9  ADE     8      -7.115   0.818  -6.010  1.00  0.00      A   
ATOM    240  C5  ADE     8      -7.095   1.156  -3.844  1.00  0.00      A   
ATOM    241  N7  ADE     8      -7.020  -0.223  -4.018  1.00  0.00      A   
ATOM    242  C8  ADE     8      -7.035  -0.368  -5.323  1.00  0.00      A   
ATOM    243  H8  ADE     8      -7.010  -1.320  -5.860  1.00  0.00      A   
ATOM    244  N1  ADE     8      -7.214   3.311  -2.866  1.00  0.00      A   
ATOM    245  C2  ADE     8      -7.231   3.788  -4.119  1.00  0.00      A   
ATOM    246  H2  ADE     8      -7.289   4.878  -4.212  1.00  0.00      A   
ATOM    247  N3  ADE     8      -7.249   3.120  -5.273  1.00  0.00      A   
ATOM    248  C4  ADE     8      -7.157   1.802  -5.064  1.00  0.00      A   
ATOM    249  C6  ADE     8      -7.150   1.966  -2.690  1.00  0.00      A   
ATOM    250  N6  ADE     8      -7.186   1.463  -1.440  1.00  0.00      A   
ATOM    251  H61 ADE     8      -7.346   2.084  -0.669  1.00  0.00      A   
ATOM    252  H62 ADE     8      -7.246   0.478  -1.307  1.00  0.00      A   
ATOM    253  C2' ADE     8      -5.916   0.654  -8.216  1.00  0.00      A   
ATOM    254 H2'' ADE     8      -5.499  -0.315  -7.868  1.00  0.00      A   
ATOM    255  H2' ADE     8      -5.143   1.440  -8.141  1.00  0.00      A   
ATOM    256  C3' ADE     8      -6.477   0.474  -9.637  1.00  0.00      A   
ATOM    257  H3' ADE     8      -5.990  -0.387 -10.150  1.00  0.00      A   
ATOM    258  O3' ADE     8      -6.367   1.674 -10.402  1.00  0.00      A   
ATOM    259  P   GUA     9      -4.973   2.157 -10.962  1.00  0.00      A   
ATOM    260  O1P GUA     9      -5.186   2.739 -12.306  1.00  0.00      A   
ATOM    261  O2P GUA     9      -3.971   1.076 -10.830  1.00  0.00      A   
ATOM    262  O5' GUA     9      -4.612   3.320  -9.948  1.00  0.00      A   
ATOM    263  C5' GUA     9      -5.541   4.417  -9.794  1.00  0.00      A   
ATOM    264  H5' GUA     9      -6.522   4.061  -9.400  1.00  0.00      A   
ATOM    265 H5'' GUA     9      -5.719   4.904 -10.782  1.00  0.00      A   
ATOM    266  C4' GUA     9      -5.004   5.499  -8.844  1.00  0.00      A   
ATOM    267  H4' GUA     9      -5.588   6.436  -8.971  1.00  0.00      A   
ATOM    268  O4' GUA     9      -5.175   5.076  -7.462  1.00  0.00      A   
ATOM    269  C1' GUA     9      -3.968   5.309  -6.748  1.00  0.00      A   
ATOM    270  H1' GUA     9      -3.993   6.371  -6.411  1.00  0.00      A   
ATOM    271  N9  GUA     9      -3.923   4.383  -5.620  1.00  0.00      A   
ATOM    272  C4  GUA     9      -3.828   4.724  -4.301  1.00  0.00      A   
ATOM    273  N2  GUA     9      -3.505   7.148  -1.859  1.00  0.00      A   
ATOM    274  H21 GUA     9      -3.346   7.196  -0.870  1.00  0.00      A   
ATOM    275  H22 GUA     9      -3.320   7.939  -2.434  1.00  0.00      A   
ATOM    276  N3  GUA     9      -3.740   5.973  -3.816  1.00  0.00      A   
ATOM    277  C2  GUA     9      -3.689   6.005  -2.494  1.00  0.00      A   
ATOM    278  N1  GUA     9      -3.745   4.876  -1.715  1.00  0.00      A   
ATOM    279  H1  GUA     9      -3.726   4.990  -0.712  1.00  0.00      A   
ATOM    280  C6  GUA     9      -3.848   3.568  -2.187  1.00  0.00      A   
ATOM    281  O6  GUA     9      -3.891   2.608  -1.411  1.00  0.00      A   
ATOM    282  C5  GUA     9      -3.851   3.530  -3.607  1.00  0.00      A   
ATOM    283  N7  GUA     9      -3.925   2.450  -4.482  1.00  0.00      A   
ATOM    284  C8  GUA     9      -3.972   3.012  -5.671  1.00  0.00      A   
ATOM    285  H8  GUA     9      -4.065   2.491  -6.625  1.00  0.00      A   
ATOM    286  C2' GUA     9      -2.871   5.126  -7.787  1.00  0.00      A   
ATOM    287 H2'' GUA     9      -2.740   4.049  -8.031  1.00  0.00      A   
ATOM    288  H2' GUA     9      -1.902   5.550  -7.465  1.00  0.00      A   
ATOM    289  C3' GUA     9      -3.499   5.826  -8.988  1.00  0.00      A   
ATOM    290  H3' GUA     9      -3.135   5.378  -9.942  1.00  0.00      A   
ATOM    291  O3' GUA     9      -3.255   7.236  -8.961  1.00  0.00      A   
ATOM    292  P   ADE    10      -1.815   7.812  -9.271  1.00  0.00      A   
ATOM    293  O1P ADE    10      -1.976   9.094  -9.992  1.00  0.00      A   
ATOM    294  O2P ADE    10      -0.978   6.770  -9.906  1.00  0.00      A   
ATOM    295  O5' ADE    10      -1.252   8.106  -7.813  1.00  0.00      A   
ATOM    296  C5' ADE    10      -1.993   9.028  -6.979  1.00  0.00      A   
ATOM    297  H5' ADE    10      -2.978   8.593  -6.690  1.00  0.00      A   
ATOM    298 H5'' ADE    10      -2.187   9.978  -7.533  1.00  0.00      A   
ATOM    299  C4' ADE    10      -1.238   9.418  -5.694  1.00  0.00      A   
ATOM    300  H4' ADE    10      -1.681  10.353  -5.288  1.00  0.00      A   
ATOM    301  O4' ADE    10      -1.416   8.401  -4.661  1.00  0.00      A   
ATOM    302  C1' ADE    10      -0.157   8.061  -4.089  1.00  0.00      A   
ATOM    303  H1' ADE    10       0.003   8.742  -3.221  1.00  0.00      A   
ATOM    304  N9  ADE    10      -0.231   6.661  -3.690  1.00  0.00      A   
ATOM    305  C5  ADE    10      -0.378   4.782  -2.560  1.00  0.00      A   
ATOM    306  N7  ADE    10      -0.389   4.430  -3.900  1.00  0.00      A   
ATOM    307  C8  ADE    10      -0.322   5.580  -4.530  1.00  0.00      A   
ATOM    308  H8  ADE    10      -0.340   5.711  -5.615  1.00  0.00      A   
ATOM    309  N1  ADE    10      -0.502   4.674  -0.193  1.00  0.00      A   
ATOM    310  C2  ADE    10      -0.412   6.010  -0.211  1.00  0.00      A   
ATOM    311  H2  ADE    10      -0.423   6.501   0.769  1.00  0.00      A   
ATOM    312  N3  ADE    10      -0.284   6.831  -1.256  1.00  0.00      A   
ATOM    313  C4  ADE    10      -0.289   6.154  -2.414  1.00  0.00      A   
ATOM    314  C6  ADE    10      -0.492   4.014  -1.381  1.00  0.00      A   
ATOM    315  N6  ADE    10      -0.639   2.676  -1.401  1.00  0.00      A   
ATOM    316  H61 ADE    10      -0.894   2.237  -0.532  1.00  0.00      A   
ATOM    317  H62 ADE    10      -0.942   2.234  -2.242  1.00  0.00      A   
ATOM    318  C2' ADE    10       0.867   8.366  -5.183  1.00  0.00      A   
ATOM    319 H2'' ADE    10       0.878   7.562  -5.950  1.00  0.00      A   
ATOM    320  H2' ADE    10       1.888   8.495  -4.777  1.00  0.00      A   
ATOM    321  C3' ADE    10       0.285   9.619  -5.829  1.00  0.00      A   
ATOM    322  H3' ADE    10       0.540   9.661  -6.914  1.00  0.00      A   
ATOM    323  O3' ADE    10       0.712  10.810  -5.169  1.00  0.00      A   
ATOM    324  P   ADE    11       2.201  11.326  -5.252  1.00  0.00      A   
ATOM    325  O1P ADE    11       2.179  12.805  -5.267  1.00  0.00      A   
ATOM    326  O2P ADE    11       2.912  10.640  -6.354  1.00  0.00      A   
ATOM    327  O5' ADE    11       2.792  10.832  -3.865  1.00  0.00      A   
ATOM    328  C5' ADE    11       2.098  11.198  -2.648  1.00  0.00      A   
ATOM    329  H5' ADE    11       0.999  11.019  -2.722  1.00  0.00      A   
ATOM    330 H5'' ADE    11       2.256  12.283  -2.446  1.00  0.00      A   
ATOM    331  C4' ADE    11       2.591  10.416  -1.422  1.00  0.00      A   
ATOM    332  H4' ADE    11       2.036  10.733  -0.513  1.00  0.00      A   
ATOM    333  O4' ADE    11       2.382   8.998  -1.585  1.00  0.00      A   
ATOM    334  C1' ADE    11       3.148   8.395  -0.563  1.00  0.00      A   
ATOM    335  H1' ADE    11       2.740   8.711   0.425  1.00  0.00      A   
ATOM    336  N9  ADE    11       3.092   6.950  -0.762  1.00  0.00      A   
ATOM    337  C5  ADE    11       2.886   4.781  -0.479  1.00  0.00      A   
ATOM    338  N7  ADE    11       3.088   4.975  -1.839  1.00  0.00      A   
ATOM    339  C8  ADE    11       3.203   6.278  -1.954  1.00  0.00      A   
ATOM    340  H8  ADE    11       3.356   6.824  -2.888  1.00  0.00      A   
ATOM    341  N1  ADE    11       2.508   3.766   1.628  1.00  0.00      A   
ATOM    342  C2  ADE    11       2.520   5.005   2.137  1.00  0.00      A   
ATOM    343  H2  ADE    11       2.366   5.074   3.220  1.00  0.00      A   
ATOM    344  N3  ADE    11       2.699   6.171   1.510  1.00  0.00      A   
ATOM    345  C4  ADE    11       2.880   5.990   0.194  1.00  0.00      A   
ATOM    346  C6  ADE    11       2.686   3.615   0.291  1.00  0.00      A   
ATOM    347  N6  ADE    11       2.650   2.375  -0.241  1.00  0.00      A   
ATOM    348  H61 ADE    11       2.465   1.599   0.368  1.00  0.00      A   
ATOM    349  H62 ADE    11       2.463   2.269  -1.214  1.00  0.00      A   
ATOM    350  C2' ADE    11       4.504   9.046  -0.829  1.00  0.00      A   
ATOM    351 H2'' ADE    11       4.995   8.605  -1.721  1.00  0.00      A   
ATOM    352  H2' ADE    11       5.173   8.962   0.049  1.00  0.00      A   
ATOM    353  C3' ADE    11       4.107  10.504  -1.149  1.00  0.00      A   
ATOM    354  H3' ADE    11       4.608  10.859  -2.080  1.00  0.00      A   
ATOM    355  O3' ADE    11       4.346  11.373  -0.041  1.00  0.00      A   
ATOM    356  P   ADE    12       5.811  11.886   0.264  1.00  0.00      A   
ATOM    357  O1P ADE    12       5.720  13.248   0.837  1.00  0.00      A   
ATOM    358  O2P ADE    12       6.676  11.695  -0.921  1.00  0.00      A   
ATOM    359  O5' ADE    12       6.275  10.887   1.402  1.00  0.00      A   
ATOM    360  C5' ADE    12       5.495  10.832   2.618  1.00  0.00      A   
ATOM    361  H5' ADE    12       4.403  10.727   2.409  1.00  0.00      A   
ATOM    362 H5'' ADE    12       5.646  11.773   3.197  1.00  0.00      A   
ATOM    363  C4' ADE    12       5.904   9.658   3.512  1.00  0.00      A   
ATOM    364  H4' ADE    12       5.371   9.719   4.486  1.00  0.00      A   
ATOM    365  O4' ADE    12       5.525   8.396   2.898  1.00  0.00      A   
ATOM    366  C1' ADE    12       6.471   7.433   3.308  1.00  0.00      A   
ATOM    367  H1' ADE    12       6.290   7.209   4.385  1.00  0.00      A   
ATOM    368  N9  ADE    12       6.316   6.262   2.463  1.00  0.00      A   
ATOM    369  C5  ADE    12       6.099   4.200   1.749  1.00  0.00      A   
ATOM    370  N7  ADE    12       6.107   5.002   0.613  1.00  0.00      A   
ATOM    371  C8  ADE    12       6.240   6.218   1.095  1.00  0.00      A   
ATOM    372  H8  ADE    12       6.279   7.137   0.505  1.00  0.00      A   
ATOM    373  N1  ADE    12       6.076   2.322   3.191  1.00  0.00      A   
ATOM    374  C2  ADE    12       6.186   3.196   4.202  1.00  0.00      A   
ATOM    375  H2  ADE    12       6.224   2.763   5.208  1.00  0.00      A   
ATOM    376  N3  ADE    12       6.260   4.527   4.153  1.00  0.00      A   
ATOM    377  C4  ADE    12       6.221   4.968   2.891  1.00  0.00      A   
ATOM    378  C6  ADE    12       6.018   2.803   1.924  1.00  0.00      A   
ATOM    379  N6  ADE    12       5.877   1.938   0.899  1.00  0.00      A   
ATOM    380  H61 ADE    12       5.820   0.956   1.104  1.00  0.00      A   
ATOM    381  H62 ADE    12       5.587   2.266   0.004  1.00  0.00      A   
ATOM    382  C2' ADE    12       7.781   8.183   3.130  1.00  0.00      A   
ATOM    383 H2'' ADE    12       7.993   8.356   2.052  1.00  0.00      A   
ATOM    384  H2' ADE    12       8.639   7.667   3.596  1.00  0.00      A   
ATOM    385  C3' ADE    12       7.424   9.524   3.780  1.00  0.00      A   
ATOM    386  H3' ADE    12       7.953  10.365   3.276  1.00  0.00      A   
ATOM    387  O3' ADE    12       7.692   9.512   5.182  1.00  0.00      A   
ATOM    388  P   ADE    13       9.168   9.510   5.740  1.00  0.00      A   
ATOM    389  O1P ADE    13       9.210  10.370   6.942  1.00  0.00      A   
ATOM    390  O2P ADE    13      10.122   9.800   4.647  1.00  0.00      A   
ATOM    391  O5' ADE    13       9.330   7.991   6.174  1.00  0.00      A   
ATOM    392  C5' ADE    13       8.314   7.407   7.023  1.00  0.00      A   
ATOM    393  H5' ADE    13       7.367   7.249   6.457  1.00  0.00      A   
ATOM    394 H5'' ADE    13       8.089   8.085   7.882  1.00  0.00      A   
ATOM    395  C4' ADE    13       8.750   6.062   7.631  1.00  0.00      A   
ATOM    396  H4' ADE    13       8.130   5.848   8.529  1.00  0.00      A   
ATOM    397  O4' ADE    13       8.509   4.975   6.691  1.00  0.00      A   
ATOM    398  C1' ADE    13       9.698   4.217   6.487  1.00  0.00      A   
ATOM    399  H1' ADE    13       9.656   3.351   7.189  1.00  0.00      A   
ATOM    400  N9  ADE    13       9.694   3.796   5.088  1.00  0.00      A   
ATOM    401  C5  ADE    13       9.686   2.634   3.221  1.00  0.00      A   
ATOM    402  N7  ADE    13       9.570   3.967   2.846  1.00  0.00      A   
ATOM    403  C8  ADE    13       9.573   4.614   3.992  1.00  0.00      A   
ATOM    404  H8  ADE    13       9.476   5.697   4.116  1.00  0.00      A   
ATOM    405  N1  ADE    13       9.843   0.269   3.150  1.00  0.00      A   
ATOM    406  C2  ADE    13       9.899   0.314   4.488  1.00  0.00      A   
ATOM    407  H2  ADE    13       9.993  -0.655   4.993  1.00  0.00      A   
ATOM    408  N3  ADE    13       9.887   1.377   5.293  1.00  0.00      A   
ATOM    409  C4  ADE    13       9.760   2.516   4.598  1.00  0.00      A   
ATOM    410  C6  ADE    13       9.730   1.438   2.471  1.00  0.00      A   
ATOM    411  N6  ADE    13       9.663   1.404   1.123  1.00  0.00      A   
ATOM    412  H61 ADE    13       9.726   0.522   0.651  1.00  0.00      A   
ATOM    413  H62 ADE    13       9.426   2.227   0.613  1.00  0.00      A   
ATOM    414  C2' ADE    13      10.848   5.146   6.886  1.00  0.00      A   
ATOM    415 H2'' ADE    13      11.092   5.841   6.054  1.00  0.00      A   
ATOM    416  H2' ADE    13      11.757   4.586   7.174  1.00  0.00      A   
ATOM    417  C3' ADE    13      10.235   5.961   8.022  1.00  0.00      A   
ATOM    418  H3' ADE    13      10.657   6.994   8.040  1.00  0.00      A   
ATOM    419  O3' ADE    13      10.401   5.322   9.289  1.00  0.00      A   
ATOM    420  P   ADE    14      11.790   5.354  10.041  1.00  0.00      A   
ATOM    421  O1P ADE    14      11.528   5.297  11.498  1.00  0.00      A   
ATOM    422  O2P ADE    14      12.611   6.478   9.541  1.00  0.00      A   
ATOM    423  O5' ADE    14      12.449   3.986   9.584  1.00  0.00      A   
ATOM    424  C5' ADE    14      11.735   2.759   9.865  1.00  0.00      A   
ATOM    425  H5' ADE    14      10.683   2.801   9.494  1.00  0.00      A   
ATOM    426 H5'' ADE    14      11.705   2.591  10.967  1.00  0.00      A   
ATOM    427  C4' ADE    14      12.398   1.529   9.228  1.00  0.00      A   
ATOM    428  H4' ADE    14      11.887   0.600   9.561  1.00  0.00      A   
ATOM    429  O4' ADE    14      12.278   1.585   7.788  1.00  0.00      A   
ATOM    430  C1' ADE    14      13.244   0.693   7.274  1.00  0.00      A   
ATOM    431  H1' ADE    14      12.973  -0.344   7.581  1.00  0.00      A   
ATOM    432  N9  ADE    14      13.272   0.866   5.822  1.00  0.00      A   
ATOM    433  C5  ADE    14      13.260   0.538   3.647  1.00  0.00      A   
ATOM    434  N7  ADE    14      13.255   1.915   3.828  1.00  0.00      A   
ATOM    435  C8  ADE    14      13.258   2.056   5.135  1.00  0.00      A   
ATOM    436  H8  ADE    14      13.233   3.007   5.673  1.00  0.00      A   
ATOM    437  N1  ADE    14      13.260  -1.611   2.646  1.00  0.00      A   
ATOM    438  C2  ADE    14      13.275  -2.102   3.893  1.00  0.00      A   
ATOM    439  H2  ADE    14      13.287  -3.195   3.972  1.00  0.00      A   
ATOM    440  N3  ADE    14      13.278  -1.445   5.056  1.00  0.00      A   
ATOM    441  C4  ADE    14      13.271  -0.118   4.866  1.00  0.00      A   
ATOM    442  C6  ADE    14      13.238  -0.264   2.485  1.00  0.00      A   
ATOM    443  N6  ADE    14      13.179   0.250   1.239  1.00  0.00      A   
ATOM    444  H61 ADE    14      13.168  -0.369   0.449  1.00  0.00      A   
ATOM    445  H62 ADE    14      13.056   1.228   1.102  1.00  0.00      A   
ATOM    446  C2' ADE    14      14.482   1.178   8.023  1.00  0.00      A   
ATOM    447 H2'' ADE    14      14.827   2.158   7.630  1.00  0.00      A   
ATOM    448  H2' ADE    14      15.307   0.444   7.977  1.00  0.00      A   
ATOM    449  C3' ADE    14      13.924   1.381   9.448  1.00  0.00      A   
ATOM    450  H3' ADE    14      14.312   2.325   9.895  1.00  0.00      A   
ATOM    451  O3' ADE    14      14.197   0.250  10.280  1.00  0.00      A   
ATOM    452  P   ADE    15      15.641   0.016  10.879  1.00  0.00      A   
ATOM    453  O1P ADE    15      15.497  -0.544  12.242  1.00  0.00      A   
ATOM    454  O2P ADE    15      16.462   1.237  10.722  1.00  0.00      A   
ATOM    455  O5' ADE    15      16.215  -1.110   9.921  1.00  0.00      A   
ATOM    456  C5' ADE    15      15.505  -2.369   9.848  1.00  0.00      A   
ATOM    457  H5' ADE    15      14.419  -2.215   9.640  1.00  0.00      A   
ATOM    458 H5'' ADE    15      15.598  -2.906  10.820  1.00  0.00      A   
ATOM    459  C4' ADE    15      16.051  -3.294   8.749  1.00  0.00      A   
ATOM    460  H4' ADE    15      15.536  -4.278   8.804  1.00  0.00      A   
ATOM    461  O4' ADE    15      15.775  -2.749   7.427  1.00  0.00      A   
ATOM    462  C1' ADE    15      16.876  -3.030   6.575  1.00  0.00      A   
ATOM    463  H1' ADE    15      16.782  -4.087   6.233  1.00  0.00      A   
ATOM    464  N9  ADE    15      16.818  -2.075   5.470  1.00  0.00      A   
ATOM    465  C5  ADE    15      16.713  -1.110   3.496  1.00  0.00      A   
ATOM    466  N7  ADE    15      16.725  -0.080   4.429  1.00  0.00      A   
ATOM    467  C8  ADE    15      16.787  -0.707   5.583  1.00  0.00      A   
ATOM    468  H8  ADE    15      16.806  -0.230   6.566  1.00  0.00      A   
ATOM    469  N1  ADE    15      16.670  -2.305   1.447  1.00  0.00      A   
ATOM    470  C2  ADE    15      16.696  -3.417   2.196  1.00  0.00      A   
ATOM    471  H2  ADE    15      16.687  -4.361   1.640  1.00  0.00      A   
ATOM    472  N3  ADE    15      16.736  -3.543   3.525  1.00  0.00      A   
ATOM    473  C4  ADE    15      16.753  -2.343   4.124  1.00  0.00      A   
ATOM    474  C6  ADE    15      16.674  -1.105   2.084  1.00  0.00      A   
ATOM    475  N6  ADE    15      16.652   0.031   1.357  1.00  0.00      A   
ATOM    476  H61 ADE    15      16.712  -0.017   0.358  1.00  0.00      A   
ATOM    477  H62 ADE    15      16.749   0.910   1.815  1.00  0.00      A   
ATOM    478  C2' ADE    15      18.082  -2.877   7.501  1.00  0.00      A   
ATOM    479 H2'' ADE    15      18.290  -1.806   7.710  1.00  0.00      A   
ATOM    480  H2' ADE    15      18.990  -3.371   7.102  1.00  0.00      A   
ATOM    481  C3' ADE    15      17.574  -3.539   8.779  1.00  0.00      A   
ATOM    482  H3' ADE    15      17.979  -3.022   9.682  1.00  0.00      A   
ATOM    483  O3' ADE    15      17.877  -4.935   8.769  1.00  0.00      A   
ATOM    484  P   GUA    16      19.236  -5.476   9.368  1.00  0.00      A   
ATOM    485  O1P GUA    16      18.927  -6.637  10.235  1.00  0.00      A   
ATOM    486  O2P GUA    16      20.009  -4.365   9.965  1.00  0.00      A   
ATOM    487  O5' GUA    16      19.984  -5.992   8.076  1.00  0.00      A   
ATOM    488  C5' GUA    16      19.402  -7.041   7.266  1.00  0.00      A   
ATOM    489  H5' GUA    16      18.286  -7.034   7.300  1.00  0.00      A   
ATOM    490 H5'' GUA    16      19.748  -8.027   7.649  1.00  0.00      A   
ATOM    491  C4' GUA    16      19.812  -6.929   5.789  1.00  0.00      A   
ATOM    492  H4' GUA    16      19.314  -7.700   5.166  1.00  0.00      A   
ATOM    493  O4' GUA    16      19.493  -5.618   5.268  1.00  0.00      A   
ATOM    494  C1' GUA    16      20.089  -5.583   3.987  1.00  0.00      A   
ATOM    495  H1' GUA    16      19.532  -6.286   3.328  1.00  0.00      A   
ATOM    496  N9  GUA    16      20.058  -4.209   3.477  1.00  0.00      A   
ATOM    497  C4  GUA    16      20.035  -3.830   2.162  1.00  0.00      A   
ATOM    498  N2  GUA    16      20.120  -4.639  -1.207  1.00  0.00      A   
ATOM    499  H21 GUA    16      20.235  -4.165  -2.083  1.00  0.00      A   
ATOM    500  H22 GUA    16      20.103  -5.632  -1.181  1.00  0.00      A   
ATOM    501  N3  GUA    16      20.039  -4.655   1.098  1.00  0.00      A   
ATOM    502  C2  GUA    16      20.043  -3.994  -0.056  1.00  0.00      A   
ATOM    503  N1  GUA    16      19.977  -2.626  -0.135  1.00  0.00      A   
ATOM    504  H1  GUA    16      20.050  -2.195  -1.044  1.00  0.00      A   
ATOM    505  C6  GUA    16      19.948  -1.746   0.943  1.00  0.00      A   
ATOM    506  O6  GUA    16      19.893  -0.522   0.778  1.00  0.00      A   
ATOM    507  C5  GUA    16      20.012  -2.446   2.178  1.00  0.00      A   
ATOM    508  N7  GUA    16      20.065  -1.964   3.480  1.00  0.00      A   
ATOM    509  C8  GUA    16      20.098  -3.051   4.217  1.00  0.00      A   
ATOM    510  H8  GUA    16      20.129  -3.087   5.308  1.00  0.00      A   
ATOM    511  C2' GUA    16      21.498  -6.109   4.283  1.00  0.00      A   
ATOM    512 H2'' GUA    16      22.209  -5.287   4.504  1.00  0.00      A   
ATOM    513  H2' GUA    16      21.843  -6.689   3.405  1.00  0.00      A   
ATOM    514  C3' GUA    16      21.330  -6.970   5.549  1.00  0.00      A   
ATOM    515  H3' GUA    16      21.819  -6.487   6.427  1.00  0.00      A   
ATOM    516  O3' GUA    16      21.786  -8.313   5.342  1.00  0.00      A   
ATOM    517  P   ADE    17      23.347  -8.571   5.206  1.00  0.00      A   
ATOM    518  O1P ADE    17      23.653  -9.946   5.659  1.00  0.00      A   
ATOM    519  O2P ADE    17      24.121  -7.460   5.797  1.00  0.00      A   
ATOM    520  O5' ADE    17      23.583  -8.525   3.640  1.00  0.00      A   
ATOM    521  C5' ADE    17      22.831  -9.403   2.777  1.00  0.00      A   
ATOM    522  H5' ADE    17      21.736  -9.218   2.883  1.00  0.00      A   
ATOM    523 H5'' ADE    17      23.030 -10.468   3.043  1.00  0.00      A   
ATOM    524  C4' ADE    17      23.206  -9.190   1.301  1.00  0.00      A   
ATOM    525  H4' ADE    17      22.669  -9.918   0.657  1.00  0.00      A   
ATOM    526  O4' ADE    17      22.844  -7.845   0.872  1.00  0.00      A   
ATOM    527  C1' ADE    17      24.006  -7.108   0.494  1.00  0.00      A   
ATOM    528  H1' ADE    17      24.023  -7.126  -0.620  1.00  0.00      A   
ATOM    529  N9  ADE    17      23.857  -5.761   1.016  1.00  0.00      A   
ATOM    530  C5  ADE    17      23.541  -3.596   1.178  1.00  0.00      A   
ATOM    531  N7  ADE    17      23.710  -4.057   2.471  1.00  0.00      A   
ATOM    532  C8  ADE    17      23.885  -5.350   2.327  1.00  0.00      A   
ATOM    533  H8  ADE    17      24.030  -6.061   3.147  1.00  0.00      A   
ATOM    534  N1  ADE    17      23.228  -2.189  -0.693  1.00  0.00      A   
ATOM    535  C2  ADE    17      23.364  -3.286  -1.447  1.00  0.00      A   
ATOM    536  H2  ADE    17      23.293  -3.127  -2.528  1.00  0.00      A   
ATOM    537  N3  ADE    17      23.589  -4.546  -1.066  1.00  0.00      A   
ATOM    538  C4  ADE    17      23.640  -4.636   0.272  1.00  0.00      A   
ATOM    539  C6  ADE    17      23.305  -2.309   0.656  1.00  0.00      A   
ATOM    540  N6  ADE    17      23.113  -1.220   1.426  1.00  0.00      A   
ATOM    541  H61 ADE    17      22.820  -0.373   0.973  1.00  0.00      A   
ATOM    542  H62 ADE    17      22.872  -1.333   2.389  1.00  0.00      A   
ATOM    543  C2' ADE    17      25.213  -7.873   1.044  1.00  0.00      A   
ATOM    544 H2'' ADE    17      25.438  -7.575   2.091  1.00  0.00      A   
ATOM    545  H2' ADE    17      26.111  -7.714   0.416  1.00  0.00      A   
ATOM    546  C3' ADE    17      24.717  -9.300   1.034  1.00  0.00      A   
ATOM    547  H3' ADE    17      25.160  -9.868   1.885  1.00  0.00      A   
ATOM    548  O3' ADE    17      25.069  -9.941  -0.192  1.00  0.00      A   
ATOM    549  H3T ADE    17      26.003  -9.799  -0.358  1.00  0.00      A   
ATOM    550  H5T THY     1      23.325   5.581  -5.277  1.00  0.00      B   
ATOM    551  O5' THY     1      24.230   5.498  -4.954  1.00  0.00      B   
ATOM    552  C5' THY     1      25.005   5.125  -6.104  1.00  0.00      B   
ATOM    553  H5' THY     1      26.030   5.541  -5.982  1.00  0.00      B   
ATOM    554 H5'' THY     1      24.558   5.582  -7.015  1.00  0.00      B   
ATOM    555  C4' THY     1      25.123   3.609  -6.336  1.00  0.00      B   
ATOM    556  H4' THY     1      25.798   3.395  -7.192  1.00  0.00      B   
ATOM    557  O4' THY     1      25.690   2.951  -5.168  1.00  0.00      B   
ATOM    558  C1' THY     1      25.096   1.661  -5.001  1.00  0.00      B   
ATOM    559  H1' THY     1      25.922   0.914  -5.060  1.00  0.00      B   
ATOM    560  N1  THY     1      24.415   1.598  -3.681  1.00  0.00      B   
ATOM    561  C6  THY     1      23.949   2.733  -3.048  1.00  0.00      B   
ATOM    562  H6  THY     1      24.173   3.667  -3.564  1.00  0.00      B   
ATOM    563  C2  THY     1      24.221   0.352  -3.131  1.00  0.00      B   
ATOM    564  O2  THY     1      24.585  -0.684  -3.678  1.00  0.00      B   
ATOM    565  N3  THY     1      23.593   0.361  -1.911  1.00  0.00      B   
ATOM    566  H3  THY     1      23.446  -0.551  -1.486  1.00  0.00      B   
ATOM    567  C4  THY     1      23.171   1.457  -1.190  1.00  0.00      B   
ATOM    568  O4  THY     1      22.681   1.308  -0.071  1.00  0.00      B   
ATOM    569  C5  THY     1      23.370   2.726  -1.841  1.00  0.00      B   
ATOM    570  C5M THY     1      22.802   3.963  -1.220  1.00  0.00      B   
ATOM    571  H51 THY     1      23.350   4.872  -1.558  1.00  0.00      B   
ATOM    572  H52 THY     1      22.867   3.925  -0.109  1.00  0.00      B   
ATOM    573  H53 THY     1      21.731   4.085  -1.495  1.00  0.00      B   
ATOM    574  C2' THY     1      24.171   1.477  -6.210  1.00  0.00      B   
ATOM    575 H2'' THY     1      23.295   0.855  -5.970  1.00  0.00      B   
ATOM    576  H2' THY     1      24.737   0.991  -7.035  1.00  0.00      B   
ATOM    577  C3' THY     1      23.786   2.894  -6.594  1.00  0.00      B   
ATOM    578  H3' THY     1      22.998   3.320  -5.934  1.00  0.00      B   
ATOM    579  O3' THY     1      23.474   2.971  -7.987  1.00  0.00      B   
ATOM    580  P   CYT     2      22.017   2.658  -8.529  1.00  0.00      B   
ATOM    581  O1P CYT     2      22.050   2.658 -10.006  1.00  0.00      B   
ATOM    582  O2P CYT     2      21.106   3.612  -7.855  1.00  0.00      B   
ATOM    583  O5' CYT     2      21.679   1.209  -7.998  1.00  0.00      B   
ATOM    584  C5' CYT     2      21.517   0.050  -8.848  1.00  0.00      B   
ATOM    585  H5' CYT     2      22.352   0.004  -9.585  1.00  0.00      B   
ATOM    586 H5'' CYT     2      20.567   0.126  -9.424  1.00  0.00      B   
ATOM    587  C4' CYT     2      21.514  -1.306  -8.078  1.00  0.00      B   
ATOM    588  H4' CYT     2      21.984  -2.088  -8.712  1.00  0.00      B   
ATOM    589  O4' CYT     2      22.295  -1.231  -6.842  1.00  0.00      B   
ATOM    590  C1' CYT     2      21.665  -1.985  -5.804  1.00  0.00      B   
ATOM    591  H1' CYT     2      22.433  -2.693  -5.415  1.00  0.00      B   
ATOM    592  N1  CYT     2      21.184  -1.106  -4.705  1.00  0.00      B   
ATOM    593  C6  CYT     2      20.951   0.238  -4.895  1.00  0.00      B   
ATOM    594  H6  CYT     2      21.188   0.625  -5.887  1.00  0.00      B   
ATOM    595  C5  CYT     2      20.503   1.019  -3.900  1.00  0.00      B   
ATOM    596  H5  CYT     2      20.348   2.088  -4.027  1.00  0.00      B   
ATOM    597  C2  CYT     2      20.858  -1.693  -3.485  1.00  0.00      B   
ATOM    598  O2  CYT     2      20.997  -2.917  -3.340  1.00  0.00      B   
ATOM    599  N3  CYT     2      20.404  -0.922  -2.474  1.00  0.00      B   
ATOM    600  C4  CYT     2      20.238   0.396  -2.644  1.00  0.00      B   
ATOM    601  N4  CYT     2      19.833   1.118  -1.600  1.00  0.00      B   
ATOM    602  H41 CYT     2      19.776   0.633  -0.718  1.00  0.00      B   
ATOM    603  H42 CYT     2      19.616   2.084  -1.648  1.00  0.00      B   
ATOM    604  C2' CYT     2      20.561  -2.772  -6.494  1.00  0.00      B   
ATOM    605 H2'' CYT     2      19.730  -3.026  -5.806  1.00  0.00      B   
ATOM    606  H2' CYT     2      21.001  -3.709  -6.900  1.00  0.00      B   
ATOM    607  C3' CYT     2      20.136  -1.862  -7.635  1.00  0.00      B   
ATOM    608  H3' CYT     2      19.498  -1.012  -7.306  1.00  0.00      B   
ATOM    609  O3' CYT     2      19.555  -2.627  -8.695  1.00  0.00      B   
ATOM    610  P   THY     3      18.064  -3.163  -8.621  1.00  0.00      B   
ATOM    611  O1P THY     3      17.168  -1.992  -8.490  1.00  0.00      B   
ATOM    612  O2P THY     3      17.838  -4.078  -9.761  1.00  0.00      B   
ATOM    613  O5' THY     3      17.959  -3.982  -7.269  1.00  0.00      B   
ATOM    614  C5' THY     3      18.478  -5.323  -7.140  1.00  0.00      B   
ATOM    615  H5' THY     3      19.589  -5.305  -7.138  1.00  0.00      B   
ATOM    616 H5'' THY     3      18.155  -5.955  -8.000  1.00  0.00      B   
ATOM    617  C4' THY     3      18.011  -6.027  -5.846  1.00  0.00      B   
ATOM    618  H4' THY     3      18.560  -6.985  -5.724  1.00  0.00      B   
ATOM    619  O4' THY     3      18.254  -5.216  -4.653  1.00  0.00      B   
ATOM    620  C1' THY     3      17.043  -5.081  -3.914  1.00  0.00      B   
ATOM    621  H1' THY     3      17.028  -5.924  -3.180  1.00  0.00      B   
ATOM    622  N1  THY     3      17.030  -3.749  -3.289  1.00  0.00      B   
ATOM    623  C6  THY     3      17.083  -2.647  -4.108  1.00  0.00      B   
ATOM    624  H6  THY     3      17.281  -2.885  -5.160  1.00  0.00      B   
ATOM    625  C2  THY     3      16.986  -3.628  -1.921  1.00  0.00      B   
ATOM    626  O2  THY     3      16.985  -4.587  -1.160  1.00  0.00      B   
ATOM    627  N3  THY     3      16.937  -2.336  -1.465  1.00  0.00      B   
ATOM    628  H3  THY     3      16.865  -2.250  -0.456  1.00  0.00      B   
ATOM    629  C4  THY     3      16.932  -1.181  -2.224  1.00  0.00      B   
ATOM    630  O4  THY     3      16.857  -0.086  -1.665  1.00  0.00      B   
ATOM    631  C5  THY     3      17.004  -1.390  -3.655  1.00  0.00      B   
ATOM    632  C5M THY     3      17.112  -0.230  -4.594  1.00  0.00      B   
ATOM    633  H51 THY     3      16.558  -0.430  -5.540  1.00  0.00      B   
ATOM    634  H52 THY     3      18.172  -0.042  -4.868  1.00  0.00      B   
ATOM    635  H53 THY     3      16.696   0.701  -4.150  1.00  0.00      B   
ATOM    636  C2' THY     3      15.919  -5.291  -4.930  1.00  0.00      B   
ATOM    637 H2'' THY     3      15.741  -4.372  -5.528  1.00  0.00      B   
ATOM    638  H2' THY     3      14.973  -5.591  -4.447  1.00  0.00      B   
ATOM    639  C3' THY     3      16.502  -6.343  -5.858  1.00  0.00      B   
ATOM    640  H3' THY     3      16.139  -6.185  -6.902  1.00  0.00      B   
ATOM    641  O3' THY     3      16.211  -7.671  -5.406  1.00  0.00      B   
ATOM    642  P   THY     4      14.736  -8.233  -5.570  1.00  0.00      B   
ATOM    643  O1P THY     4      14.816  -9.676  -5.894  1.00  0.00      B   
ATOM    644  O2P THY     4      13.974  -7.371  -6.501  1.00  0.00      B   
ATOM    645  O5' THY     4      14.140  -8.047  -4.109  1.00  0.00      B   
ATOM    646  C5' THY     4      14.254  -9.142  -3.165  1.00  0.00      B   
ATOM    647  H5' THY     4      15.200  -9.716  -3.323  1.00  0.00      B   
ATOM    648 H5'' THY     4      13.408  -9.851  -3.312  1.00  0.00      B   
ATOM    649  C4' THY     4      14.270  -8.711  -1.680  1.00  0.00      B   
ATOM    650  H4' THY     4      14.794  -9.485  -1.079  1.00  0.00      B   
ATOM    651  O4' THY     4      14.966  -7.458  -1.459  1.00  0.00      B   
ATOM    652  C1' THY     4      14.469  -6.850  -0.264  1.00  0.00      B   
ATOM    653  H1' THY     4      15.307  -6.881   0.471  1.00  0.00      B   
ATOM    654  N1  THY     4      14.060  -5.451  -0.528  1.00  0.00      B   
ATOM    655  C6  THY     4      13.816  -4.981  -1.800  1.00  0.00      B   
ATOM    656  H6  THY     4      13.938  -5.732  -2.589  1.00  0.00      B   
ATOM    657  C2  THY     4      13.953  -4.629   0.570  1.00  0.00      B   
ATOM    658  O2  THY     4      14.166  -5.017   1.713  1.00  0.00      B   
ATOM    659  N3  THY     4      13.607  -3.333   0.288  1.00  0.00      B   
ATOM    660  H3  THY     4      13.575  -2.718   1.094  1.00  0.00      B   
ATOM    661  C4  THY     4      13.423  -2.777  -0.961  1.00  0.00      B   
ATOM    662  O4  THY     4      13.232  -1.565  -1.070  1.00  0.00      B   
ATOM    663  C5  THY     4      13.468  -3.713  -2.062  1.00  0.00      B   
ATOM    664  C5M THY     4      13.308  -3.205  -3.460  1.00  0.00      B   
ATOM    665  H51 THY     4      12.554  -2.389  -3.511  1.00  0.00      B   
ATOM    666  H52 THY     4      12.979  -4.015  -4.149  1.00  0.00      B   
ATOM    667  H53 THY     4      14.271  -2.804  -3.845  1.00  0.00      B   
ATOM    668  C2' THY     4      13.336  -7.760   0.222  1.00  0.00      B   
ATOM    669 H2'' THY     4      12.504  -7.189   0.676  1.00  0.00      B   
ATOM    670  H2' THY     4      13.748  -8.470   0.970  1.00  0.00      B   
ATOM    671  C3' THY     4      12.899  -8.501  -1.030  1.00  0.00      B   
ATOM    672  H3' THY     4      12.265  -7.895  -1.715  1.00  0.00      B   
ATOM    673  O3' THY     4      12.343  -9.774  -0.693  1.00  0.00      B   
ATOM    674  P   THY     5      10.807  -9.958  -0.364  1.00  0.00      B   
ATOM    675  O1P THY     5      10.613 -11.315   0.193  1.00  0.00      B   
ATOM    676  O2P THY     5      10.020  -9.593  -1.562  1.00  0.00      B   
ATOM    677  O5' THY     5      10.501  -8.893   0.769  1.00  0.00      B   
ATOM    678  C5' THY     5      10.949  -9.128   2.123  1.00  0.00      B   
ATOM    679  H5' THY     5      12.055  -9.240   2.157  1.00  0.00      B   
ATOM    680 H5'' THY     5      10.502 -10.071   2.517  1.00  0.00      B   
ATOM    681  C4' THY     5      10.557  -7.988   3.087  1.00  0.00      B   
ATOM    682  H4' THY     5      11.046  -8.146   4.072  1.00  0.00      B   
ATOM    683  O4' THY     5      10.970  -6.675   2.597  1.00  0.00      B   
ATOM    684  C1' THY     5       9.961  -5.742   2.943  1.00  0.00      B   
ATOM    685  H1' THY     5      10.071  -5.532   4.034  1.00  0.00      B   
ATOM    686  N1  THY     5      10.090  -4.553   2.087  1.00  0.00      B   
ATOM    687  C6  THY     5      10.105  -4.712   0.722  1.00  0.00      B   
ATOM    688  H6  THY     5      10.188  -5.759   0.407  1.00  0.00      B   
ATOM    689  C2  THY     5      10.118  -3.308   2.667  1.00  0.00      B   
ATOM    690  O2  THY     5      10.084  -3.130   3.878  1.00  0.00      B   
ATOM    691  N3  THY     5      10.154  -2.267   1.778  1.00  0.00      B   
ATOM    692  H3  THY     5      10.136  -1.350   2.209  1.00  0.00      B   
ATOM    693  C4  THY     5      10.108  -2.341   0.402  1.00  0.00      B   
ATOM    694  O4  THY     5      10.007  -1.308  -0.261  1.00  0.00      B   
ATOM    695  C5  THY     5      10.158  -3.684  -0.137  1.00  0.00      B   
ATOM    696  C5M THY     5      10.059  -3.891  -1.615  1.00  0.00      B   
ATOM    697  H51 THY     5       8.995  -3.956  -1.934  1.00  0.00      B   
ATOM    698  H52 THY     5      10.569  -4.832  -1.924  1.00  0.00      B   
ATOM    699  H53 THY     5      10.533  -3.052  -2.173  1.00  0.00      B   
ATOM    700  C2' THY     5       8.681  -6.524   2.692  1.00  0.00      B   
ATOM    701 H2'' THY     5       8.511  -6.679   1.605  1.00  0.00      B   
ATOM    702  H2' THY     5       7.797  -6.033   3.136  1.00  0.00      B   
ATOM    703  C3' THY     5       9.033  -7.867   3.320  1.00  0.00      B   
ATOM    704  H3' THY     5       8.532  -8.702   2.774  1.00  0.00      B   
ATOM    705  O3' THY     5       8.699  -7.879   4.710  1.00  0.00      B   
ATOM    706  P   THY     6       7.184  -7.956   5.166  1.00  0.00      B   
ATOM    707  O1P THY     6       7.080  -8.951   6.255  1.00  0.00      B   
ATOM    708  O2P THY     6       6.312  -8.134   3.983  1.00  0.00      B   
ATOM    709  O5' THY     6       6.951  -6.500   5.756  1.00  0.00      B   
ATOM    710  C5' THY     6       7.655  -6.135   6.969  1.00  0.00      B   
ATOM    711  H5' THY     6       8.753  -6.311   6.872  1.00  0.00      B   
ATOM    712 H5'' THY     6       7.274  -6.749   7.819  1.00  0.00      B   
ATOM    713  C4' THY     6       7.439  -4.658   7.335  1.00  0.00      B   
ATOM    714  O4' THY     6       8.205  -3.805   6.430  1.00  0.00      B   
ATOM    715  C1' THY     6       7.602  -2.523   6.509  1.00  0.00      B   
ATOM    716  H1' THY     6       8.395  -1.809   6.833  1.00  0.00      B   
ATOM    717  N1  THY     6       7.028  -2.120   5.187  1.00  0.00      B   
ATOM    718  C6  THY     6       6.859  -3.041   4.166  1.00  0.00      B   
ATOM    719  H6  THY     6       7.142  -4.071   4.417  1.00  0.00      B   
ATOM    720  C2  THY     6       6.769  -0.786   4.984  1.00  0.00      B   
ATOM    721  O2  THY     6       6.955   0.068   5.842  1.00  0.00      B   
ATOM    722  N3  THY     6       6.306  -0.478   3.731  1.00  0.00      B   
ATOM    723  H3  THY     6       6.192   0.515   3.556  1.00  0.00      B   
ATOM    724  C4  THY     6       6.156  -1.333   2.659  1.00  0.00      B   
ATOM    725  O4  THY     6       5.834  -0.887   1.557  1.00  0.00      B   
ATOM    726  C5  THY     6       6.386  -2.725   2.954  1.00  0.00      B   
ATOM    727  C5M THY     6       6.290  -3.735   1.855  1.00  0.00      B   
ATOM    728  H51 THY     6       6.042  -4.744   2.258  1.00  0.00      B   
ATOM    729  H52 THY     6       7.255  -3.814   1.308  1.00  0.00      B   
ATOM    730  H53 THY     6       5.498  -3.464   1.121  1.00  0.00      B   
ATOM    731  C2' THY     6       6.569  -2.672   7.630  1.00  0.00      B   
ATOM    732 H2'' THY     6       5.834  -1.855   7.710  1.00  0.00      B   
ATOM    733  O2' THY     6       7.336  -2.869   8.853  1.00  0.00      B   
ATOM    734  C6' THY     6       7.825  -4.228   8.747  1.00  0.00      B   
ATOM    735  H6' THY     6       7.319  -4.843   9.520  1.00  0.00      B   
ATOM    736 H6'' THY     6       8.924  -4.227   8.895  1.00  0.00      B   
ATOM    737  C3' THY     6       6.021  -4.044   7.267  1.00  0.00      B   
ATOM    738  H3' THY     6       5.622  -4.126   6.238  1.00  0.00      B   
ATOM    739  O3' THY     6       5.156  -4.686   8.214  1.00  0.00      B   
ATOM    740  P   THY     7       3.823  -4.195   8.881  1.00  0.00      B   
ATOM    741  O1P THY     7       4.040  -4.123  10.345  1.00  0.00      B   
ATOM    742  O2P THY     7       2.732  -5.071   8.407  1.00  0.00      B   
ATOM    743  O5' THY     7       3.565  -2.731   8.313  1.00  0.00      B   
ATOM    744  C5' THY     7       3.370  -1.681   9.295  1.00  0.00      B   
ATOM    745  H5' THY     7       4.269  -1.594   9.951  1.00  0.00      B   
ATOM    746 H5'' THY     7       2.486  -1.908   9.940  1.00  0.00      B   
ATOM    747  C4' THY     7       3.132  -0.312   8.659  1.00  0.00      B   
ATOM    748  O4' THY     7       4.107  -0.030   7.590  1.00  0.00      B   
ATOM    749  C1' THY     7       3.569   1.061   6.863  1.00  0.00      B   
ATOM    750  H1' THY     7       4.308   1.893   6.934  1.00  0.00      B   
ATOM    751  N1  THY     7       3.273   0.726   5.442  1.00  0.00      B   
ATOM    752  C6  THY     7       3.182  -0.577   4.998  1.00  0.00      B   
ATOM    753  H6  THY     7       3.357  -1.336   5.770  1.00  0.00      B   
ATOM    754  C2  THY     7       3.029   1.785   4.598  1.00  0.00      B   
ATOM    755  O2  THY     7       3.063   2.955   4.965  1.00  0.00      B   
ATOM    756  N3  THY     7       2.735   1.434   3.309  1.00  0.00      B   
ATOM    757  H3  THY     7       2.600   2.221   2.684  1.00  0.00      B   
ATOM    758  C4  THY     7       2.654   0.162   2.785  1.00  0.00      B   
ATOM    759  O4  THY     7       2.367   0.012   1.596  1.00  0.00      B   
ATOM    760  C5  THY     7       2.921  -0.904   3.725  1.00  0.00      B   
ATOM    761  C5M THY     7       2.737  -2.327   3.300  1.00  0.00      B   
ATOM    762  H51 THY     7       1.670  -2.630   3.398  1.00  0.00      B   
ATOM    763  H52 THY     7       3.346  -3.017   3.927  1.00  0.00      B   
ATOM    764  H53 THY     7       3.044  -2.475   2.240  1.00  0.00      B   
ATOM    765  C2' THY     7       2.314   1.418   7.643  1.00  0.00      B   
ATOM    766 H2'' THY     7       1.657   2.090   7.091  1.00  0.00      B   
ATOM    767  O2' THY     7       2.761   1.983   8.906  1.00  0.00      B   
ATOM    768  C6' THY     7       3.211   0.838   9.651  1.00  0.00      B   
ATOM    769  H6' THY     7       4.251   1.017   9.995  1.00  0.00      B   
ATOM    770 H6'' THY     7       2.524   0.686  10.509  1.00  0.00      B   
ATOM    771  C3' THY     7       1.797   0.013   7.958  1.00  0.00      B   
ATOM    772  H3' THY     7       1.708  -0.655   7.079  1.00  0.00      B   
ATOM    773  O3' THY     7       0.638  -0.020   8.847  1.00  0.00      B   
ATOM    774  P   THY     8      -0.753  -0.550   8.271  1.00  0.00      B   
ATOM    775  O1P THY     8      -1.155  -1.738   9.050  1.00  0.00      B   
ATOM    776  O2P THY     8      -0.648  -0.715   6.799  1.00  0.00      B   
ATOM    777  O5' THY     8      -1.849   0.568   8.533  1.00  0.00      B   
ATOM    778  C5' THY     8      -1.704   1.858   9.150  1.00  0.00      B   
ATOM    779  H5' THY     8      -0.888   1.837   9.908  1.00  0.00      B   
ATOM    780 H5'' THY     8      -2.645   2.101   9.691  1.00  0.00      B   
ATOM    781  C4' THY     8      -1.419   3.025   8.169  1.00  0.00      B   
ATOM    782  O4' THY     8      -0.497   2.634   7.116  1.00  0.00      B   
ATOM    783  C1' THY     8      -0.538   3.641   6.116  1.00  0.00      B   
ATOM    784  H1' THY     8       0.477   4.104   6.093  1.00  0.00      B   
ATOM    785  N1  THY     8      -0.856   3.068   4.765  1.00  0.00      B   
ATOM    786  C6  THY     8      -1.077   1.708   4.617  1.00  0.00      B   
ATOM    787  H6  THY     8      -1.110   1.126   5.545  1.00  0.00      B   
ATOM    788  C2  THY     8      -0.684   3.872   3.656  1.00  0.00      B   
ATOM    789  O2  THY     8      -0.315   5.038   3.733  1.00  0.00      B   
ATOM    790  N3  THY     8      -0.933   3.257   2.451  1.00  0.00      B   
ATOM    791  H3  THY     8      -0.802   3.827   1.622  1.00  0.00      B   
ATOM    792  C4  THY     8      -1.181   1.914   2.242  1.00  0.00      B   
ATOM    793  O4  THY     8      -1.342   1.487   1.100  1.00  0.00      B   
ATOM    794  C5  THY     8      -1.236   1.108   3.434  1.00  0.00      B   
ATOM    795  C5M THY     8      -1.543  -0.353   3.326  1.00  0.00      B   
ATOM    796  H51 THY     8      -2.639  -0.521   3.237  1.00  0.00      B   
ATOM    797  H52 THY     8      -1.185  -0.906   4.225  1.00  0.00      B   
ATOM    798  H53 THY     8      -1.048  -0.804   2.437  1.00  0.00      B   
ATOM    799  C2' THY     8      -1.538   4.646   6.687  1.00  0.00      B   
ATOM    800 H2'' THY     8      -1.949   5.369   5.971  1.00  0.00      B   
ATOM    801  O2' THY     8      -0.837   5.268   7.798  1.00  0.00      B   
ATOM    802  C6' THY     8      -0.790   4.248   8.820  1.00  0.00      B   
ATOM    803  H6' THY     8      -1.369   4.595   9.698  1.00  0.00      B   
ATOM    804 H6'' THY     8       0.270   4.067   9.100  1.00  0.00      B   
ATOM    805  C3' THY     8      -2.529   3.666   7.315  1.00  0.00      B   
ATOM    806  H3' THY     8      -2.888   2.904   6.595  1.00  0.00      B   
ATOM    807  O3' THY     8      -3.630   4.149   8.101  1.00  0.00      B   
ATOM    808  N1  5MC     9      -3.469   6.437   3.122  1.00  0.00      B   
ATOM    809  C2  5MC     9      -3.458   6.258   1.721  1.00  0.00      B   
ATOM    810  O2  5MC     9      -3.055   7.168   1.001  1.00  0.00      B   
ATOM    811  N3  5MC     9      -3.855   5.072   1.193  1.00  0.00      B   
ATOM    812  C4  5MC     9      -4.243   4.051   1.977  1.00  0.00      B   
ATOM    813  N4  5MC     9      -4.509   2.875   1.389  1.00  0.00      B   
ATOM    814  H41 5MC     9      -4.345   2.792   0.400  1.00  0.00      B   
ATOM    815  H42 5MC     9      -4.814   2.076   1.893  1.00  0.00      B   
ATOM    816  C5  5MC     9      -4.346   4.210   3.411  1.00  0.00      B   
ATOM    817  C6  5MC     9      -3.910   5.401   3.921  1.00  0.00      B   
ATOM    818  H6  5MC     9      -3.893   5.568   5.003  1.00  0.00      B   
ATOM    819  CM5 5MC     9      -4.728   3.072   4.311  1.00  0.00      B   
ATOM    820  H51 5MC     9      -5.037   3.447   5.315  1.00  0.00      B   
ATOM    821  H52 5MC     9      -5.582   2.490   3.901  1.00  0.00      B   
ATOM    822  H53 5MC     9      -3.869   2.381   4.462  1.00  0.00      B   
ATOM    823  P   5MC     9      -4.118   5.578   8.539  1.00  0.00      B   
ATOM    824  O1P 5MC     9      -3.279   6.090   9.645  1.00  0.00      B   
ATOM    825  O2P 5MC     9      -5.568   5.476   8.802  1.00  0.00      B   
ATOM    826  O5' 5MC     9      -3.899   6.442   7.243  1.00  0.00      B   
ATOM    827  C5' 5MC     9      -3.392   7.792   7.291  1.00  0.00      B   
ATOM    828  H5' 5MC     9      -2.362   7.807   7.716  1.00  0.00      B   
ATOM    829 H5'' 5MC     9      -4.055   8.435   7.915  1.00  0.00      B   
ATOM    830  C4' 5MC     9      -3.362   8.352   5.868  1.00  0.00      B   
ATOM    831  O4' 5MC     9      -2.493   7.530   5.020  1.00  0.00      B   
ATOM    832  C1' 5MC     9      -2.958   7.718   3.699  1.00  0.00      B   
ATOM    833  H1' 5MC     9      -2.091   8.095   3.110  1.00  0.00      B   
ATOM    834  C2' 5MC     9      -4.000   8.824   3.837  1.00  0.00      B   
ATOM    835 H2'' 5MC     9      -4.643   8.989   2.967  1.00  0.00      B   
ATOM    836  O2' 5MC     9      -3.262  10.024   4.231  1.00  0.00      B   
ATOM    837  C6' 5MC     9      -2.936   9.794   5.627  1.00  0.00      B   
ATOM    838  H6' 5MC     9      -1.845   9.932   5.769  1.00  0.00      B   
ATOM    839 H6'' 5MC     9      -3.512  10.510   6.248  1.00  0.00      B   
ATOM    840  C3' 5MC     9      -4.702   8.351   5.101  1.00  0.00      B   
ATOM    841  H3' 5MC     9      -5.118   7.325   5.061  1.00  0.00      B   
ATOM    842  O3' 5MC     9      -5.631   9.303   5.668  1.00  0.00      B   
ATOM    843  P   THY    10      -7.155   9.310   5.255  1.00  0.00      B   
ATOM    844  O1P THY    10      -7.778  10.552   5.763  1.00  0.00      B   
ATOM    845  O2P THY    10      -7.751   8.016   5.646  1.00  0.00      B   
ATOM    846  O5' THY    10      -7.135   9.341   3.681  1.00  0.00      B   
ATOM    847  C5' THY    10      -7.152  10.567   2.915  1.00  0.00      B   
ATOM    848  H5' THY    10      -6.295  11.215   3.209  1.00  0.00      B   
ATOM    849 H5'' THY    10      -8.099  11.124   3.099  1.00  0.00      B   
ATOM    850  C4' THY    10      -7.042  10.275   1.400  1.00  0.00      B   
ATOM    851  O4' THY    10      -6.027   9.246   1.122  1.00  0.00      B   
ATOM    852  C1' THY    10      -6.420   8.621  -0.085  1.00  0.00      B   
ATOM    853  H1' THY    10      -5.559   8.688  -0.788  1.00  0.00      B   
ATOM    854  N1  THY    10      -6.813   7.194   0.161  1.00  0.00      B   
ATOM    855  C6  THY    10      -7.070   6.733   1.443  1.00  0.00      B   
ATOM    856  H6  THY    10      -7.028   7.487   2.234  1.00  0.00      B   
ATOM    857  C2  THY    10      -6.892   6.349  -0.918  1.00  0.00      B   
ATOM    858  O2  THY    10      -6.673   6.714  -2.066  1.00  0.00      B   
ATOM    859  N3  THY    10      -7.222   5.053  -0.608  1.00  0.00      B   
ATOM    860  H3  THY    10      -7.254   4.423  -1.404  1.00  0.00      B   
ATOM    861  C4  THY    10      -7.445   4.519   0.646  1.00  0.00      B   
ATOM    862  O4  THY    10      -7.668   3.314   0.770  1.00  0.00      B   
ATOM    863  C5  THY    10      -7.368   5.463   1.733  1.00  0.00      B   
ATOM    864  C5M THY    10      -7.761   5.063   3.121  1.00  0.00      B   
ATOM    865  H51 THY    10      -8.849   5.228   3.284  1.00  0.00      B   
ATOM    866  H52 THY    10      -7.220   5.669   3.885  1.00  0.00      B   
ATOM    867  H53 THY    10      -7.542   3.992   3.319  1.00  0.00      B   
ATOM    868  C2' THY    10      -7.553   9.510  -0.585  1.00  0.00      B   
ATOM    869 H2'' THY    10      -8.147   9.103  -1.418  1.00  0.00      B   
ATOM    870  O2' THY    10      -6.958  10.814  -0.883  1.00  0.00      B   
ATOM    871  C6' THY    10      -6.742  11.409   0.425  1.00  0.00      B   
ATOM    872  H6' THY    10      -7.440  12.262   0.548  1.00  0.00      B   
ATOM    873 H6'' THY    10      -5.688  11.746   0.498  1.00  0.00      B   
ATOM    874  C3' THY    10      -8.295   9.696   0.720  1.00  0.00      B   
ATOM    875  H3' THY    10      -8.584   8.760   1.242  1.00  0.00      B   
ATOM    876  O3' THY    10      -9.365  10.666   0.657  1.00  0.00      B   
ATOM    877  P   THY    11     -10.850  10.151   0.509  1.00  0.00      B   
ATOM    878  O1P THY    11     -11.754  11.321   0.491  1.00  0.00      B   
ATOM    879  O2P THY    11     -11.091   9.100   1.522  1.00  0.00      B   
ATOM    880  O5' THY    11     -10.854   9.451  -0.902  1.00  0.00      B   
ATOM    881  C5' THY    11     -10.685  10.187  -2.129  1.00  0.00      B   
ATOM    882  H5' THY    11      -9.749  10.791  -2.101  1.00  0.00      B   
ATOM    883 H5'' THY    11     -11.544  10.882  -2.276  1.00  0.00      B   
ATOM    884  C4' THY    11     -10.617   9.249  -3.352  1.00  0.00      B   
ATOM    885  H4' THY    11     -10.354   9.815  -4.270  1.00  0.00      B   
ATOM    886  O4' THY    11      -9.616   8.201  -3.169  1.00  0.00      B   
ATOM    887  C1' THY    11     -10.070   6.984  -3.768  1.00  0.00      B   
ATOM    888  H1' THY    11      -9.306   6.689  -4.525  1.00  0.00      B   
ATOM    889  N1  THY    11     -10.227   5.932  -2.731  1.00  0.00      B   
ATOM    890  C6  THY    11     -10.429   6.223  -1.397  1.00  0.00      B   
ATOM    891  H6  THY    11     -10.390   7.283  -1.147  1.00  0.00      B   
ATOM    892  C2  THY    11     -10.301   4.640  -3.186  1.00  0.00      B   
ATOM    893  O2  THY    11     -10.241   4.346  -4.374  1.00  0.00      B   
ATOM    894  N3  THY    11     -10.462   3.696  -2.208  1.00  0.00      B   
ATOM    895  H3  THY    11     -10.466   2.739  -2.545  1.00  0.00      B   
ATOM    896  C4  THY    11     -10.615   3.902  -0.855  1.00  0.00      B   
ATOM    897  O4  THY    11     -10.761   2.936  -0.104  1.00  0.00      B   
ATOM    898  C5  THY    11     -10.582   5.289  -0.449  1.00  0.00      B   
ATOM    899  C5M THY    11     -10.890   5.663   0.966  1.00  0.00      B   
ATOM    900  H51 THY    11     -10.593   4.861   1.677  1.00  0.00      B   
ATOM    901  H52 THY    11     -11.979   5.855   1.096  1.00  0.00      B   
ATOM    902  H53 THY    11     -10.352   6.594   1.262  1.00  0.00      B   
ATOM    903  C2' THY    11     -11.376   7.347  -4.472  1.00  0.00      B   
ATOM    904 H2'' THY    11     -12.074   6.494  -4.543  1.00  0.00      B   
ATOM    905  H2' THY    11     -11.149   7.711  -5.497  1.00  0.00      B   
ATOM    906  C3' THY    11     -11.915   8.474  -3.617  1.00  0.00      B   
ATOM    907  H3' THY    11     -12.321   8.130  -2.638  1.00  0.00      B   
ATOM    908  O3' THY    11     -12.817   9.284  -4.375  1.00  0.00      B   
ATOM    909  P   THY    12     -14.356   8.902  -4.377  1.00  0.00      B   
ATOM    910  O1P THY    12     -15.087   9.952  -5.120  1.00  0.00      B   
ATOM    911  O2P THY    12     -14.782   8.605  -2.992  1.00  0.00      B   
ATOM    912  O5' THY    12     -14.403   7.553  -5.197  1.00  0.00      B   
ATOM    913  C5' THY    12     -14.124   7.524  -6.609  1.00  0.00      B   
ATOM    914  H5' THY    12     -13.110   7.929  -6.826  1.00  0.00      B   
ATOM    915 H5'' THY    12     -14.876   8.146  -7.151  1.00  0.00      B   
ATOM    916  C4' THY    12     -14.219   6.093  -7.163  1.00  0.00      B   
ATOM    917  H4' THY    12     -14.123   6.086  -8.268  1.00  0.00      B   
ATOM    918  O4' THY    12     -13.158   5.253  -6.616  1.00  0.00      B   
ATOM    919  C1' THY    12     -13.635   3.905  -6.492  1.00  0.00      B   
ATOM    920  H1' THY    12     -12.971   3.259  -7.113  1.00  0.00      B   
ATOM    921  N1  THY    12     -13.622   3.489  -5.067  1.00  0.00      B   
ATOM    922  C6  THY    12     -13.781   4.397  -4.040  1.00  0.00      B   
ATOM    923  H6  THY    12     -13.876   5.439  -4.356  1.00  0.00      B   
ATOM    924  C2  THY    12     -13.615   2.137  -4.817  1.00  0.00      B   
ATOM    925  O2  THY    12     -13.592   1.295  -5.708  1.00  0.00      B   
ATOM    926  N3  THY    12     -13.652   1.797  -3.491  1.00  0.00      B   
ATOM    927  H3  THY    12     -13.630   0.800  -3.306  1.00  0.00      B   
ATOM    928  C4  THY    12     -13.757   2.650  -2.411  1.00  0.00      B   
ATOM    929  O4  THY    12     -13.811   2.185  -1.272  1.00  0.00      B   
ATOM    930  C5  THY    12     -13.796   4.056  -2.745  1.00  0.00      B   
ATOM    931  C5M THY    12     -14.045   5.076  -1.680  1.00  0.00      B   
ATOM    932  H51 THY    12     -13.617   6.067  -1.962  1.00  0.00      B   
ATOM    933  H52 THY    12     -13.589   4.776  -0.711  1.00  0.00      B   
ATOM    934  H53 THY    12     -15.137   5.221  -1.519  1.00  0.00      B   
ATOM    935  C2' THY    12     -15.042   3.927  -7.086  1.00  0.00      B   
ATOM    936 H2'' THY    12     -15.697   3.162  -6.636  1.00  0.00      B   
ATOM    937  H2' THY    12     -14.993   3.763  -8.183  1.00  0.00      B   
ATOM    938  C3' THY    12     -15.498   5.335  -6.773  1.00  0.00      B   
ATOM    939  H3' THY    12     -15.698   5.497  -5.689  1.00  0.00      B   
ATOM    940  O3' THY    12     -16.586   5.718  -7.617  1.00  0.00      B   
ATOM    941  P   THY    13     -18.063   5.348  -7.158  1.00  0.00      B   
ATOM    942  O1P THY    13     -19.016   6.002  -8.082  1.00  0.00      B   
ATOM    943  O2P THY    13     -18.215   5.608  -5.710  1.00  0.00      B   
ATOM    944  O5' THY    13     -18.149   3.786  -7.362  1.00  0.00      B   
ATOM    945  C5' THY    13     -18.123   3.171  -8.663  1.00  0.00      B   
ATOM    946  H5' THY    13     -17.252   3.537  -9.253  1.00  0.00      B   
ATOM    947 H5'' THY    13     -19.056   3.425  -9.217  1.00  0.00      B   
ATOM    948  C4' THY    13     -18.026   1.633  -8.567  1.00  0.00      B   
ATOM    949  H4' THY    13     -17.927   1.181  -9.575  1.00  0.00      B   
ATOM    950  O4' THY    13     -16.856   1.235  -7.780  1.00  0.00      B   
ATOM    951  C1' THY    13     -17.152   0.060  -7.015  1.00  0.00      B   
ATOM    952  H1' THY    13     -16.413  -0.719  -7.313  1.00  0.00      B   
ATOM    953  N1  THY    13     -17.064   0.345  -5.553  1.00  0.00      B   
ATOM    954  C6  THY    13     -17.223   1.616  -5.043  1.00  0.00      B   
ATOM    955  H6  THY    13     -17.409   2.389  -5.788  1.00  0.00      B   
ATOM    956  C2  THY    13     -16.926  -0.736  -4.710  1.00  0.00      B   
ATOM    957  O2  THY    13     -16.852  -1.891  -5.116  1.00  0.00      B   
ATOM    958  N3  THY    13     -16.888  -0.425  -3.373  1.00  0.00      B   
ATOM    959  H3  THY    13     -16.793  -1.210  -2.738  1.00  0.00      B   
ATOM    960  C4  THY    13     -16.995   0.826  -2.802  1.00  0.00      B   
ATOM    961  O4  THY    13     -16.966   0.943  -1.576  1.00  0.00      B   
ATOM    962  C5  THY    13     -17.141   1.912  -3.741  1.00  0.00      B   
ATOM    963  C5M THY    13     -17.374   3.304  -3.245  1.00  0.00      B   
ATOM    964  H51 THY    13     -16.876   3.482  -2.267  1.00  0.00      B   
ATOM    965  H52 THY    13     -18.461   3.506  -3.124  1.00  0.00      B   
ATOM    966  H53 THY    13     -16.976   4.058  -3.964  1.00  0.00      B   
ATOM    967  C2' THY    13     -18.547  -0.356  -7.472  1.00  0.00      B   
ATOM    968 H2'' THY    13     -19.096  -0.886  -6.683  1.00  0.00      B   
ATOM    969  H2' THY    13     -18.457  -1.019  -8.359  1.00  0.00      B   
ATOM    970  C3' THY    13     -19.204   0.954  -7.849  1.00  0.00      B   
ATOM    971  H3' THY    13     -19.474   1.581  -6.968  1.00  0.00      B   
ATOM    972  O3' THY    13     -20.284   0.708  -8.760  1.00  0.00      B   
ATOM    973  P   CYT    14     -21.742   0.475  -8.164  1.00  0.00      B   
ATOM    974  O1P CYT    14     -22.712   1.136  -9.062  1.00  0.00      B   
ATOM    975  O2P CYT    14     -21.765   0.867  -6.733  1.00  0.00      B   
ATOM    976  O5' CYT    14     -21.991  -1.079  -8.203  1.00  0.00      B   
ATOM    977  C5' CYT    14     -21.335  -2.102  -8.956  1.00  0.00      B   
ATOM    978  H5' CYT    14     -20.368  -1.759  -9.385  1.00  0.00      B   
ATOM    979 H5'' CYT    14     -22.002  -2.386  -9.801  1.00  0.00      B   
ATOM    980  C4' CYT    14     -21.096  -3.370  -8.105  1.00  0.00      B   
ATOM    981  H4' CYT    14     -20.821  -4.226  -8.756  1.00  0.00      B   
ATOM    982  O4' CYT    14     -19.981  -3.159  -7.191  1.00  0.00      B   
ATOM    983  C1' CYT    14     -20.227  -3.816  -5.937  1.00  0.00      B   
ATOM    984  H1' CYT    14     -19.388  -4.536  -5.797  1.00  0.00      B   
ATOM    985  N1  CYT    14     -20.237  -2.833  -4.824  1.00  0.00      B   
ATOM    986  C6  CYT    14     -20.751  -1.573  -5.019  1.00  0.00      B   
ATOM    987  H6  CYT    14     -21.084  -1.345  -6.034  1.00  0.00      B   
ATOM    988  C5  CYT    14     -20.739  -0.653  -4.047  1.00  0.00      B   
ATOM    989  H5  CYT    14     -21.079   0.367  -4.219  1.00  0.00      B   
ATOM    990  C2  CYT    14     -19.867  -3.227  -3.539  1.00  0.00      B   
ATOM    991  O2  CYT    14     -19.546  -4.408  -3.328  1.00  0.00      B   
ATOM    992  N3  CYT    14     -19.857  -2.313  -2.541  1.00  0.00      B   
ATOM    993  C4  CYT    14     -20.251  -1.051  -2.770  1.00  0.00      B   
ATOM    994  N4  CYT    14     -20.189  -0.167  -1.772  1.00  0.00      B   
ATOM    995  H41 CYT    14     -19.916  -0.502  -0.862  1.00  0.00      B   
ATOM    996  H42 CYT    14     -20.507   0.770  -1.861  1.00  0.00      B   
ATOM    997  C2' CYT    14     -21.524  -4.602  -6.114  1.00  0.00      B   
ATOM    998 H2'' CYT    14     -22.112  -4.682  -5.179  1.00  0.00      B   
ATOM    999  H2' CYT    14     -21.287  -5.622  -6.486  1.00  0.00      B   
ATOM   1000  C3' CYT    14     -22.252  -3.808  -7.180  1.00  0.00      B   
ATOM   1001  H3' CYT    14     -22.743  -2.908  -6.744  1.00  0.00      B   
ATOM   1002  O3' CYT    14     -23.130  -4.683  -7.876  1.00  0.00      B   
ATOM   1003  P   CYT    15     -24.616  -4.297  -8.238  1.00  0.00      B   
ATOM   1004  O1P CYT    15     -24.731  -4.261  -9.713  1.00  0.00      B   
ATOM   1005  O2P CYT    15     -25.044  -3.094  -7.489  1.00  0.00      B   
ATOM   1006  O5' CYT    15     -25.469  -5.526  -7.719  1.00  0.00      B   
ATOM   1007  C5' CYT    15     -24.972  -6.658  -6.982  1.00  0.00      B   
ATOM   1008  H5' CYT    15     -23.882  -6.831  -7.127  1.00  0.00      B   
ATOM   1009 H5'' CYT    15     -25.485  -7.564  -7.376  1.00  0.00      B   
ATOM   1010  C4' CYT    15     -25.277  -6.584  -5.477  1.00  0.00      B   
ATOM   1011  H4' CYT    15     -25.029  -7.549  -4.986  1.00  0.00      B   
ATOM   1012  O4' CYT    15     -24.467  -5.545  -4.845  1.00  0.00      B   
ATOM   1013  C1' CYT    15     -25.298  -4.857  -3.939  1.00  0.00      B   
ATOM   1014  H1' CYT    15     -25.420  -5.538  -3.066  1.00  0.00      B   
ATOM   1015  N1  CYT    15     -24.682  -3.569  -3.553  1.00  0.00      B   
ATOM   1016  C6  CYT    15     -24.758  -2.503  -4.416  1.00  0.00      B   
ATOM   1017  H6  CYT    15     -25.210  -2.697  -5.388  1.00  0.00      B   
ATOM   1018  C5  CYT    15     -24.281  -1.296  -4.074  1.00  0.00      B   
ATOM   1019  H5  CYT    15     -24.355  -0.437  -4.739  1.00  0.00      B   
ATOM   1020  C2  CYT    15     -23.999  -3.433  -2.342  1.00  0.00      B   
ATOM   1021  O2  CYT    15     -23.873  -4.414  -1.594  1.00  0.00      B   
ATOM   1022  N3  CYT    15     -23.538  -2.215  -1.970  1.00  0.00      B   
ATOM   1023  C4  CYT    15     -23.715  -1.153  -2.772  1.00  0.00      B   
ATOM   1024  N4  CYT    15     -23.399   0.058  -2.303  1.00  0.00      B   
ATOM   1025  H41 CYT    15     -23.128   0.126  -1.336  1.00  0.00      B   
ATOM   1026  H42 CYT    15     -23.530   0.886  -2.839  1.00  0.00      B   
ATOM   1027  C2' CYT    15     -26.619  -4.769  -4.707  1.00  0.00      B   
ATOM   1028 H2'' CYT    15     -26.524  -4.137  -5.614  1.00  0.00      B   
ATOM   1029  H2' CYT    15     -27.470  -4.415  -4.110  1.00  0.00      B   
ATOM   1030  C3' CYT    15     -26.749  -6.218  -5.145  1.00  0.00      B   
ATOM   1031  H3' CYT    15     -27.351  -6.305  -6.081  1.00  0.00      B   
ATOM   1032  O3' CYT    15     -27.292  -7.022  -4.091  1.00  0.00      B   
ATOM   1033  P   CYT    16     -28.849  -7.055  -3.819  1.00  0.00      B   
ATOM   1034  O1P CYT    16     -29.539  -7.449  -5.065  1.00  0.00      B   
ATOM   1035  O2P CYT    16     -29.251  -5.770  -3.194  1.00  0.00      B   
ATOM   1036  O5' CYT    16     -29.016  -8.202  -2.751  1.00  0.00      B   
ATOM   1037  C5' CYT    16     -27.971  -8.953  -2.112  1.00  0.00      B   
ATOM   1038  H5' CYT    16     -27.045  -9.026  -2.726  1.00  0.00      B   
ATOM   1039 H5'' CYT    16     -28.349  -9.994  -1.999  1.00  0.00      B   
ATOM   1040  C4' CYT    16     -27.631  -8.456  -0.691  1.00  0.00      B   
ATOM   1041  H4' CYT    16     -27.365  -9.320  -0.045  1.00  0.00      B   
ATOM   1042  O4' CYT    16     -26.476  -7.565  -0.720  1.00  0.00      B   
ATOM   1043  C1' CYT    16     -26.535  -6.699   0.429  1.00  0.00      B   
ATOM   1044  H1' CYT    16     -25.625  -6.890   1.042  1.00  0.00      B   
ATOM   1045  N1  CYT    16     -26.595  -5.268   0.020  1.00  0.00      B   
ATOM   1046  C6  CYT    16     -27.172  -4.922  -1.176  1.00  0.00      B   
ATOM   1047  H6  CYT    16     -27.438  -5.755  -1.827  1.00  0.00      B   
ATOM   1048  C5  CYT    16     -27.304  -3.645  -1.551  1.00  0.00      B   
ATOM   1049  H5  CYT    16     -27.733  -3.359  -2.507  1.00  0.00      B   
ATOM   1050  C2  CYT    16     -26.300  -4.262   0.939  1.00  0.00      B   
ATOM   1051  O2  CYT    16     -25.990  -4.567   2.100  1.00  0.00      B   
ATOM   1052  N3  CYT    16     -26.354  -2.965   0.547  1.00  0.00      B   
ATOM   1053  C4  CYT    16     -26.827  -2.646  -0.669  1.00  0.00      B   
ATOM   1054  N4  CYT    16     -26.867  -1.369  -1.051  1.00  0.00      B   
ATOM   1055  H41 CYT    16     -26.593  -0.667  -0.379  1.00  0.00      B   
ATOM   1056  H42 CYT    16     -27.286  -1.075  -1.902  1.00  0.00      B   
ATOM   1057  C2' CYT    16     -27.775  -7.161   1.193  1.00  0.00      B   
ATOM   1058 H2'' CYT    16     -28.199  -6.351   1.807  1.00  0.00      B   
ATOM   1059  H2' CYT    16     -27.506  -8.025   1.837  1.00  0.00      B   
ATOM   1060  C3' CYT    16     -28.677  -7.601   0.053  1.00  0.00      B   
ATOM   1061  H3' CYT    16     -28.999  -6.760  -0.596  1.00  0.00      B   
ATOM   1062  O3' CYT    16     -29.792  -8.374   0.451  1.00  0.00      B   
ATOM   1063  P   CYT    17     -30.491  -8.721   1.805  1.00  0.00      B   
ATOM   1064  O1P CYT    17     -29.797  -9.886   2.402  1.00  0.00      B   
ATOM   1065  O2P CYT    17     -31.948  -8.841   1.588  1.00  0.00      B   
ATOM   1066  O5' CYT    17     -30.261  -7.463   2.755  1.00  0.00      B   
ATOM   1067  C5' CYT    17     -29.504  -7.684   3.972  1.00  0.00      B   
ATOM   1068  H5' CYT    17     -28.488  -8.080   3.739  1.00  0.00      B   
ATOM   1069 H5'' CYT    17     -30.011  -8.442   4.614  1.00  0.00      B   
ATOM   1070  C4' CYT    17     -29.312  -6.405   4.802  1.00  0.00      B   
ATOM   1071  H4' CYT    17     -28.596  -6.592   5.630  1.00  0.00      B   
ATOM   1072  O4' CYT    17     -28.800  -5.302   3.994  1.00  0.00      B   
ATOM   1073  C1' CYT    17     -29.721  -4.213   4.007  1.00  0.00      B   
ATOM   1074  H1' CYT    17     -29.324  -3.524   4.788  1.00  0.00      B   
ATOM   1075  N1  CYT    17     -29.771  -3.585   2.673  1.00  0.00      B   
ATOM   1076  C6  CYT    17     -30.006  -4.363   1.563  1.00  0.00      B   
ATOM   1077  H6  CYT    17     -30.038  -5.441   1.734  1.00  0.00      B   
ATOM   1078  C5  CYT    17     -30.117  -3.818   0.342  1.00  0.00      B   
ATOM   1079  H5  CYT    17     -30.266  -4.422  -0.553  1.00  0.00      B   
ATOM   1080  C2  CYT    17     -29.748  -2.202   2.556  1.00  0.00      B   
ATOM   1081  O2  CYT    17     -29.662  -1.508   3.581  1.00  0.00      B   
ATOM   1082  N3  CYT    17     -29.837  -1.634   1.334  1.00  0.00      B   
ATOM   1083  C4  CYT    17     -30.033  -2.396   0.245  1.00  0.00      B   
ATOM   1084  N4  CYT    17     -30.157  -1.786  -0.936  1.00  0.00      B   
ATOM   1085  H41 CYT    17     -30.080  -0.784  -0.938  1.00  0.00      B   
ATOM   1086  H42 CYT    17     -30.318  -2.288  -1.781  1.00  0.00      B   
ATOM   1087  C2' CYT    17     -31.062  -4.782   4.480  1.00  0.00      B   
ATOM   1088 H2'' CYT    17     -31.626  -5.219   3.627  1.00  0.00      B   
ATOM   1089  H2' CYT    17     -31.677  -4.007   4.976  1.00  0.00      B   
ATOM   1090  C3' CYT    17     -30.628  -5.897   5.404  1.00  0.00      B   
ATOM   1091  H3' CYT    17     -31.361  -6.736   5.358  1.00  0.00      B   
ATOM   1092  O3' CYT    17     -30.533  -5.431   6.749  1.00  0.00      B   
ATOM   1093  H3T CYT    17     -31.322  -4.927   6.961  1.00  0.00      B   
TER    1094      CYT     17
END
