# Supplementary material for: The ability of locked nucleic acid oligonucleotides to pre-structure the double helix: A molecular simulation and binding study
Source: PLoS One. 2019 Feb 12;14(2):e0211651. doi: 10.1371/journal.pone.0211651 (PMC6372149; doi:10.1371/journal.pone.0211651)
Supplement: S2 File — (TGZ) [file pone.0211651.s007.tgz › plosOne-data/dup1d1l.pdb]

REMARK  15-MER TFO IN 17-MER DUPLEX                                                   
REMARK   DATE:     5/11/18     22:22: 2      CREATED BY USER: xu                      
ATOM      1  H5T GUA     1     -22.072   6.577   3.445  1.00  0.00      A   
ATOM      2  O5' GUA     1     -21.485   7.223   3.863  1.00  0.00      A   
ATOM      3  C5' GUA     1     -22.265   7.740   4.943  1.00  0.00      A   
ATOM      4  H5' GUA     1     -22.679   8.728   4.646  1.00  0.00      A   
ATOM      5 H5'' GUA     1     -21.604   7.891   5.828  1.00  0.00      A   
ATOM      6  C4' GUA     1     -23.415   6.808   5.339  1.00  0.00      A   
ATOM      7  H4' GUA     1     -24.114   7.304   6.046  1.00  0.00      A   
ATOM      8  O4' GUA     1     -24.167   6.339   4.172  1.00  0.00      A   
ATOM      9  C1' GUA     1     -24.725   5.080   4.557  1.00  0.00      A   
ATOM     10  H1' GUA     1     -25.480   5.251   5.357  1.00  0.00      A   
ATOM     11  N9  GUA     1     -25.296   4.381   3.397  1.00  0.00      A   
ATOM     12  C4  GUA     1     -25.652   3.055   3.377  1.00  0.00      A   
ATOM     13  N2  GUA     1     -25.547  -0.049   4.894  1.00  0.00      A   
ATOM     14  H21 GUA     1     -25.622  -1.012   4.625  1.00  0.00      A   
ATOM     15  H22 GUA     1     -25.064   0.191   5.733  1.00  0.00      A   
ATOM     16  N3  GUA     1     -25.548   2.191   4.403  1.00  0.00      A   
ATOM     17  C2  GUA     1     -25.752   0.938   4.037  1.00  0.00      A   
ATOM     18  N1  GUA     1     -26.203   0.588   2.787  1.00  0.00      A   
ATOM     19  H1  GUA     1     -26.381  -0.387   2.596  1.00  0.00      A   
ATOM     20  C6  GUA     1     -26.428   1.472   1.731  1.00  0.00      A   
ATOM     21  O6  GUA     1     -26.857   1.073   0.642  1.00  0.00      A   
ATOM     22  C5  GUA     1     -26.107   2.810   2.096  1.00  0.00      A   
ATOM     23  N7  GUA     1     -26.075   3.973   1.332  1.00  0.00      A   
ATOM     24  C8  GUA     1     -25.581   4.876   2.146  1.00  0.00      A   
ATOM     25  H8  GUA     1     -25.389   5.920   1.893  1.00  0.00      A   
ATOM     26  C2' GUA     1     -23.487   4.406   5.113  1.00  0.00      A   
ATOM     27 H2'' GUA     1     -22.788   4.158   4.286  1.00  0.00      A   
ATOM     28  H2' GUA     1     -23.721   3.494   5.700  1.00  0.00      A   
ATOM     29  C3' GUA     1     -22.898   5.502   5.971  1.00  0.00      A   
ATOM     30  H3' GUA     1     -21.783   5.481   5.866  1.00  0.00      A   
ATOM     31  O3' GUA     1     -23.359   5.340   7.314  1.00  0.00      A   
ATOM     32  P   GUA     2     -22.288   5.160   8.463  1.00  0.00      A   
ATOM     33  O1P GUA     2     -22.953   5.407   9.762  1.00  0.00      A   
ATOM     34  O2P GUA     2     -21.108   5.990   8.136  1.00  0.00      A   
ATOM     35  O5' GUA     2     -21.915   3.617   8.329  1.00  0.00      A   
ATOM     36  C5' GUA     2     -22.308   2.742   9.420  1.00  0.00      A   
ATOM     37  H5' GUA     2     -23.412   2.794   9.574  1.00  0.00      A   
ATOM     38 H5'' GUA     2     -21.815   3.060  10.368  1.00  0.00      A   
ATOM     39  C4' GUA     2     -21.958   1.256   9.188  1.00  0.00      A   
ATOM     40  H4' GUA     2     -22.379   0.644  10.014  1.00  0.00      A   
ATOM     41  O4' GUA     2     -22.531   0.774   7.935  1.00  0.00      A   
ATOM     42  C1' GUA     2     -21.489   0.248   7.110  1.00  0.00      A   
ATOM     43  H1' GUA     2     -21.445  -0.848   7.312  1.00  0.00      A   
ATOM     44  N9  GUA     2     -21.808   0.530   5.723  1.00  0.00      A   
ATOM     45  C4  GUA     2     -22.165  -0.371   4.766  1.00  0.00      A   
ATOM     46  N2  GUA     2     -22.367  -3.647   3.740  1.00  0.00      A   
ATOM     47  H21 GUA     2     -22.325  -4.149   2.872  1.00  0.00      A   
ATOM     48  H22 GUA     2     -22.067  -4.082   4.583  1.00  0.00      A   
ATOM     49  N3  GUA     2     -22.288  -1.699   4.936  1.00  0.00      A   
ATOM     50  C2  GUA     2     -22.437  -2.332   3.788  1.00  0.00      A   
ATOM     51  N1  GUA     2     -22.655  -1.689   2.597  1.00  0.00      A   
ATOM     52  H1  GUA     2     -22.793  -2.248   1.769  1.00  0.00      A   
ATOM     53  C6  GUA     2     -22.638  -0.311   2.406  1.00  0.00      A   
ATOM     54  O6  GUA     2     -22.865   0.186   1.297  1.00  0.00      A   
ATOM     55  C5  GUA     2     -22.337   0.367   3.611  1.00  0.00      A   
ATOM     56  N7  GUA     2     -22.094   1.709   3.842  1.00  0.00      A   
ATOM     57  C8  GUA     2     -21.773   1.756   5.115  1.00  0.00      A   
ATOM     58  H8  GUA     2     -21.526   2.657   5.681  1.00  0.00      A   
ATOM     59  C2' GUA     2     -20.202   0.902   7.599  1.00  0.00      A   
ATOM     60 H2'' GUA     2     -20.125   1.947   7.225  1.00  0.00      A   
ATOM     61  H2' GUA     2     -19.297   0.354   7.281  1.00  0.00      A   
ATOM     62  C3' GUA     2     -20.445   0.956   9.096  1.00  0.00      A   
ATOM     63  H3' GUA     2     -19.892   1.810   9.551  1.00  0.00      A   
ATOM     64  O3' GUA     2     -20.095  -0.269   9.750  1.00  0.00      A   
ATOM     65  P   GUA     3     -18.609  -0.805   9.753  1.00  0.00      A   
ATOM     66  O1P GUA     3     -18.380  -1.487  11.047  1.00  0.00      A   
ATOM     67  O2P GUA     3     -17.689   0.298   9.396  1.00  0.00      A   
ATOM     68  O5' GUA     3     -18.654  -1.879   8.577  1.00  0.00      A   
ATOM     69  C5' GUA     3     -19.254  -3.167   8.871  1.00  0.00      A   
ATOM     70  H5' GUA     3     -20.337  -3.046   9.105  1.00  0.00      A   
ATOM     71 H5'' GUA     3     -18.753  -3.634   9.753  1.00  0.00      A   
ATOM     72  C4' GUA     3     -19.117  -4.168   7.711  1.00  0.00      A   
ATOM     73  H4' GUA     3     -19.480  -5.171   8.021  1.00  0.00      A   
ATOM     74  O4' GUA     3     -19.928  -3.755   6.581  1.00  0.00      A   
ATOM     75  C1' GUA     3     -19.287  -4.148   5.367  1.00  0.00      A   
ATOM     76  H1' GUA     3     -19.960  -4.884   4.872  1.00  0.00      A   
ATOM     77  N9  GUA     3     -19.131  -2.975   4.503  1.00  0.00      A   
ATOM     78  C4  GUA     3     -19.173  -3.020   3.138  1.00  0.00      A   
ATOM     79  N2  GUA     3     -19.535  -4.858   0.247  1.00  0.00      A   
ATOM     80  H21 GUA     3     -19.816  -4.702  -0.705  1.00  0.00      A   
ATOM     81  H22 GUA     3     -19.544  -5.774   0.629  1.00  0.00      A   
ATOM     82  N3  GUA     3     -19.341  -4.131   2.401  1.00  0.00      A   
ATOM     83  C2  GUA     3     -19.465  -3.867   1.113  1.00  0.00      A   
ATOM     84  N1  GUA     3     -19.490  -2.593   0.599  1.00  0.00      A   
ATOM     85  H1  GUA     3     -19.716  -2.469  -0.377  1.00  0.00      A   
ATOM     86  C6  GUA     3     -19.329  -1.420   1.337  1.00  0.00      A   
ATOM     87  O6  GUA     3     -19.367  -0.317   0.779  1.00  0.00      A   
ATOM     88  C5  GUA     3     -19.107  -1.706   2.717  1.00  0.00      A   
ATOM     89  N7  GUA     3     -18.950  -0.852   3.803  1.00  0.00      A   
ATOM     90  C8  GUA     3     -18.964  -1.653   4.849  1.00  0.00      A   
ATOM     91  H8  GUA     3     -18.886  -1.350   5.897  1.00  0.00      A   
ATOM     92  C2' GUA     3     -18.002  -4.870   5.764  1.00  0.00      A   
ATOM     93 H2'' GUA     3     -17.178  -4.696   5.052  1.00  0.00      A   
ATOM     94  H2' GUA     3     -18.211  -5.960   5.811  1.00  0.00      A   
ATOM     95  C3' GUA     3     -17.696  -4.322   7.142  1.00  0.00      A   
ATOM     96  H3' GUA     3     -17.203  -3.323   7.113  1.00  0.00      A   
ATOM     97  O3' GUA     3     -16.982  -5.290   7.915  1.00  0.00      A   
ATOM     98  P   GUA     4     -15.431  -5.508   7.685  1.00  0.00      A   
ATOM     99  O1P GUA     4     -14.910  -6.363   8.775  1.00  0.00      A   
ATOM    100  O2P GUA     4     -14.763  -4.211   7.450  1.00  0.00      A   
ATOM    101  O5' GUA     4     -15.360  -6.334   6.340  1.00  0.00      A   
ATOM    102  C5' GUA     4     -15.914  -7.663   6.258  1.00  0.00      A   
ATOM    103  H5' GUA     4     -16.996  -7.652   6.522  1.00  0.00      A   
ATOM    104 H5'' GUA     4     -15.394  -8.340   6.974  1.00  0.00      A   
ATOM    105  C4' GUA     4     -15.777  -8.260   4.843  1.00  0.00      A   
ATOM    106  H4' GUA     4     -16.332  -9.220   4.785  1.00  0.00      A   
ATOM    107  O4' GUA     4     -16.317  -7.357   3.825  1.00  0.00      A   
ATOM    108  C1' GUA     4     -15.277  -6.957   2.923  1.00  0.00      A   
ATOM    109  H1' GUA     4     -15.382  -7.603   2.022  1.00  0.00      A   
ATOM    110  N9  GUA     4     -15.462  -5.542   2.594  1.00  0.00      A   
ATOM    111  C4  GUA     4     -15.812  -5.018   1.376  1.00  0.00      A   
ATOM    112  N2  GUA     4     -16.403  -5.420  -2.015  1.00  0.00      A   
ATOM    113  H21 GUA     4     -16.406  -4.823  -2.821  1.00  0.00      A   
ATOM    114  H22 GUA     4     -16.142  -6.374  -2.112  1.00  0.00      A   
ATOM    115  N3  GUA     4     -16.036  -5.711   0.240  1.00  0.00      A   
ATOM    116  C2  GUA     4     -16.270  -4.920  -0.799  1.00  0.00      A   
ATOM    117  N1  GUA     4     -16.362  -3.556  -0.695  1.00  0.00      A   
ATOM    118  H1  GUA     4     -16.519  -3.017  -1.535  1.00  0.00      A   
ATOM    119  C6  GUA     4     -16.172  -2.816   0.465  1.00  0.00      A   
ATOM    120  O6  GUA     4     -16.272  -1.587   0.462  1.00  0.00      A   
ATOM    121  C5  GUA     4     -15.850  -3.650   1.564  1.00  0.00      A   
ATOM    122  N7  GUA     4     -15.513  -3.316   2.865  1.00  0.00      A   
ATOM    123  C8  GUA     4     -15.284  -4.473   3.443  1.00  0.00      A   
ATOM    124  H8  GUA     4     -15.014  -4.612   4.495  1.00  0.00      A   
ATOM    125  C2' GUA     4     -13.956  -7.282   3.625  1.00  0.00      A   
ATOM    126 H2'' GUA     4     -13.683  -6.470   4.333  1.00  0.00      A   
ATOM    127  H2' GUA     4     -13.125  -7.418   2.913  1.00  0.00      A   
ATOM    128  C3' GUA     4     -14.314  -8.519   4.435  1.00  0.00      A   
ATOM    129  H3' GUA     4     -13.703  -8.563   5.368  1.00  0.00      A   
ATOM    130  O3' GUA     4     -14.171  -9.727   3.681  1.00  0.00      A   
ATOM    131  P   ADE     5     -12.743 -10.252   3.256  1.00  0.00      A   
ATOM    132  O1P ADE     5     -12.816 -11.723   3.114  1.00  0.00      A   
ATOM    133  O2P ADE     5     -11.721  -9.704   4.175  1.00  0.00      A   
ATOM    134  O5' ADE     5     -12.551  -9.603   1.817  1.00  0.00      A   
ATOM    135  C5' ADE     5     -13.491  -9.952   0.775  1.00  0.00      A   
ATOM    136  H5' ADE     5     -14.518  -9.603   1.034  1.00  0.00      A   
ATOM    137 H5'' ADE     5     -13.525 -11.061   0.651  1.00  0.00      A   
ATOM    138  C4' ADE     5     -13.104  -9.360  -0.593  1.00  0.00      A   
ATOM    139  H4' ADE     5     -13.671  -9.882  -1.393  1.00  0.00      A   
ATOM    140  O4' ADE     5     -13.474  -7.953  -0.662  1.00  0.00      A   
ATOM    141  C1' ADE     5     -12.376  -7.197  -1.153  1.00  0.00      A   
ATOM    142  H1' ADE     5     -12.456  -7.189  -2.266  1.00  0.00      A   
ATOM    143  N9  ADE     5     -12.480  -5.868  -0.581  1.00  0.00      A   
ATOM    144  C5  ADE     5     -12.800  -3.720  -0.284  1.00  0.00      A   
ATOM    145  N7  ADE     5     -12.448  -4.232   0.954  1.00  0.00      A   
ATOM    146  C8  ADE     5     -12.282  -5.513   0.728  1.00  0.00      A   
ATOM    147  H8  ADE     5     -12.014  -6.258   1.481  1.00  0.00      A   
ATOM    148  N1  ADE     5     -13.415  -2.240  -2.028  1.00  0.00      A   
ATOM    149  C2  ADE     5     -13.405  -3.308  -2.834  1.00  0.00      A   
ATOM    150  H2  ADE     5     -13.660  -3.115  -3.882  1.00  0.00      A   
ATOM    151  N3  ADE     5     -13.140  -4.580  -2.535  1.00  0.00      A   
ATOM    152  C4  ADE     5     -12.832  -4.720  -1.237  1.00  0.00      A   
ATOM    153  C6  ADE     5     -13.119  -2.415  -0.713  1.00  0.00      A   
ATOM    154  N6  ADE     5     -13.183  -1.362   0.125  1.00  0.00      A   
ATOM    155  H61 ADE     5     -13.513  -0.497  -0.269  1.00  0.00      A   
ATOM    156  H62 ADE     5     -13.390  -1.524   1.089  1.00  0.00      A   
ATOM    157  C2' ADE     5     -11.137  -7.979  -0.729  1.00  0.00      A   
ATOM    158 H2'' ADE     5     -10.929  -7.842   0.354  1.00  0.00      A   
ATOM    159  H2' ADE     5     -10.240  -7.702  -1.313  1.00  0.00      A   
ATOM    160  C3' ADE     5     -11.600  -9.413  -0.942  1.00  0.00      A   
ATOM    161  H3' ADE     5     -11.102 -10.104  -0.222  1.00  0.00      A   
ATOM    162  O3' ADE     5     -11.381  -9.837  -2.289  1.00  0.00      A   
ATOM    163  P   ADE     6      -9.920 -10.162  -2.806  1.00  0.00      A   
ATOM    164  O1P ADE     6      -8.975 -10.206  -1.669  1.00  0.00      A   
ATOM    165  O2P ADE     6      -9.992 -11.350  -3.686  1.00  0.00      A   
ATOM    166  O5' ADE     6      -9.598  -8.885  -3.695  1.00  0.00      A   
ATOM    167  C5' ADE     6     -10.453  -8.632  -4.835  1.00  0.00      A   
ATOM    168  H5' ADE     6     -11.534  -8.702  -4.564  1.00  0.00      A   
ATOM    169 H5'' ADE     6     -10.248  -9.387  -5.629  1.00  0.00      A   
ATOM    170  C4' ADE     6     -10.239  -7.237  -5.445  1.00  0.00      A   
ATOM    171  H4' ADE     6     -10.908  -7.109  -6.323  1.00  0.00      A   
ATOM    172  O4' ADE     6     -10.580  -6.189  -4.492  1.00  0.00      A   
ATOM    173  C1' ADE     6      -9.723  -5.092  -4.746  1.00  0.00      A   
ATOM    174  H1' ADE     6     -10.056  -4.606  -5.693  1.00  0.00      A   
ATOM    175  N9  ADE     6      -9.786  -4.190  -3.606  1.00  0.00      A   
ATOM    176  C5  ADE     6      -9.988  -2.417  -2.325  1.00  0.00      A   
ATOM    177  N7  ADE     6      -9.703  -3.479  -1.476  1.00  0.00      A   
ATOM    178  C8  ADE     6      -9.590  -4.507  -2.287  1.00  0.00      A   
ATOM    179  H8  ADE     6      -9.382  -5.537  -1.987  1.00  0.00      A   
ATOM    180  N1  ADE     6     -10.431  -0.244  -3.162  1.00  0.00      A   
ATOM    181  C2  ADE     6     -10.466  -0.808  -4.377  1.00  0.00      A   
ATOM    182  H2  ADE     6     -10.665  -0.127  -5.213  1.00  0.00      A   
ATOM    183  N3  ADE     6     -10.300  -2.089  -4.715  1.00  0.00      A   
ATOM    184  C4  ADE     6     -10.048  -2.845  -3.638  1.00  0.00      A   
ATOM    185  C6  ADE     6     -10.198  -1.041  -2.087  1.00  0.00      A   
ATOM    186  N6  ADE     6     -10.192  -0.493  -0.854  1.00  0.00      A   
ATOM    187  H61 ADE     6     -10.385   0.489  -0.774  1.00  0.00      A   
ATOM    188  H62 ADE     6     -10.401  -1.069  -0.067  1.00  0.00      A   
ATOM    189  C2' ADE     6      -8.381  -5.780  -4.942  1.00  0.00      A   
ATOM    190 H2'' ADE     6      -8.020  -6.223  -3.987  1.00  0.00      A   
ATOM    191  H2' ADE     6      -7.607  -5.107  -5.352  1.00  0.00      A   
ATOM    192  C3' ADE     6      -8.790  -6.915  -5.885  1.00  0.00      A   
ATOM    193  H3' ADE     6      -8.161  -7.820  -5.719  1.00  0.00      A   
ATOM    194  O3' ADE     6      -8.747  -6.488  -7.249  1.00  0.00      A   
ATOM    195  P   ADE     7      -7.368  -6.258  -7.982  1.00  0.00      A   
ATOM    196  O1P ADE     7      -7.504  -6.718  -9.382  1.00  0.00      A   
ATOM    197  O2P ADE     7      -6.269  -6.829  -7.173  1.00  0.00      A   
ATOM    198  O5' ADE     7      -7.257  -4.675  -7.958  1.00  0.00      A   
ATOM    199  C5' ADE     7      -8.280  -3.899  -8.623  1.00  0.00      A   
ATOM    200  H5' ADE     7      -9.236  -3.938  -8.050  1.00  0.00      A   
ATOM    201 H5'' ADE     7      -8.476  -4.305  -9.645  1.00  0.00      A   
ATOM    202  C4' ADE     7      -7.869  -2.428  -8.806  1.00  0.00      A   
ATOM    203  H4' ADE     7      -8.497  -1.961  -9.595  1.00  0.00      A   
ATOM    204  O4' ADE     7      -8.112  -1.688  -7.580  1.00  0.00      A   
ATOM    205  C1' ADE     7      -6.938  -0.987  -7.199  1.00  0.00      A   
ATOM    206  H1' ADE     7      -7.002   0.027  -7.660  1.00  0.00      A   
ATOM    207  N9  ADE     7      -6.930  -0.939  -5.751  1.00  0.00      A   
ATOM    208  C5  ADE     7      -6.983  -0.248  -3.673  1.00  0.00      A   
ATOM    209  N7  ADE     7      -6.917  -1.634  -3.614  1.00  0.00      A   
ATOM    210  C8  ADE     7      -6.896  -1.996  -4.878  1.00  0.00      A   
ATOM    211  H8  ADE     7      -6.866  -3.024  -5.250  1.00  0.00      A   
ATOM    212  N1  ADE     7      -7.100   2.038  -3.078  1.00  0.00      A   
ATOM    213  C2  ADE     7      -7.110   2.304  -4.389  1.00  0.00      A   
ATOM    214  H2  ADE     7      -7.158   3.365  -4.662  1.00  0.00      A   
ATOM    215  N3  ADE     7      -7.061   1.455  -5.411  1.00  0.00      A   
ATOM    216  C4  ADE     7      -7.001   0.187  -4.985  1.00  0.00      A   
ATOM    217  C6  ADE     7      -7.041   0.746  -2.674  1.00  0.00      A   
ATOM    218  N6  ADE     7      -7.066   0.487  -1.351  1.00  0.00      A   
ATOM    219  H61 ADE     7      -7.179   1.269  -0.732  1.00  0.00      A   
ATOM    220  H62 ADE     7      -7.325  -0.420  -1.030  1.00  0.00      A   
ATOM    221  C2' ADE     7      -5.778  -1.759  -7.822  1.00  0.00      A   
ATOM    222 H2'' ADE     7      -5.546  -2.670  -7.230  1.00  0.00      A   
ATOM    223  H2' ADE     7      -4.864  -1.142  -7.918  1.00  0.00      A   
ATOM    224  C3' ADE     7      -6.382  -2.191  -9.149  1.00  0.00      A   
ATOM    225  H3' ADE     7      -5.947  -3.162  -9.486  1.00  0.00      A   
ATOM    226  O3' ADE     7      -6.221  -1.189 -10.156  1.00  0.00      A   
ATOM    227  P   ADE     8      -4.808  -0.931 -10.820  1.00  0.00      A   
ATOM    228  O1P ADE     8      -5.025  -0.551 -12.235  1.00  0.00      A   
ATOM    229  O2P ADE     8      -3.905  -2.071 -10.552  1.00  0.00      A   
ATOM    230  O5' ADE     8      -4.291   0.340 -10.022  1.00  0.00      A   
ATOM    231  C5' ADE     8      -5.094   1.543 -10.087  1.00  0.00      A   
ATOM    232  H5' ADE     8      -6.162   1.335  -9.833  1.00  0.00      A   
ATOM    233 H5'' ADE     8      -5.059   1.962 -11.120  1.00  0.00      A   
ATOM    234  C4' ADE     8      -4.611   2.636  -9.123  1.00  0.00      A   
ATOM    235  H4' ADE     8      -5.253   3.538  -9.215  1.00  0.00      A   
ATOM    236  O4' ADE     8      -4.703   2.186  -7.753  1.00  0.00      A   
ATOM    237  C1' ADE     8      -3.826   3.000  -7.005  1.00  0.00      A   
ATOM    238  H1' ADE     8      -4.218   4.043  -7.007  1.00  0.00      A   
ATOM    239  N9  ADE     8      -3.739   2.432  -5.662  1.00  0.00      A   
ATOM    240  C5  ADE     8      -3.697   2.160  -3.481  1.00  0.00      A   
ATOM    241  N7  ADE     8      -3.628   0.884  -4.030  1.00  0.00      A   
ATOM    242  C8  ADE     8      -3.656   1.103  -5.326  1.00  0.00      A   
ATOM    243  H8  ADE     8      -3.639   0.334  -6.102  1.00  0.00      A   
ATOM    244  N1  ADE     8      -3.805   3.957  -1.939  1.00  0.00      A   
ATOM    245  C2  ADE     8      -3.835   4.763  -3.011  1.00  0.00      A   
ATOM    246  H2  ADE     8      -3.893   5.836  -2.797  1.00  0.00      A   
ATOM    247  N3  ADE     8      -3.859   4.442  -4.306  1.00  0.00      A   
ATOM    248  C4  ADE     8      -3.768   3.118  -4.477  1.00  0.00      A   
ATOM    249  C6  ADE     8      -3.739   2.617  -2.146  1.00  0.00      A   
ATOM    250  N6  ADE     8      -3.750   1.787  -1.082  1.00  0.00      A   
ATOM    251  H61 ADE     8      -3.877   2.163  -0.163  1.00  0.00      A   
ATOM    252  H62 ADE     8      -3.795   0.803  -1.227  1.00  0.00      A   
ATOM    253  C2' ADE     8      -2.561   2.894  -7.850  1.00  0.00      A   
ATOM    254 H2'' ADE     8      -2.105   1.885  -7.754  1.00  0.00      A   
ATOM    255  H2' ADE     8      -1.816   3.666  -7.588  1.00  0.00      A   
ATOM    256  C3' ADE     8      -3.130   3.051  -9.273  1.00  0.00      A   
ATOM    257  H3' ADE     8      -2.635   2.344  -9.979  1.00  0.00      A   
ATOM    258  O3' ADE     8      -3.043   4.402  -9.731  1.00  0.00      A   
ATOM    259  P   GUA     9      -1.662   5.023 -10.176  1.00  0.00      A   
ATOM    260  O1P GUA     9      -1.903   5.922 -11.327  1.00  0.00      A   
ATOM    261  O2P GUA     9      -0.654   3.952 -10.338  1.00  0.00      A   
ATOM    262  O5' GUA     9      -1.284   5.897  -8.910  1.00  0.00      A   
ATOM    263  C5' GUA     9      -2.214   6.911  -8.465  1.00  0.00      A   
ATOM    264  H5' GUA     9      -3.187   6.459  -8.160  1.00  0.00      A   
ATOM    265 H5'' GUA     9      -2.410   7.633  -9.293  1.00  0.00      A   
ATOM    266  C4' GUA     9      -1.664   7.717  -7.277  1.00  0.00      A   
ATOM    267  H4' GUA     9      -2.256   8.648  -7.148  1.00  0.00      A   
ATOM    268  O4' GUA     9      -1.808   6.949  -6.051  1.00  0.00      A   
ATOM    269  C1' GUA     9      -0.588   6.996  -5.324  1.00  0.00      A   
ATOM    270  H1' GUA     9      -0.610   7.931  -4.718  1.00  0.00      A   
ATOM    271  N9  GUA     9      -0.516   5.806  -4.483  1.00  0.00      A   
ATOM    272  C4  GUA     9      -0.380   5.785  -3.126  1.00  0.00      A   
ATOM    273  N2  GUA     9       0.041   7.475  -0.139  1.00  0.00      A   
ATOM    274  H21 GUA     9       0.249   7.257   0.818  1.00  0.00      A   
ATOM    275  H22 GUA     9       0.215   8.389  -0.490  1.00  0.00      A   
ATOM    276  N3  GUA     9      -0.272   6.861  -2.328  1.00  0.00      A   
ATOM    277  C2  GUA     9      -0.161   6.539  -1.049  1.00  0.00      A   
ATOM    278  N1  GUA     9      -0.168   5.242  -0.601  1.00  0.00      A   
ATOM    279  H1  GUA     9      -0.100   5.085   0.394  1.00  0.00      A   
ATOM    280  C6  GUA     9      -0.291   4.106  -1.400  1.00  0.00      A   
ATOM    281  O6  GUA     9      -0.289   2.971  -0.910  1.00  0.00      A   
ATOM    282  C5  GUA     9      -0.376   4.448  -2.775  1.00  0.00      A   
ATOM    283  N7  GUA     9      -0.486   3.640  -3.902  1.00  0.00      A   
ATOM    284  C8  GUA     9      -0.570   4.497  -4.895  1.00  0.00      A   
ATOM    285  H8  GUA     9      -0.692   4.249  -5.950  1.00  0.00      A   
ATOM    286  C2' GUA     9       0.491   7.102  -6.393  1.00  0.00      A   
ATOM    287 H2'' GUA     9       0.623   6.128  -6.912  1.00  0.00      A   
ATOM    288  H2' GUA     9       1.462   7.438  -5.988  1.00  0.00      A   
ATOM    289  C3' GUA     9      -0.164   8.085  -7.359  1.00  0.00      A   
ATOM    290  H3' GUA     9       0.182   7.903  -8.404  1.00  0.00      A   
ATOM    291  O3' GUA     9       0.075   9.442  -6.971  1.00  0.00      A   
ATOM    292  P   ADE    10       1.506  10.091  -7.151  1.00  0.00      A   
ATOM    293  O1P ADE    10       1.324  11.516  -7.510  1.00  0.00      A   
ATOM    294  O2P ADE    10       2.332   9.259  -8.052  1.00  0.00      A   
ATOM    295  O5' ADE    10       2.101  10.002  -5.678  1.00  0.00      A   
ATOM    296  C5' ADE    10       1.376  10.668  -4.618  1.00  0.00      A   
ATOM    297  H5' ADE    10       0.397  10.165  -4.434  1.00  0.00      A   
ATOM    298 H5'' ADE    10       1.168  11.729  -4.901  1.00  0.00      A   
ATOM    299  C4' ADE    10       2.156  10.714  -3.291  1.00  0.00      A   
ATOM    300  H4' ADE    10       1.719  11.506  -2.645  1.00  0.00      A   
ATOM    301  O4' ADE    10       2.005   9.459  -2.556  1.00  0.00      A   
ATOM    302  C1' ADE    10       3.277   9.002  -2.106  1.00  0.00      A   
ATOM    303  H1' ADE    10       3.446   9.443  -1.097  1.00  0.00      A   
ATOM    304  N9  ADE    10       3.228   7.543  -2.072  1.00  0.00      A   
ATOM    305  C5  ADE    10       3.163   5.434  -1.452  1.00  0.00      A   
ATOM    306  N7  ADE    10       3.087   5.434  -2.836  1.00  0.00      A   
ATOM    307  C8  ADE    10       3.111   6.708  -3.154  1.00  0.00      A   
ATOM    308  H8  ADE    10       3.038   7.111  -4.169  1.00  0.00      A   
ATOM    309  N1  ADE    10       3.186   4.722   0.811  1.00  0.00      A   
ATOM    310  C2  ADE    10       3.236   6.022   1.131  1.00  0.00      A   
ATOM    311  H2  ADE    10       3.266   6.246   2.203  1.00  0.00      A   
ATOM    312  N3  ADE    10       3.290   7.086   0.325  1.00  0.00      A   
ATOM    313  C4  ADE    10       3.240   6.726  -0.966  1.00  0.00      A   
ATOM    314  C6  ADE    10       3.138   4.387  -0.504  1.00  0.00      A   
ATOM    315  N6  ADE    10       3.032   3.090  -0.852  1.00  0.00      A   
ATOM    316  H61 ADE    10       2.935   2.420  -0.109  1.00  0.00      A   
ATOM    317  H62 ADE    10       2.666   2.850  -1.749  1.00  0.00      A   
ATOM    318  C2' ADE    10       4.278   9.590  -3.103  1.00  0.00      A   
ATOM    319 H2'' ADE    10       4.279   9.008  -4.050  1.00  0.00      A   
ATOM    320  H2' ADE    10       5.305   9.623  -2.694  1.00  0.00      A   
ATOM    321  C3' ADE    10       3.675  10.960  -3.398  1.00  0.00      A   
ATOM    322  H3' ADE    10       3.908  11.279  -4.441  1.00  0.00      A   
ATOM    323  O3' ADE    10       4.109  11.949  -2.464  1.00  0.00      A   
ATOM    324  P   ADE    11       5.592  12.488  -2.443  1.00  0.00      A   
ATOM    325  O1P ADE    11       5.557  13.920  -2.073  1.00  0.00      A   
ATOM    326  O2P ADE    11       6.280  12.121  -3.701  1.00  0.00      A   
ATOM    327  O5' ADE    11       6.219  11.660  -1.245  1.00  0.00      A   
ATOM    328  C5' ADE    11       5.552  11.684   0.039  1.00  0.00      A   
ATOM    329  H5' ADE    11       4.453  11.512  -0.056  1.00  0.00      A   
ATOM    330 H5'' ADE    11       5.704  12.681   0.515  1.00  0.00      A   
ATOM    331  C4' ADE    11       6.084  10.617   1.008  1.00  0.00      A   
ATOM    332  H4' ADE    11       5.546  10.674   1.979  1.00  0.00      A   
ATOM    333  O4' ADE    11       5.892   9.286   0.483  1.00  0.00      A   
ATOM    334  C1' ADE    11       6.697   8.452   1.292  1.00  0.00      A   
ATOM    335  H1' ADE    11       6.314   8.488   2.338  1.00  0.00      A   
ATOM    336  N9  ADE    11       6.659   7.108   0.722  1.00  0.00      A   
ATOM    337  C5  ADE    11       6.514   4.934   0.432  1.00  0.00      A   
ATOM    338  N7  ADE    11       6.642   5.485  -0.836  1.00  0.00      A   
ATOM    339  C8  ADE    11       6.724   6.775  -0.609  1.00  0.00      A   
ATOM    340  H8  ADE    11       6.818   7.552  -1.372  1.00  0.00      A   
ATOM    341  N1  ADE    11       6.274   3.390   2.212  1.00  0.00      A   
ATOM    342  C2  ADE    11       6.288   4.452   3.030  1.00  0.00      A   
ATOM    343  H2  ADE    11       6.194   4.228   4.099  1.00  0.00      A   
ATOM    344  N3  ADE    11       6.404   5.747   2.724  1.00  0.00      A   
ATOM    345  C4  ADE    11       6.518   5.924   1.400  1.00  0.00      A   
ATOM    346  C6  ADE    11       6.377   3.601   0.876  1.00  0.00      A   
ATOM    347  N6  ADE    11       6.327   2.543   0.040  1.00  0.00      A   
ATOM    348  H61 ADE    11       6.179   1.631   0.431  1.00  0.00      A   
ATOM    349  H62 ADE    11       6.090   2.691  -0.917  1.00  0.00      A   
ATOM    350  C2' ADE    11       8.034   9.180   1.174  1.00  0.00      A   
ATOM    351 H2'' ADE    11       8.502   9.004   0.183  1.00  0.00      A   
ATOM    352  H2' ADE    11       8.732   8.879   1.977  1.00  0.00      A   
ATOM    353  C3' ADE    11       7.604  10.661   1.265  1.00  0.00      A   
ATOM    354  H3' ADE    11       8.076  11.263   0.454  1.00  0.00      A   
ATOM    355  O3' ADE    11       7.858  11.207   2.560  1.00  0.00      A   
ATOM    356  P   ADE    12       9.323  11.644   2.965  1.00  0.00      A   
ATOM    357  O1P ADE    12       9.230  12.801   3.883  1.00  0.00      A   
ATOM    358  O2P ADE    12      10.164  11.791   1.757  1.00  0.00      A   
ATOM    359  O5' ADE    12       9.823  10.384   3.785  1.00  0.00      A   
ATOM    360  C5' ADE    12       9.071   9.988   4.955  1.00  0.00      A   
ATOM    361  H5' ADE    12       7.976   9.929   4.746  1.00  0.00      A   
ATOM    362 H5'' ADE    12       9.228  10.736   5.766  1.00  0.00      A   
ATOM    363  C4' ADE    12       9.509   8.617   5.485  1.00  0.00      A   
ATOM    364  H4' ADE    12       8.988   8.396   6.442  1.00  0.00      A   
ATOM    365  O4' ADE    12       9.142   7.562   4.547  1.00  0.00      A   
ATOM    366  C1' ADE    12      10.091   6.522   4.690  1.00  0.00      A   
ATOM    367  H1' ADE    12       9.908   6.016   5.666  1.00  0.00      A   
ATOM    368  N9  ADE    12       9.950   5.615   3.553  1.00  0.00      A   
ATOM    369  C5  ADE    12       9.764   3.833   2.277  1.00  0.00      A   
ATOM    370  N7  ADE    12       9.776   4.925   1.418  1.00  0.00      A   
ATOM    371  C8  ADE    12       9.891   5.956   2.226  1.00  0.00      A   
ATOM    372  H8  ADE    12       9.925   7.005   1.919  1.00  0.00      A   
ATOM    373  N1  ADE    12       9.741   1.618   3.119  1.00  0.00      A   
ATOM    374  C2  ADE    12       9.824   2.169   4.339  1.00  0.00      A   
ATOM    375  H2  ADE    12       9.847   1.465   5.178  1.00  0.00      A   
ATOM    376  N3  ADE    12       9.884   3.460   4.677  1.00  0.00      A   
ATOM    377  C4  ADE    12       9.863   4.247   3.594  1.00  0.00      A   
ATOM    378  C6  ADE    12       9.698   2.441   2.042  1.00  0.00      A   
ATOM    379  N6  ADE    12       9.585   1.897   0.812  1.00  0.00      A   
ATOM    380  H61 ADE    12       9.500   0.902   0.731  1.00  0.00      A   
ATOM    381  H62 ADE    12       9.292   2.466   0.047  1.00  0.00      A   
ATOM    382  C2' ADE    12      11.396   7.306   4.724  1.00  0.00      A   
ATOM    383 H2'' ADE    12      11.616   7.748   3.728  1.00  0.00      A   
ATOM    384  H2' ADE    12      12.255   6.691   5.048  1.00  0.00      A   
ATOM    385  C3' ADE    12      11.033   8.442   5.691  1.00  0.00      A   
ATOM    386  H3' ADE    12      11.545   9.389   5.401  1.00  0.00      A   
ATOM    387  O3' ADE    12      11.325   8.093   7.045  1.00  0.00      A   
ATOM    388  P   ADE    13      12.811   7.971   7.560  1.00  0.00      A   
ATOM    389  O1P ADE    13      12.867   8.494   8.942  1.00  0.00      A   
ATOM    390  O2P ADE    13      13.741   8.546   6.564  1.00  0.00      A   
ATOM    391  O5' ADE    13      12.997   6.394   7.587  1.00  0.00      A   
ATOM    392  C5' ADE    13      12.001   5.599   8.274  1.00  0.00      A   
ATOM    393  H5' ADE    13      11.044   5.583   7.704  1.00  0.00      A   
ATOM    394 H5'' ADE    13      11.791   6.029   9.284  1.00  0.00      A   
ATOM    395  C4' ADE    13      12.458   4.148   8.506  1.00  0.00      A   
ATOM    396  H4' ADE    13      11.863   3.704   9.333  1.00  0.00      A   
ATOM    397  O4' ADE    13      12.195   3.337   7.325  1.00  0.00      A   
ATOM    398  C1' ADE    13      13.375   2.650   6.919  1.00  0.00      A   
ATOM    399  H1' ADE    13      13.348   1.645   7.403  1.00  0.00      A   
ATOM    400  N9  ADE    13      13.331   2.562   5.462  1.00  0.00      A   
ATOM    401  C5  ADE    13      13.244   1.847   3.385  1.00  0.00      A   
ATOM    402  N7  ADE    13      13.117   3.229   3.322  1.00  0.00      A   
ATOM    403  C8  ADE    13      13.166   3.604   4.583  1.00  0.00      A   
ATOM    404  H8  ADE    13      13.074   4.630   4.950  1.00  0.00      A   
ATOM    405  N1  ADE    13      13.386  -0.441   2.782  1.00  0.00      A   
ATOM    406  C2  ADE    13      13.535  -0.692   4.090  1.00  0.00      A   
ATOM    407  H2  ADE    13      13.663  -1.747   4.359  1.00  0.00      A   
ATOM    408  N3  ADE    13      13.547   0.163   5.113  1.00  0.00      A   
ATOM    409  C4  ADE    13      13.381   1.426   4.696  1.00  0.00      A   
ATOM    410  C6  ADE    13      13.228   0.847   2.387  1.00  0.00      A   
ATOM    411  N6  ADE    13      13.039   1.101   1.076  1.00  0.00      A   
ATOM    412  H61 ADE    13      12.946   0.322   0.451  1.00  0.00      A   
ATOM    413  H62 ADE    13      12.704   1.994   0.789  1.00  0.00      A   
ATOM    414  C2' ADE    13      14.535   3.464   7.497  1.00  0.00      A   
ATOM    415 H2'' ADE    13      14.747   4.347   6.856  1.00  0.00      A   
ATOM    416  H2' ADE    13      15.455   2.862   7.610  1.00  0.00      A   
ATOM    417  C3' ADE    13      13.954   3.961   8.819  1.00  0.00      A   
ATOM    418  H3' ADE    13      14.378   4.957   9.088  1.00  0.00      A   
ATOM    419  O3' ADE    13      14.152   3.021   9.877  1.00  0.00      A   
ATOM    420  P   ADE    14      15.557   2.871  10.582  1.00  0.00      A   
ATOM    421  O1P ADE    14      15.327   2.433  11.978  1.00  0.00      A   
ATOM    422  O2P ADE    14      16.361   4.095  10.375  1.00  0.00      A   
ATOM    423  O5' ADE    14      16.211   1.675   9.771  1.00  0.00      A   
ATOM    424  C5' ADE    14      15.511   0.409   9.747  1.00  0.00      A   
ATOM    425  H5' ADE    14      14.449   0.532   9.424  1.00  0.00      A   
ATOM    426 H5'' ADE    14      15.511  -0.035  10.770  1.00  0.00      A   
ATOM    427  C4' ADE    14      16.163  -0.612   8.802  1.00  0.00      A   
ATOM    428  H4' ADE    14      15.668  -1.602   8.905  1.00  0.00      A   
ATOM    429  O4' ADE    14      15.997  -0.199   7.427  1.00  0.00      A   
ATOM    430  C1' ADE    14      16.952  -0.922   6.677  1.00  0.00      A   
ATOM    431  H1' ADE    14      16.699  -2.006   6.726  1.00  0.00      A   
ATOM    432  N9  ADE    14      16.920  -0.393   5.312  1.00  0.00      A   
ATOM    433  C5  ADE    14      16.783  -0.181   3.125  1.00  0.00      A   
ATOM    434  N7  ADE    14      16.778   1.111   3.639  1.00  0.00      A   
ATOM    435  C8  ADE    14      16.854   0.927   4.939  1.00  0.00      A   
ATOM    436  H8  ADE    14      16.849   1.717   5.694  1.00  0.00      A   
ATOM    437  N1  ADE    14      16.712  -2.022   1.631  1.00  0.00      A   
ATOM    438  C2  ADE    14      16.836  -2.798   2.718  1.00  0.00      A   
ATOM    439  H2  ADE    14      16.860  -3.877   2.529  1.00  0.00      A   
ATOM    440  N3  ADE    14      16.913  -2.444   4.003  1.00  0.00      A   
ATOM    441  C4  ADE    14      16.876  -1.113   4.144  1.00  0.00      A   
ATOM    442  C6  ADE    14      16.672  -0.676   1.806  1.00  0.00      A   
ATOM    443  N6  ADE    14      16.503   0.122   0.732  1.00  0.00      A   
ATOM    444  H61 ADE    14      16.360  -0.298  -0.168  1.00  0.00      A   
ATOM    445  H62 ADE    14      16.274   1.083   0.859  1.00  0.00      A   
ATOM    446  C2' ADE    14      18.210  -0.620   7.487  1.00  0.00      A   
ATOM    447 H2'' ADE    14      18.534   0.431   7.342  1.00  0.00      A   
ATOM    448  H2' ADE    14      19.039  -1.308   7.235  1.00  0.00      A   
ATOM    449  C3' ADE    14      17.695  -0.791   8.933  1.00  0.00      A   
ATOM    450  H3' ADE    14      18.093   0.014   9.594  1.00  0.00      A   
ATOM    451  O3' ADE    14      17.995  -2.093   9.443  1.00  0.00      A   
ATOM    452  P   ADE    15      19.453  -2.456   9.932  1.00  0.00      A   
ATOM    453  O1P ADE    15      19.343  -3.342  11.113  1.00  0.00      A   
ATOM    454  O2P ADE    15      20.264  -1.226  10.070  1.00  0.00      A   
ATOM    455  O5' ADE    15      20.008  -3.299   8.708  1.00  0.00      A   
ATOM    456  C5' ADE    15      19.303  -4.509   8.344  1.00  0.00      A   
ATOM    457  H5' ADE    15      18.210  -4.322   8.211  1.00  0.00      A   
ATOM    458 H5'' ADE    15      19.428  -5.269   9.150  1.00  0.00      A   
ATOM    459  C4' ADE    15      19.822  -5.126   7.036  1.00  0.00      A   
ATOM    460  H4' ADE    15      19.321  -6.104   6.865  1.00  0.00      A   
ATOM    461  O4' ADE    15      19.489  -4.281   5.903  1.00  0.00      A   
ATOM    462  C1' ADE    15      20.548  -4.355   4.964  1.00  0.00      A   
ATOM    463  H1' ADE    15      20.451  -5.320   4.414  1.00  0.00      A   
ATOM    464  N9  ADE    15      20.419  -3.195   4.088  1.00  0.00      A   
ATOM    465  C5  ADE    15      20.174  -1.871   2.352  1.00  0.00      A   
ATOM    466  N7  ADE    15      20.195  -1.043   3.469  1.00  0.00      A   
ATOM    467  C8  ADE    15      20.340  -1.880   4.472  1.00  0.00      A   
ATOM    468  H8  ADE    15      20.388  -1.605   5.528  1.00  0.00      A   
ATOM    469  N1  ADE    15      20.051  -2.652   0.116  1.00  0.00      A   
ATOM    470  C2  ADE    15      20.196  -3.882   0.629  1.00  0.00      A   
ATOM    471  H2  ADE    15      20.199  -4.699  -0.100  1.00  0.00      A   
ATOM    472  N3  ADE    15      20.305  -4.260   1.904  1.00  0.00      A   
ATOM    473  C4  ADE    15      20.298  -3.198   2.723  1.00  0.00      A   
ATOM    474  C6  ADE    15      20.034  -1.600   0.974  1.00  0.00      A   
ATOM    475  N6  ADE    15      19.870  -0.355   0.485  1.00  0.00      A   
ATOM    476  H61 ADE    15      19.660  -0.229  -0.487  1.00  0.00      A   
ATOM    477  H62 ADE    15      19.876   0.427   1.102  1.00  0.00      A   
ATOM    478  C2' ADE    15      21.791  -4.373   5.851  1.00  0.00      A   
ATOM    479 H2'' ADE    15      21.977  -3.373   6.297  1.00  0.00      A   
ATOM    480  H2' ADE    15      22.693  -4.732   5.318  1.00  0.00      A   
ATOM    481  C3' ADE    15      21.348  -5.335   6.950  1.00  0.00      A   
ATOM    482  H3' ADE    15      21.787  -5.045   7.934  1.00  0.00      A   
ATOM    483  O3' ADE    15      21.666  -6.679   6.583  1.00  0.00      A   
ATOM    484  P   GUA    16      23.044  -7.336   6.991  1.00  0.00      A   
ATOM    485  O1P GUA    16      22.767  -8.682   7.542  1.00  0.00      A   
ATOM    486  O2P GUA    16      23.825  -6.402   7.832  1.00  0.00      A   
ATOM    487  O5' GUA    16      23.760  -7.497   5.593  1.00  0.00      A   
ATOM    488  C5' GUA    16      23.165  -8.314   4.558  1.00  0.00      A   
ATOM    489  H5' GUA    16      22.050  -8.326   4.615  1.00  0.00      A   
ATOM    490 H5'' GUA    16      23.524  -9.362   4.672  1.00  0.00      A   
ATOM    491  C4' GUA    16      23.542  -7.828   3.150  1.00  0.00      A   
ATOM    492  H4' GUA    16      23.040  -8.427   2.362  1.00  0.00      A   
ATOM    493  O4' GUA    16      23.188  -6.440   2.985  1.00  0.00      A   
ATOM    494  C1' GUA    16      23.761  -6.067   1.750  1.00  0.00      A   
ATOM    495  H1' GUA    16      23.220  -6.609   0.943  1.00  0.00      A   
ATOM    496  N9  GUA    16      23.655  -4.614   1.599  1.00  0.00      A   
ATOM    497  C4  GUA    16      23.622  -3.931   0.417  1.00  0.00      A   
ATOM    498  N2  GUA    16      23.834  -3.892  -3.029  1.00  0.00      A   
ATOM    499  H21 GUA    16      23.911  -3.205  -3.755  1.00  0.00      A   
ATOM    500  H22 GUA    16      24.018  -4.850  -3.221  1.00  0.00      A   
ATOM    501  N3  GUA    16      23.705  -4.473  -0.811  1.00  0.00      A   
ATOM    502  C2  GUA    16      23.634  -3.559  -1.769  1.00  0.00      A   
ATOM    503  N1  GUA    16      23.407  -2.228  -1.525  1.00  0.00      A   
ATOM    504  H1  GUA    16      23.394  -1.591  -2.307  1.00  0.00      A   
ATOM    505  C6  GUA    16      23.297  -1.639  -0.269  1.00  0.00      A   
ATOM    506  O6  GUA    16      23.105  -0.425  -0.141  1.00  0.00      A   
ATOM    507  C5  GUA    16      23.475  -2.599   0.763  1.00  0.00      A   
ATOM    508  N7  GUA    16      23.493  -2.442   2.143  1.00  0.00      A   
ATOM    509  C8  GUA    16      23.608  -3.670   2.597  1.00  0.00      A   
ATOM    510  H8  GUA    16      23.639  -3.965   3.647  1.00  0.00      A   
ATOM    511  C2' GUA    16      25.191  -6.594   1.899  1.00  0.00      A   
ATOM    512 H2'' GUA    16      25.870  -5.835   2.336  1.00  0.00      A   
ATOM    513  H2' GUA    16      25.552  -6.903   0.899  1.00  0.00      A   
ATOM    514  C3' GUA    16      25.056  -7.776   2.879  1.00  0.00      A   
ATOM    515  H3' GUA    16      25.562  -7.548   3.847  1.00  0.00      A   
ATOM    516  O3' GUA    16      25.515  -9.006   2.303  1.00  0.00      A   
ATOM    517  P   ADE    17      27.072  -9.205   2.074  1.00  0.00      A   
ATOM    518  O1P ADE    17      27.394 -10.646   2.150  1.00  0.00      A   
ATOM    519  O2P ADE    17      27.855  -8.276   2.916  1.00  0.00      A   
ATOM    520  O5' ADE    17      27.268  -8.753   0.568  1.00  0.00      A   
ATOM    521  C5' ADE    17      26.500  -9.390  -0.474  1.00  0.00      A   
ATOM    522  H5' ADE    17      25.407  -9.240  -0.304  1.00  0.00      A   
ATOM    523 H5'' ADE    17      26.701 -10.486  -0.487  1.00  0.00      A   
ATOM    524  C4' ADE    17      26.847  -8.813  -1.857  1.00  0.00      A   
ATOM    525  H4' ADE    17      26.305  -9.366  -2.653  1.00  0.00      A   
ATOM    526  O4' ADE    17      26.465  -7.411  -1.936  1.00  0.00      A   
ATOM    527  C1' ADE    17      27.615  -6.591  -2.139  1.00  0.00      A   
ATOM    528  H1' ADE    17      27.619  -6.347  -3.226  1.00  0.00      A   
ATOM    529  N9  ADE    17      27.452  -5.410  -1.313  1.00  0.00      A   
ATOM    530  C5  ADE    17      27.061  -3.354  -0.665  1.00  0.00      A   
ATOM    531  N7  ADE    17      27.260  -4.088   0.491  1.00  0.00      A   
ATOM    532  C8  ADE    17      27.475  -5.309   0.056  1.00  0.00      A   
ATOM    533  H8  ADE    17      27.651  -6.183   0.691  1.00  0.00      A   
ATOM    534  N1  ADE    17      26.636  -1.586  -2.171  1.00  0.00      A   
ATOM    535  C2  ADE    17      26.838  -2.471  -3.154  1.00  0.00      A   
ATOM    536  H2  ADE    17      26.744  -2.076  -4.171  1.00  0.00      A   
ATOM    537  N3  ADE    17      27.128  -3.770  -3.067  1.00  0.00      A   
ATOM    538  C4  ADE    17      27.194  -4.156  -1.783  1.00  0.00      A   
ATOM    539  C6  ADE    17      26.739  -2.000  -0.884  1.00  0.00      A   
ATOM    540  N6  ADE    17      26.478  -1.125   0.108  1.00  0.00      A   
ATOM    541  H61 ADE    17      26.065  -0.246  -0.149  1.00  0.00      A   
ATOM    542  H62 ADE    17      26.303  -1.463   1.032  1.00  0.00      A   
ATOM    543  C2' ADE    17      28.836  -7.447  -1.800  1.00  0.00      A   
ATOM    544 H2'' ADE    17      29.064  -7.415  -0.712  1.00  0.00      A   
ATOM    545  H2' ADE    17      29.728  -7.126  -2.372  1.00  0.00      A   
ATOM    546  C3' ADE    17      28.353  -8.831  -2.165  1.00  0.00      A   
ATOM    547  H3' ADE    17      28.817  -9.591  -1.494  1.00  0.00      A   
ATOM    548  O3' ADE    17      28.689  -9.132  -3.519  1.00  0.00      A   
ATOM    549  H3T ADE    17      29.619  -8.943  -3.658  1.00  0.00      A   
ATOM    550  H5T THY     1      26.790   7.397  -4.403  1.00  0.00      B   
ATOM    551  O5' THY     1      27.681   7.121  -4.159  1.00  0.00      B   
ATOM    552  C5' THY     1      28.397   6.973  -5.401  1.00  0.00      B   
ATOM    553  H5' THY     1      29.430   7.360  -5.257  1.00  0.00      B   
ATOM    554 H5'' THY     1      27.907   7.583  -6.193  1.00  0.00      B   
ATOM    555  C4' THY     1      28.484   5.520  -5.888  1.00  0.00      B   
ATOM    556  O4' THY     1      28.953   4.651  -4.810  1.00  0.00      B   
ATOM    557  C1' THY     1      28.487   3.356  -5.138  1.00  0.00      B   
ATOM    558  H1' THY     1      29.385   2.698  -5.205  1.00  0.00      B   
ATOM    559  N1  THY     1      27.544   2.871  -4.085  1.00  0.00      B   
ATOM    560  C6  THY     1      26.903   3.758  -3.235  1.00  0.00      B   
ATOM    561  H6  THY     1      27.101   4.815  -3.430  1.00  0.00      B   
ATOM    562  C2  THY     1      27.422   1.512  -3.909  1.00  0.00      B   
ATOM    563  O2  THY     1      28.019   0.694  -4.599  1.00  0.00      B   
ATOM    564  N3  THY     1      26.601   1.149  -2.872  1.00  0.00      B   
ATOM    565  H3  THY     1      26.562   0.153  -2.675  1.00  0.00      B   
ATOM    566  C4  THY     1      26.033   1.973  -1.924  1.00  0.00      B   
ATOM    567  O4  THY     1      25.496   1.491  -0.928  1.00  0.00      B   
ATOM    568  C5  THY     1      26.155   3.380  -2.193  1.00  0.00      B   
ATOM    569  C5M THY     1      25.386   4.354  -1.356  1.00  0.00      B   
ATOM    570  H51 THY     1      25.859   5.362  -1.371  1.00  0.00      B   
ATOM    571  H52 THY     1      25.337   4.024  -0.294  1.00  0.00      B   
ATOM    572  H53 THY     1      24.344   4.457  -1.732  1.00  0.00      B   
ATOM    573  C2' THY     1      27.890   3.524  -6.540  1.00  0.00      B   
ATOM    574 H2'' THY     1      27.275   2.689  -6.911  1.00  0.00      B   
ATOM    575  O2' THY     1      29.028   3.822  -7.408  1.00  0.00      B   
ATOM    576  C6' THY     1      29.367   5.194  -7.089  1.00  0.00      B   
ATOM    577  H6' THY     1      30.447   5.244  -6.840  1.00  0.00      B   
ATOM    578 H6'' THY     1      29.138   5.826  -7.971  1.00  0.00      B   
ATOM    579  C3' THY     1      27.168   4.852  -6.357  1.00  0.00      B   
ATOM    580  H3' THY     1      26.405   4.860  -5.554  1.00  0.00      B   
ATOM    581  O3' THY     1      26.708   5.458  -7.586  1.00  0.00      B   
ATOM    582  P   CYT     2      25.279   5.181  -8.200  1.00  0.00      B   
ATOM    583  O1P CYT     2      25.282   5.577  -9.623  1.00  0.00      B   
ATOM    584  O2P CYT     2      24.311   5.844  -7.297  1.00  0.00      B   
ATOM    585  O5' CYT     2      25.063   3.624  -8.065  1.00  0.00      B   
ATOM    586  C5' CYT     2      24.870   2.731  -9.187  1.00  0.00      B   
ATOM    587  H5' CYT     2      25.685   2.888  -9.932  1.00  0.00      B   
ATOM    588 H5'' CYT     2      23.904   2.949  -9.696  1.00  0.00      B   
ATOM    589  C4' CYT     2      24.887   1.220  -8.798  1.00  0.00      B   
ATOM    590  H4' CYT     2      25.406   0.639  -9.590  1.00  0.00      B   
ATOM    591  O4' CYT     2      25.613   0.993  -7.543  1.00  0.00      B   
ATOM    592  C1' CYT     2      24.993  -0.052  -6.793  1.00  0.00      B   
ATOM    593  H1' CYT     2      25.785  -0.801  -6.560  1.00  0.00      B   
ATOM    594  N1  CYT     2      24.377   0.466  -5.546  1.00  0.00      B   
ATOM    595  C6  CYT     2      23.988   1.783  -5.419  1.00  0.00      B   
ATOM    596  H6  CYT     2      24.254   2.441  -6.251  1.00  0.00      B   
ATOM    597  C5  CYT     2      23.372   2.221  -4.309  1.00  0.00      B   
ATOM    598  H5  CYT     2      23.091   3.264  -4.176  1.00  0.00      B   
ATOM    599  C2  CYT     2      24.046  -0.452  -4.552  1.00  0.00      B   
ATOM    600  O2  CYT     2      24.335  -1.648  -4.705  1.00  0.00      B   
ATOM    601  N3  CYT     2      23.426  -0.025  -3.432  1.00  0.00      B   
ATOM    602  C4  CYT     2      23.097   1.264  -3.284  1.00  0.00      B   
ATOM    603  N4  CYT     2      22.535   1.636  -2.133  1.00  0.00      B   
ATOM    604  H41 CYT     2      22.595   0.961  -1.387  1.00  0.00      B   
ATOM    605  H42 CYT     2      22.308   2.577  -1.918  1.00  0.00      B   
ATOM    606  C2' CYT     2      23.969  -0.663  -7.734  1.00  0.00      B   
ATOM    607 H2'' CYT     2      23.138  -1.136  -7.178  1.00  0.00      B   
ATOM    608  H2' CYT     2      24.459  -1.422  -8.381  1.00  0.00      B   
ATOM    609  C3' CYT     2      23.518   0.529  -8.558  1.00  0.00      B   
ATOM    610  H3' CYT     2      22.855   1.228  -8.000  1.00  0.00      B   
ATOM    611  O3' CYT     2      22.951   0.087  -9.792  1.00  0.00      B   
ATOM    612  P   THY     3      21.472  -0.493  -9.870  1.00  0.00      B   
ATOM    613  O1P THY     3      20.544   0.572  -9.429  1.00  0.00      B   
ATOM    614  O2P THY     3      21.270  -1.068 -11.217  1.00  0.00      B   
ATOM    615  O5' THY     3      21.391  -1.654  -8.798  1.00  0.00      B   
ATOM    616  C5' THY     3      21.769  -3.022  -9.088  1.00  0.00      B   
ATOM    617  H5' THY     3      22.851  -3.071  -9.342  1.00  0.00      B   
ATOM    618 H5'' THY     3      21.186  -3.409  -9.956  1.00  0.00      B   
ATOM    619  C4' THY     3      21.504  -3.957  -7.891  1.00  0.00      B   
ATOM    620  O4' THY     3      22.050  -3.337  -6.683  1.00  0.00      B   
ATOM    621  C1' THY     3      21.414  -3.960  -5.600  1.00  0.00      B   
ATOM    622  H1' THY     3      22.223  -4.422  -4.990  1.00  0.00      B   
ATOM    623  N1  THY     3      20.650  -2.963  -4.791  1.00  0.00      B   
ATOM    624  C6  THY     3      20.338  -1.717  -5.308  1.00  0.00      B   
ATOM    625  H6  THY     3      20.602  -1.569  -6.363  1.00  0.00      B   
ATOM    626  C2  THY     3      20.447  -3.245  -3.459  1.00  0.00      B   
ATOM    627  O2  THY     3      20.806  -4.292  -2.936  1.00  0.00      B   
ATOM    628  N3  THY     3      19.850  -2.237  -2.743  1.00  0.00      B   
ATOM    629  H3  THY     3      19.809  -2.404  -1.742  1.00  0.00      B   
ATOM    630  C4  THY     3      19.583  -0.955  -3.179  1.00  0.00      B   
ATOM    631  O4  THY     3      19.230  -0.094  -2.373  1.00  0.00      B   
ATOM    632  C5  THY     3      19.758  -0.745  -4.596  1.00  0.00      B   
ATOM    633  C5M THY     3      19.543   0.618  -5.174  1.00  0.00      B   
ATOM    634  H51 THY     3      19.339   0.565  -6.269  1.00  0.00      B   
ATOM    635  H52 THY     3      20.446   1.252  -5.030  1.00  0.00      B   
ATOM    636  H53 THY     3      18.680   1.130  -4.693  1.00  0.00      B   
ATOM    637  C2' THY     3      20.607  -5.080  -6.246  1.00  0.00      B   
ATOM    638 H2'' THY     3      19.876  -5.567  -5.592  1.00  0.00      B   
ATOM    639  O2' THY     3      21.613  -6.014  -6.758  1.00  0.00      B   
ATOM    640  C6' THY     3      22.138  -5.347  -7.936  1.00  0.00      B   
ATOM    641  H6' THY     3      23.243  -5.300  -7.858  1.00  0.00      B   
ATOM    642 H6'' THY     3      21.831  -5.919  -8.835  1.00  0.00      B   
ATOM    643  C3' THY     3      20.052  -4.380  -7.492  1.00  0.00      B   
ATOM    644  H3' THY     3      19.418  -3.496  -7.289  1.00  0.00      B   
ATOM    645  O3' THY     3      19.451  -5.327  -8.413  1.00  0.00      B   
ATOM    646  P   THY     4      18.078  -6.110  -8.207  1.00  0.00      B   
ATOM    647  O1P THY     4      18.219  -7.450  -8.822  1.00  0.00      B   
ATOM    648  O2P THY     4      17.003  -5.244  -8.737  1.00  0.00      B   
ATOM    649  O5' THY     4      17.800  -6.281  -6.641  1.00  0.00      B   
ATOM    650  C5' THY     4      17.783  -7.604  -6.036  1.00  0.00      B   
ATOM    651  H5' THY     4      18.675  -8.184  -6.375  1.00  0.00      B   
ATOM    652 H5'' THY     4      16.879  -8.164  -6.366  1.00  0.00      B   
ATOM    653  C4' THY     4      17.820  -7.627  -4.478  1.00  0.00      B   
ATOM    654  H4' THY     4      18.391  -8.517  -4.137  1.00  0.00      B   
ATOM    655  O4' THY     4      18.465  -6.454  -3.909  1.00  0.00      B   
ATOM    656  C1' THY     4      17.973  -6.225  -2.590  1.00  0.00      B   
ATOM    657  H1' THY     4      18.831  -6.392  -1.897  1.00  0.00      B   
ATOM    658  N1  THY     4      17.447  -4.847  -2.467  1.00  0.00      B   
ATOM    659  C6  THY     4      17.027  -4.119  -3.559  1.00  0.00      B   
ATOM    660  H6  THY     4      17.176  -4.620  -4.524  1.00  0.00      B   
ATOM    661  C2  THY     4      17.311  -4.361  -1.188  1.00  0.00      B   
ATOM    662  O2  THY     4      17.608  -5.014  -0.195  1.00  0.00      B   
ATOM    663  N3  THY     4      16.817  -3.085  -1.106  1.00  0.00      B   
ATOM    664  H3  THY     4      16.783  -2.705  -0.166  1.00  0.00      B   
ATOM    665  C4  THY     4      16.427  -2.277  -2.154  1.00  0.00      B   
ATOM    666  O4  THY     4      16.040  -1.130  -1.928  1.00  0.00      B   
ATOM    667  C5  THY     4      16.506  -2.888  -3.464  1.00  0.00      B   
ATOM    668  C5M THY     4      16.168  -2.081  -4.678  1.00  0.00      B   
ATOM    669  H51 THY     4      15.327  -1.381  -4.478  1.00  0.00      B   
ATOM    670  H52 THY     4      15.868  -2.737  -5.527  1.00  0.00      B   
ATOM    671  H53 THY     4      17.044  -1.481  -5.008  1.00  0.00      B   
ATOM    672  C2' THY     4      16.911  -7.295  -2.364  1.00  0.00      B   
ATOM    673 H2'' THY     4      16.063  -6.899  -1.788  1.00  0.00      B   
ATOM    674  H2' THY     4      17.357  -8.165  -1.835  1.00  0.00      B   
ATOM    675  C3' THY     4      16.463  -7.669  -3.759  1.00  0.00      B   
ATOM    676  H3' THY     4      15.786  -6.921  -4.230  1.00  0.00      B   
ATOM    677  O3' THY     4      15.944  -8.999  -3.760  1.00  0.00      B   
ATOM    678  P   THY     5      14.428  -9.303  -3.405  1.00  0.00      B   
ATOM    679  O1P THY     5      14.286 -10.762  -3.202  1.00  0.00      B   
ATOM    680  O2P THY     5      13.573  -8.670  -4.432  1.00  0.00      B   
ATOM    681  O5' THY     5      14.154  -8.569  -2.026  1.00  0.00      B   
ATOM    682  C5' THY     5      14.432  -9.225  -0.766  1.00  0.00      B   
ATOM    683  H5' THY     5      15.477  -9.609  -0.753  1.00  0.00      B   
ATOM    684 H5'' THY     5      13.743 -10.092  -0.630  1.00  0.00      B   
ATOM    685  C4' THY     5      14.257  -8.293   0.454  1.00  0.00      B   
ATOM    686  O4' THY     5      14.918  -7.015   0.211  1.00  0.00      B   
ATOM    687  C1' THY     5      14.486  -6.135   1.214  1.00  0.00      B   
ATOM    688  H1' THY     5      15.399  -5.875   1.802  1.00  0.00      B   
ATOM    689  N1  THY     5      13.887  -4.893   0.657  1.00  0.00      B   
ATOM    690  C6  THY     5      13.628  -4.746  -0.691  1.00  0.00      B   
ATOM    691  H6  THY     5      13.781  -5.654  -1.287  1.00  0.00      B   
ATOM    692  C2  THY     5      13.760  -3.832   1.523  1.00  0.00      B   
ATOM    693  O2  THY     5      14.080  -3.896   2.704  1.00  0.00      B   
ATOM    694  N3  THY     5      13.275  -2.684   0.960  1.00  0.00      B   
ATOM    695  H3  THY     5      13.254  -1.888   1.590  1.00  0.00      B   
ATOM    696  C4  THY     5      13.036  -2.448  -0.376  1.00  0.00      B   
ATOM    697  O4  THY     5      12.689  -1.325  -0.745  1.00  0.00      B   
ATOM    698  C5  THY     5      13.222  -3.593  -1.241  1.00  0.00      B   
ATOM    699  C5M THY     5      12.879  -3.480  -2.692  1.00  0.00      B   
ATOM    700  H51 THY     5      11.785  -3.613  -2.850  1.00  0.00      B   
ATOM    701  H52 THY     5      13.409  -4.253  -3.295  1.00  0.00      B   
ATOM    702  H53 THY     5      13.168  -2.484  -3.097  1.00  0.00      B   
ATOM    703  C2' THY     5      13.566  -6.988   2.069  1.00  0.00      B   
ATOM    704 H2'' THY     5      12.913  -6.422   2.750  1.00  0.00      B   
ATOM    705  O2' THY     5      14.467  -7.900   2.767  1.00  0.00      B   
ATOM    706  C6' THY     5      14.876  -8.837   1.742  1.00  0.00      B   
ATOM    707  H6' THY     5      15.984  -8.854   1.694  1.00  0.00      B   
ATOM    708 H6'' THY     5      14.477  -9.839   2.003  1.00  0.00      B   
ATOM    709  C3' THY     5      12.867  -7.866   1.011  1.00  0.00      B   
ATOM    710  H3' THY     5      12.284  -7.310   0.250  1.00  0.00      B   
ATOM    711  O3' THY     5      12.143  -8.961   1.627  1.00  0.00      B   
ATOM    712  P   THY     6      10.741  -8.807   2.361  1.00  0.00      B   
ATOM    713  O1P THY     6      10.537 -10.003   3.207  1.00  0.00      B   
ATOM    714  O2P THY     6       9.737  -8.541   1.307  1.00  0.00      B   
ATOM    715  O5' THY     6      10.784  -7.508   3.287  1.00  0.00      B   
ATOM    716  C5' THY     6      11.337  -7.524   4.622  1.00  0.00      B   
ATOM    717  H5' THY     6      12.422  -7.769   4.593  1.00  0.00      B   
ATOM    718 H5'' THY     6      10.827  -8.309   5.229  1.00  0.00      B   
ATOM    719  C4' THY     6      11.155  -6.183   5.376  1.00  0.00      B   
ATOM    720  H4' THY     6      11.603  -6.260   6.389  1.00  0.00      B   
ATOM    721  O4' THY     6      11.830  -5.097   4.687  1.00  0.00      B   
ATOM    722  C1' THY     6      11.191  -3.860   5.021  1.00  0.00      B   
ATOM    723  H1' THY     6      11.940  -3.242   5.571  1.00  0.00      B   
ATOM    724  N1  THY     6      10.732  -3.183   3.787  1.00  0.00      B   
ATOM    725  C6  THY     6      10.429  -3.883   2.638  1.00  0.00      B   
ATOM    726  H6  THY     6      10.610  -4.963   2.701  1.00  0.00      B   
ATOM    727  C2  THY     6      10.483  -1.835   3.885  1.00  0.00      B   
ATOM    728  O2  THY     6      10.618  -1.203   4.925  1.00  0.00      B   
ATOM    729  N3  THY     6      10.064  -1.244   2.723  1.00  0.00      B   
ATOM    730  H3  THY     6       9.948  -0.239   2.789  1.00  0.00      B   
ATOM    731  C4  THY     6       9.819  -1.861   1.514  1.00  0.00      B   
ATOM    732  O4  THY     6       9.491  -1.181   0.541  1.00  0.00      B   
ATOM    733  C5  THY     6       9.962  -3.302   1.525  1.00  0.00      B   
ATOM    734  C5M THY     6       9.719  -4.087   0.275  1.00  0.00      B   
ATOM    735  H51 THY     6       9.428  -5.137   0.510  1.00  0.00      B   
ATOM    736  H52 THY     6      10.635  -4.125  -0.354  1.00  0.00      B   
ATOM    737  H53 THY     6       8.902  -3.639  -0.333  1.00  0.00      B   
ATOM    738  C2' THY     6      10.044  -4.235   5.960  1.00  0.00      B   
ATOM    739 H2'' THY     6       9.185  -3.549   5.844  1.00  0.00      B   
ATOM    740  H2' THY     6      10.395  -4.209   7.014  1.00  0.00      B   
ATOM    741  C3' THY     6       9.714  -5.654   5.538  1.00  0.00      B   
ATOM    742  H3' THY     6       9.181  -5.724   4.565  1.00  0.00      B   
ATOM    743  O3' THY     6       9.061  -6.371   6.571  1.00  0.00      B   
ATOM    744  P   THY     7       7.611  -6.150   7.149  1.00  0.00      B   
ATOM    745  O1P THY     7       7.647  -6.510   8.586  1.00  0.00      B   
ATOM    746  O2P THY     7       6.656  -6.881   6.291  1.00  0.00      B   
ATOM    747  O5' THY     7       7.307  -4.594   7.020  1.00  0.00      B   
ATOM    748  C5' THY     7       7.158  -3.826   8.240  1.00  0.00      B   
ATOM    749  H5' THY     7       8.082  -3.902   8.860  1.00  0.00      B   
ATOM    750 H5'' THY     7       6.301  -4.218   8.839  1.00  0.00      B   
ATOM    751  C4' THY     7       6.892  -2.341   7.978  1.00  0.00      B   
ATOM    752  O4' THY     7       7.856  -1.780   7.016  1.00  0.00      B   
ATOM    753  C1' THY     7       7.291  -0.555   6.582  1.00  0.00      B   
ATOM    754  H1' THY     7       8.012   0.249   6.863  1.00  0.00      B   
ATOM    755  N1  THY     7       7.007  -0.527   5.121  1.00  0.00      B   
ATOM    756  C6  THY     7       6.933  -1.677   4.364  1.00  0.00      B   
ATOM    757  H6  THY     7       7.109  -2.605   4.923  1.00  0.00      B   
ATOM    758  C2  THY     7       6.764   0.709   4.567  1.00  0.00      B   
ATOM    759  O2  THY     7       6.784   1.748   5.215  1.00  0.00      B   
ATOM    760  N3  THY     7       6.491   0.691   3.227  1.00  0.00      B   
ATOM    761  H3  THY     7       6.365   1.611   2.817  1.00  0.00      B   
ATOM    762  C4  THY     7       6.433  -0.408   2.398  1.00  0.00      B   
ATOM    763  O4  THY     7       6.175  -0.254   1.203  1.00  0.00      B   
ATOM    764  C5  THY     7       6.686  -1.677   3.046  1.00  0.00      B   
ATOM    765  C5M THY     7       6.499  -2.949   2.282  1.00  0.00      B   
ATOM    766  H51 THY     7       5.434  -3.271   2.314  1.00  0.00      B   
ATOM    767  H52 THY     7       7.115  -3.771   2.712  1.00  0.00      B   
ATOM    768  H53 THY     7       6.793  -2.829   1.216  1.00  0.00      B   
ATOM    769  C2' THY     7       6.030  -0.429   7.419  1.00  0.00      B   
ATOM    770 H2'' THY     7       5.343   0.332   7.042  1.00  0.00      B   
ATOM    771  O2' THY     7       6.479  -0.183   8.782  1.00  0.00      B   
ATOM    772  C6' THY     7       6.952  -1.469   9.224  1.00  0.00      B   
ATOM    773  H6' THY     7       7.987  -1.360   9.606  1.00  0.00      B   
ATOM    774 H6'' THY     7       6.269  -1.839  10.017  1.00  0.00      B   
ATOM    775  C3' THY     7       5.545  -1.878   7.388  1.00  0.00      B   
ATOM    776  H3' THY     7       5.454  -2.314   6.373  1.00  0.00      B   
ATOM    777  O3' THY     7       4.402  -2.143   8.259  1.00  0.00      B   
ATOM    778  P   THY     8       3.001  -2.516   7.599  1.00  0.00      B   
ATOM    779  O1P THY     8       2.589  -3.842   8.106  1.00  0.00      B   
ATOM    780  O2P THY     8       3.102  -2.364   6.126  1.00  0.00      B   
ATOM    781  O5' THY     8       1.920  -1.469   8.096  1.00  0.00      B   
ATOM    782  C5' THY     8       2.047  -0.434   9.081  1.00  0.00      B   
ATOM    783  H5' THY     8       2.898  -0.646   9.768  1.00  0.00      B   
ATOM    784 H5'' THY     8       1.125  -0.417   9.702  1.00  0.00      B   
ATOM    785  C4' THY     8       2.247   0.993   8.507  1.00  0.00      B   
ATOM    786  H4' THY     8       2.578   1.663   9.331  1.00  0.00      B   
ATOM    787  O4' THY     8       3.264   1.023   7.484  1.00  0.00      B   
ATOM    788  C1' THY     8       3.153   2.218   6.709  1.00  0.00      B   
ATOM    789  H1' THY     8       4.047   2.843   6.938  1.00  0.00      B   
ATOM    790  N1  THY     8       3.094   1.893   5.250  1.00  0.00      B   
ATOM    791  C6  THY     8       2.980   0.596   4.785  1.00  0.00      B   
ATOM    792  H6  THY     8       2.910  -0.174   5.562  1.00  0.00      B   
ATOM    793  C2  THY     8       3.210   2.950   4.367  1.00  0.00      B   
ATOM    794  O2  THY     8       3.381   4.107   4.731  1.00  0.00      B   
ATOM    795  N3  THY     8       3.117   2.610   3.037  1.00  0.00      B   
ATOM    796  H3  THY     8       3.177   3.374   2.376  1.00  0.00      B   
ATOM    797  C4  THY     8       2.983   1.341   2.514  1.00  0.00      B   
ATOM    798  O4  THY     8       2.881   1.188   1.297  1.00  0.00      B   
ATOM    799  C5  THY     8       2.967   0.274   3.485  1.00  0.00      B   
ATOM    800  C5M THY     8       2.792  -1.136   3.016  1.00  0.00      B   
ATOM    801  H51 THY     8       1.714  -1.409   2.977  1.00  0.00      B   
ATOM    802  H52 THY     8       3.297  -1.850   3.705  1.00  0.00      B   
ATOM    803  H53 THY     8       3.229  -1.289   2.004  1.00  0.00      B   
ATOM    804  C2' THY     8       1.897   2.890   7.263  1.00  0.00      B   
ATOM    805 H2'' THY     8       1.367   3.471   6.501  1.00  0.00      B   
ATOM    806  H2' THY     8       2.218   3.572   8.079  1.00  0.00      B   
ATOM    807  C3' THY     8       1.094   1.701   7.790  1.00  0.00      B   
ATOM    808  H3' THY     8       0.733   1.036   6.978  1.00  0.00      B   
ATOM    809  O3' THY     8       0.034   2.040   8.682  1.00  0.00      B   
ATOM    810  N1  5MC     9       0.148   5.528   4.464  1.00  0.00      B   
ATOM    811  C2  5MC     9       0.217   5.698   3.064  1.00  0.00      B   
ATOM    812  O2  5MC     9       0.638   6.758   2.606  1.00  0.00      B   
ATOM    813  N3  5MC     9      -0.141   4.676   2.245  1.00  0.00      B   
ATOM    814  C4  5MC     9      -0.537   3.490   2.739  1.00  0.00      B   
ATOM    815  N4  5MC     9      -0.744   2.486   1.875  1.00  0.00      B   
ATOM    816  H41 5MC     9      -0.572   2.656   0.899  1.00  0.00      B   
ATOM    817  H42 5MC     9      -1.050   1.586   2.161  1.00  0.00      B   
ATOM    818  C5  5MC     9      -0.722   3.301   4.161  1.00  0.00      B   
ATOM    819  C6  5MC     9      -0.345   4.341   4.962  1.00  0.00      B   
ATOM    820  H6  5MC     9      -0.385   4.242   6.052  1.00  0.00      B   
ATOM    821  CM5 5MC     9      -1.088   1.968   4.744  1.00  0.00      B   
ATOM    822  H51 5MC     9      -1.459   2.082   5.789  1.00  0.00      B   
ATOM    823  H52 5MC     9      -1.889   1.466   4.160  1.00  0.00      B   
ATOM    824  H53 5MC     9      -0.199   1.298   4.778  1.00  0.00      B   
ATOM    825  P   5MC     9      -0.174   3.308   9.585  1.00  0.00      B   
ATOM    826  O1P 5MC     9       1.017   3.479  10.450  1.00  0.00      B   
ATOM    827  O2P 5MC     9      -1.484   3.201  10.259  1.00  0.00      B   
ATOM    828  O5' 5MC     9      -0.214   4.486   8.535  1.00  0.00      B   
ATOM    829  C5' 5MC     9       0.292   5.798   8.874  1.00  0.00      B   
ATOM    830  H5' 5MC     9       1.334   5.740   9.265  1.00  0.00      B   
ATOM    831 H5'' 5MC     9      -0.361   6.270   9.644  1.00  0.00      B   
ATOM    832  C4' 5MC     9       0.286   6.677   7.623  1.00  0.00      B   
ATOM    833  O4' 5MC     9       1.129   6.083   6.582  1.00  0.00      B   
ATOM    834  C1' 5MC     9       0.650   6.612   5.359  1.00  0.00      B   
ATOM    835  H1' 5MC     9       1.515   7.134   4.888  1.00  0.00      B   
ATOM    836  C2' 5MC     9      -0.389   7.643   5.786  1.00  0.00      B   
ATOM    837 H2'' 5MC     9      -1.052   8.018   4.995  1.00  0.00      B   
ATOM    838  O2' 5MC     9       0.362   8.705   6.453  1.00  0.00      B   
ATOM    839  C6' 5MC     9       0.720   8.133   7.736  1.00  0.00      B   
ATOM    840  H6' 5MC     9       1.816   8.228   7.879  1.00  0.00      B   
ATOM    841 H6'' 5MC     9       0.167   8.673   8.532  1.00  0.00      B   
ATOM    842  C3' 5MC     9      -1.068   6.867   6.908  1.00  0.00      B   
ATOM    843  H3' 5MC     9      -1.488   5.883   6.624  1.00  0.00      B   
ATOM    844  O3' 5MC     9      -1.974   7.656   7.715  1.00  0.00      B   
ATOM    845  P   THY    10      -3.515   7.676   7.374  1.00  0.00      B   
ATOM    846  O1P THY    10      -4.174   8.710   8.202  1.00  0.00      B   
ATOM    847  O2P THY    10      -4.028   6.291   7.443  1.00  0.00      B   
ATOM    848  O5' THY    10      -3.556   8.102   5.855  1.00  0.00      B   
ATOM    849  C5' THY    10      -3.554   9.484   5.447  1.00  0.00      B   
ATOM    850  H5' THY    10      -2.660  10.002   5.865  1.00  0.00      B   
ATOM    851 H5'' THY    10      -4.467   9.999   5.825  1.00  0.00      B   
ATOM    852  C4' THY    10      -3.515   9.641   3.909  1.00  0.00      B   
ATOM    853  H4' THY    10      -3.295  10.691   3.625  1.00  0.00      B   
ATOM    854  O4' THY    10      -2.516   8.774   3.278  1.00  0.00      B   
ATOM    855  C1' THY    10      -2.992   8.337   1.997  1.00  0.00      B   
ATOM    856  H1' THY    10      -2.251   8.668   1.233  1.00  0.00      B   
ATOM    857  N1  THY    10      -3.172   6.864   1.982  1.00  0.00      B   
ATOM    858  C6  THY    10      -3.466   6.152   3.125  1.00  0.00      B   
ATOM    859  H6  THY    10      -3.454   6.737   4.046  1.00  0.00      B   
ATOM    860  C2  THY    10      -3.258   6.273   0.744  1.00  0.00      B   
ATOM    861  O2  THY    10      -3.152   6.900  -0.304  1.00  0.00      B   
ATOM    862  N3  THY    10      -3.493   4.924   0.763  1.00  0.00      B   
ATOM    863  H3  THY    10      -3.577   4.506  -0.158  1.00  0.00      B   
ATOM    864  C4  THY    10      -3.760   4.142   1.869  1.00  0.00      B   
ATOM    865  O4  THY    10      -4.004   2.942   1.723  1.00  0.00      B   
ATOM    866  C5  THY    10      -3.703   4.835   3.137  1.00  0.00      B   
ATOM    867  C5M THY    10      -4.123   4.145   4.397  1.00  0.00      B   
ATOM    868  H51 THY    10      -5.220   4.252   4.556  1.00  0.00      B   
ATOM    869  H52 THY    10      -3.617   4.586   5.287  1.00  0.00      B   
ATOM    870  H53 THY    10      -3.883   3.060   4.373  1.00  0.00      B   
ATOM    871  C2' THY    10      -4.310   9.072   1.799  1.00  0.00      B   
ATOM    872 H2'' THY    10      -5.016   8.489   1.183  1.00  0.00      B   
ATOM    873  H2' THY    10      -4.131  10.062   1.330  1.00  0.00      B   
ATOM    874  C3' THY    10      -4.810   9.222   3.215  1.00  0.00      B   
ATOM    875  H3' THY    10      -5.135   8.258   3.673  1.00  0.00      B   
ATOM    876  O3' THY    10      -5.788  10.261   3.295  1.00  0.00      B   
ATOM    877  P   THY    11      -7.304   9.841   3.069  1.00  0.00      B   
ATOM    878  O1P THY    11      -8.155  11.018   3.348  1.00  0.00      B   
ATOM    879  O2P THY    11      -7.585   8.590   3.807  1.00  0.00      B   
ATOM    880  O5' THY    11      -7.378   9.506   1.531  1.00  0.00      B   
ATOM    881  C5' THY    11      -7.220  10.516   0.508  1.00  0.00      B   
ATOM    882  H5' THY    11      -6.286  11.101   0.666  1.00  0.00      B   
ATOM    883 H5'' THY    11      -8.088  11.214   0.526  1.00  0.00      B   
ATOM    884  C4' THY    11      -7.156   9.858  -0.885  1.00  0.00      B   
ATOM    885  O4' THY    11      -6.124   8.824  -0.906  1.00  0.00      B   
ATOM    886  C1' THY    11      -6.526   7.895  -1.885  1.00  0.00      B   
ATOM    887  H1' THY    11      -5.682   7.795  -2.607  1.00  0.00      B   
ATOM    888  N1  THY    11      -6.844   6.576  -1.248  1.00  0.00      B   
ATOM    889  C6  THY    11      -6.948   6.445   0.131  1.00  0.00      B   
ATOM    890  H6  THY    11      -6.897   7.377   0.701  1.00  0.00      B   
ATOM    891  C2  THY    11      -6.955   5.482  -2.065  1.00  0.00      B   
ATOM    892  O2  THY    11      -6.840   5.546  -3.283  1.00  0.00      B   
ATOM    893  N3  THY    11      -7.189   4.302  -1.409  1.00  0.00      B   
ATOM    894  H3  THY    11      -7.195   3.481  -2.005  1.00  0.00      B   
ATOM    895  C4  THY    11      -7.238   4.086  -0.049  1.00  0.00      B   
ATOM    896  O4  THY    11      -7.369   2.939   0.384  1.00  0.00      B   
ATOM    897  C5  THY    11      -7.124   5.276   0.756  1.00  0.00      B   
ATOM    898  C5M THY    11      -7.329   5.207   2.237  1.00  0.00      B   
ATOM    899  H51 THY    11      -6.934   4.257   2.659  1.00  0.00      B   
ATOM    900  H52 THY    11      -8.411   5.276   2.487  1.00  0.00      B   
ATOM    901  H53 THY    11      -6.814   6.048   2.757  1.00  0.00      B   
ATOM    902  C2' THY    11      -7.701   8.590  -2.573  1.00  0.00      B   
ATOM    903 H2'' THY    11      -8.302   7.961  -3.252  1.00  0.00      B   
ATOM    904  O2' THY    11      -7.139   9.774  -3.231  1.00  0.00      B   
ATOM    905  C6' THY    11      -6.888  10.696  -2.133  1.00  0.00      B   
ATOM    906  H6' THY    11      -5.833  11.034  -2.185  1.00  0.00      B   
ATOM    907 H6'' THY    11      -7.582  11.557  -2.223  1.00  0.00      B   
ATOM    908  C3' THY    11      -8.430   9.124  -1.354  1.00  0.00      B   
ATOM    909  H3' THY    11      -8.730   8.363  -0.604  1.00  0.00      B   
ATOM    910  O3' THY    11      -9.471  10.079  -1.669  1.00  0.00      B   
ATOM    911  P   THY    12     -10.975   9.648  -1.810  1.00  0.00      B   
ATOM    912  O1P THY    12     -11.769  10.837  -2.191  1.00  0.00      B   
ATOM    913  O2P THY    12     -11.362   8.910  -0.588  1.00  0.00      B   
ATOM    914  O5' THY    12     -10.956   8.616  -2.997  1.00  0.00      B   
ATOM    915  C5' THY    12     -10.741   8.985  -4.370  1.00  0.00      B   
ATOM    916  H5' THY    12      -9.743   9.461  -4.502  1.00  0.00      B   
ATOM    917 H5'' THY    12     -11.525   9.708  -4.694  1.00  0.00      B   
ATOM    918  C4' THY    12     -10.834   7.745  -5.277  1.00  0.00      B   
ATOM    919  H4' THY    12     -10.738   8.018  -6.348  1.00  0.00      B   
ATOM    920  O4' THY    12      -9.784   6.780  -4.952  1.00  0.00      B   
ATOM    921  C1' THY    12     -10.273   5.448  -5.165  1.00  0.00      B   
ATOM    922  H1' THY    12      -9.621   4.975  -5.935  1.00  0.00      B   
ATOM    923  N1  THY    12     -10.262   4.683  -3.894  1.00  0.00      B   
ATOM    924  C6  THY    12     -10.414   5.298  -2.669  1.00  0.00      B   
ATOM    925  H6  THY    12     -10.439   6.390  -2.703  1.00  0.00      B   
ATOM    926  C2  THY    12     -10.296   3.312  -4.005  1.00  0.00      B   
ATOM    927  O2  THY    12     -10.293   2.728  -5.083  1.00  0.00      B   
ATOM    928  N3  THY    12     -10.356   2.641  -2.813  1.00  0.00      B   
ATOM    929  H3  THY    12     -10.367   1.631  -2.898  1.00  0.00      B   
ATOM    930  C4  THY    12     -10.474   3.187  -1.552  1.00  0.00      B   
ATOM    931  O4  THY    12     -10.580   2.442  -0.576  1.00  0.00      B   
ATOM    932  C5  THY    12     -10.463   4.632  -1.508  1.00  0.00      B   
ATOM    933  C5M THY    12     -10.704   5.346  -0.216  1.00  0.00      B   
ATOM    934  H51 THY    12     -10.254   6.366  -0.227  1.00  0.00      B   
ATOM    935  H52 THY    12     -10.266   4.794   0.645  1.00  0.00      B   
ATOM    936  H53 THY    12     -11.795   5.469  -0.031  1.00  0.00      B   
ATOM    937  C2' THY    12     -11.685   5.627  -5.716  1.00  0.00      B   
ATOM    938 H2'' THY    12     -12.347   4.795  -5.420  1.00  0.00      B   
ATOM    939  H2' THY    12     -11.658   5.710  -6.822  1.00  0.00      B   
ATOM    940  C3' THY    12     -12.120   6.926  -5.081  1.00  0.00      B   
ATOM    941  H3' THY    12     -12.317   6.825  -3.989  1.00  0.00      B   
ATOM    942  O3' THY    12     -13.210   7.503  -5.802  1.00  0.00      B   
ATOM    943  P   THY    13     -14.686   7.028  -5.445  1.00  0.00      B   
ATOM    944  O1P THY    13     -15.643   7.905  -6.153  1.00  0.00      B   
ATOM    945  O2P THY    13     -14.826   6.888  -3.979  1.00  0.00      B   
ATOM    946  O5' THY    13     -14.790   5.582  -6.055  1.00  0.00      B   
ATOM    947  C5' THY    13     -14.789   5.292  -7.469  1.00  0.00      B   
ATOM    948  H5' THY    13     -13.952   5.816  -7.981  1.00  0.00      B   
ATOM    949 H5'' THY    13     -15.752   5.619  -7.923  1.00  0.00      B   
ATOM    950  C4' THY    13     -14.632   3.774  -7.685  1.00  0.00      B   
ATOM    951  O4' THY    13     -13.457   3.300  -6.941  1.00  0.00      B   
ATOM    952  C1' THY    13     -13.693   1.943  -6.647  1.00  0.00      B   
ATOM    953  H1' THY    13     -12.828   1.367  -7.052  1.00  0.00      B   
ATOM    954  N1  THY    13     -13.832   1.726  -5.165  1.00  0.00      B   
ATOM    955  C6  THY    13     -13.973   2.800  -4.299  1.00  0.00      B   
ATOM    956  H6  THY    13     -14.088   3.778  -4.772  1.00  0.00      B   
ATOM    957  C2  THY    13     -13.723   0.444  -4.676  1.00  0.00      B   
ATOM    958  O2  THY    13     -13.542  -0.529  -5.400  1.00  0.00      B   
ATOM    959  N3  THY    13     -13.821   0.338  -3.309  1.00  0.00      B   
ATOM    960  H3  THY    13     -13.706  -0.593  -2.922  1.00  0.00      B   
ATOM    961  C4  THY    13     -13.924   1.368  -2.395  1.00  0.00      B   
ATOM    962  O4  THY    13     -13.948   1.119  -1.190  1.00  0.00      B   
ATOM    963  C5  THY    13     -13.998   2.687  -2.968  1.00  0.00      B   
ATOM    964  C5M THY    13     -14.221   3.877  -2.089  1.00  0.00      B   
ATOM    965  H51 THY    13     -13.712   3.760  -1.106  1.00  0.00      B   
ATOM    966  H52 THY    13     -15.307   4.033  -1.902  1.00  0.00      B   
ATOM    967  H53 THY    13     -13.828   4.808  -2.561  1.00  0.00      B   
ATOM    968  C2' THY    13     -14.939   1.631  -7.467  1.00  0.00      B   
ATOM    969 H2'' THY    13     -15.417   0.677  -7.229  1.00  0.00      B   
ATOM    970  O2' THY    13     -14.544   1.759  -8.875  1.00  0.00      B   
ATOM    971  C6' THY    13     -14.469   3.195  -9.085  1.00  0.00      B   
ATOM    972  H6' THY    13     -13.480   3.442  -9.522  1.00  0.00      B   
ATOM    973 H6'' THY    13     -15.290   3.500  -9.766  1.00  0.00      B   
ATOM    974  C3' THY    13     -15.775   2.864  -7.174  1.00  0.00      B   
ATOM    975  H3' THY    13     -15.962   3.067  -6.099  1.00  0.00      B   
ATOM    976  O3' THY    13     -16.958   2.956  -8.014  1.00  0.00      B   
ATOM    977  P   CYT    14     -18.383   2.515  -7.497  1.00  0.00      B   
ATOM    978  O1P CYT    14     -19.395   3.367  -8.156  1.00  0.00      B   
ATOM    979  O2P CYT    14     -18.360   2.512  -6.014  1.00  0.00      B   
ATOM    980  O5' CYT    14     -18.595   1.018  -7.948  1.00  0.00      B   
ATOM    981  C5' CYT    14     -17.977   0.252  -8.986  1.00  0.00      B   
ATOM    982  H5' CYT    14     -17.027   0.712  -9.338  1.00  0.00      B   
ATOM    983 H5'' CYT    14     -18.677   0.216  -9.851  1.00  0.00      B   
ATOM    984  C4' CYT    14     -17.704  -1.209  -8.546  1.00  0.00      B   
ATOM    985  H4' CYT    14     -17.447  -1.831  -9.429  1.00  0.00      B   
ATOM    986  O4' CYT    14     -16.553  -1.250  -7.652  1.00  0.00      B   
ATOM    987  C1' CYT    14     -16.745  -2.210  -6.608  1.00  0.00      B   
ATOM    988  H1' CYT    14     -15.867  -2.896  -6.636  1.00  0.00      B   
ATOM    989  N1  CYT    14     -16.834  -1.550  -5.273  1.00  0.00      B   
ATOM    990  C6  CYT    14     -17.243  -0.242  -5.158  1.00  0.00      B   
ATOM    991  H6  CYT    14     -17.417   0.284  -6.095  1.00  0.00      B   
ATOM    992  C5  CYT    14     -17.363   0.358  -3.967  1.00  0.00      B   
ATOM    993  H5  CYT    14     -17.654   1.403  -3.878  1.00  0.00      B   
ATOM    994  C2  CYT    14     -16.631  -2.304  -4.118  1.00  0.00      B   
ATOM    995  O2  CYT    14     -16.354  -3.512  -4.216  1.00  0.00      B   
ATOM    996  N3  CYT    14     -16.735  -1.711  -2.906  1.00  0.00      B   
ATOM    997  C4  CYT    14     -17.085  -0.418  -2.808  1.00  0.00      B   
ATOM    998  N4  CYT    14     -17.165   0.139  -1.599  1.00  0.00      B   
ATOM    999  H41 CYT    14     -16.912  -0.418  -0.799  1.00  0.00      B   
ATOM   1000  H42 CYT    14     -17.457   1.077  -1.449  1.00  0.00      B   
ATOM   1001  C2' CYT    14     -18.000  -2.975  -7.000  1.00  0.00      B   
ATOM   1002 H2'' CYT    14     -18.523  -3.379  -6.117  1.00  0.00      B   
ATOM   1003  H2' CYT    14     -17.728  -3.810  -7.682  1.00  0.00      B   
ATOM   1004  C3' CYT    14     -18.813  -1.931  -7.746  1.00  0.00      B   
ATOM   1005  H3' CYT    14     -19.293  -1.211  -7.044  1.00  0.00      B   
ATOM   1006  O3' CYT    14     -19.718  -2.602  -8.627  1.00  0.00      B   
ATOM   1007  N1  5MC    15     -21.028  -3.137  -4.165  1.00  0.00      B   
ATOM   1008  C2  5MC    15     -20.689  -3.152  -2.797  1.00  0.00      B   
ATOM   1009  O2  5MC    15     -20.383  -4.219  -2.272  1.00  0.00      B   
ATOM   1010  N3  5MC    15     -20.667  -1.999  -2.090  1.00  0.00      B   
ATOM   1011  C4  5MC    15     -20.879  -0.814  -2.691  1.00  0.00      B   
ATOM   1012  N4  5MC    15     -20.725   0.290  -1.944  1.00  0.00      B   
ATOM   1013  H41 5MC    15     -20.446   0.166  -0.988  1.00  0.00      B   
ATOM   1014  H42 5MC    15     -20.827   1.207  -2.314  1.00  0.00      B   
ATOM   1015  C5  5MC    15     -21.232  -0.742  -4.097  1.00  0.00      B   
ATOM   1016  C6  5MC    15     -21.250  -1.929  -4.780  1.00  0.00      B   
ATOM   1017  H6  5MC    15     -21.443  -1.956  -5.854  1.00  0.00      B   
ATOM   1018  CM5 5MC    15     -21.330   0.566  -4.824  1.00  0.00      B   
ATOM   1019  H51 5MC    15     -21.898   0.448  -5.775  1.00  0.00      B   
ATOM   1020  H52 5MC    15     -21.843   1.347  -4.224  1.00  0.00      B   
ATOM   1021  H53 5MC    15     -20.318   0.942  -5.099  1.00  0.00      B   
ATOM   1022  P   5MC    15     -21.198  -2.096  -8.866  1.00  0.00      B   
ATOM   1023  O1P 5MC    15     -21.308  -1.675 -10.280  1.00  0.00      B   
ATOM   1024  O2P 5MC    15     -21.579  -1.115  -7.826  1.00  0.00      B   
ATOM   1025  O5' 5MC    15     -22.123  -3.367  -8.671  1.00  0.00      B   
ATOM   1026  C5' 5MC    15     -21.754  -4.723  -8.400  1.00  0.00      B   
ATOM   1027  H5' 5MC    15     -20.753  -4.959  -8.827  1.00  0.00      B   
ATOM   1028 H5'' 5MC    15     -22.491  -5.385  -8.906  1.00  0.00      B   
ATOM   1029  C4' 5MC    15     -21.767  -5.068  -6.914  1.00  0.00      B   
ATOM   1030  O4' 5MC    15     -20.755  -4.253  -6.269  1.00  0.00      B   
ATOM   1031  C1' 5MC    15     -20.920  -4.421  -4.898  1.00  0.00      B   
ATOM   1032  H1' 5MC    15     -19.991  -4.940  -4.563  1.00  0.00      B   
ATOM   1033  C2' 5MC    15     -22.092  -5.375  -4.795  1.00  0.00      B   
ATOM   1034 H2'' 5MC    15     -22.570  -5.430  -3.820  1.00  0.00      B   
ATOM   1035  O2' 5MC    15     -21.522  -6.653  -5.217  1.00  0.00      B   
ATOM   1036  C6' 5MC    15     -21.385  -6.515  -6.643  1.00  0.00      B   
ATOM   1037  H6' 5MC    15     -20.333  -6.728  -6.926  1.00  0.00      B   
ATOM   1038 H6'' 5MC    15     -22.080  -7.226  -7.134  1.00  0.00      B   
ATOM   1039  C3' 5MC    15     -22.999  -4.928  -5.964  1.00  0.00      B   
ATOM   1040  H3' 5MC    15     -23.348  -3.877  -5.913  1.00  0.00      B   
ATOM   1041  O3' 5MC    15     -24.052  -5.917  -6.199  1.00  0.00      B   
ATOM   1042  P   CYT    16     -25.406  -5.920  -5.368  1.00  0.00      B   
ATOM   1043  O1P CYT    16     -26.518  -6.046  -6.332  1.00  0.00      B   
ATOM   1044  O2P CYT    16     -25.423  -4.714  -4.506  1.00  0.00      B   
ATOM   1045  O5' CYT    16     -25.421  -7.208  -4.441  1.00  0.00      B   
ATOM   1046  C5' CYT    16     -24.395  -8.128  -4.056  1.00  0.00      B   
ATOM   1047  H5' CYT    16     -23.476  -8.012  -4.665  1.00  0.00      B   
ATOM   1048 H5'' CYT    16     -24.781  -9.151  -4.262  1.00  0.00      B   
ATOM   1049  C4' CYT    16     -24.053  -8.081  -2.543  1.00  0.00      B   
ATOM   1050  H4' CYT    16     -23.743  -9.086  -2.187  1.00  0.00      B   
ATOM   1051  O4' CYT    16     -22.941  -7.164  -2.294  1.00  0.00      B   
ATOM   1052  C1' CYT    16     -23.042  -6.623  -0.963  1.00  0.00      B   
ATOM   1053  H1' CYT    16     -22.112  -6.901  -0.416  1.00  0.00      B   
ATOM   1054  N1  CYT    16     -23.225  -5.142  -0.977  1.00  0.00      B   
ATOM   1055  C6  CYT    16     -23.927  -4.551  -1.995  1.00  0.00      B   
ATOM   1056  H6  CYT    16     -24.206  -5.220  -2.807  1.00  0.00      B   
ATOM   1057  C5  CYT    16     -24.178  -3.238  -2.022  1.00  0.00      B   
ATOM   1058  H5  CYT    16     -24.693  -2.769  -2.859  1.00  0.00      B   
ATOM   1059  C2  CYT    16     -22.928  -4.387   0.156  1.00  0.00      B   
ATOM   1060  O2  CYT    16     -22.478  -4.951   1.166  1.00  0.00      B   
ATOM   1061  N3  CYT    16     -23.152  -3.052   0.145  1.00  0.00      B   
ATOM   1062  C4  CYT    16     -23.755  -2.470  -0.905  1.00  0.00      B   
ATOM   1063  N4  CYT    16     -23.987  -1.156  -0.879  1.00  0.00      B   
ATOM   1064  H41 CYT    16     -23.596  -0.625  -0.117  1.00  0.00      B   
ATOM   1065  H42 CYT    16     -24.435  -0.671  -1.622  1.00  0.00      B   
ATOM   1066  C2' CYT    16     -24.233  -7.342  -0.363  1.00  0.00      B   
ATOM   1067 H2'' CYT    16     -24.720  -6.722   0.403  1.00  0.00      B   
ATOM   1068  H2' CYT    16     -23.914  -8.318   0.059  1.00  0.00      B   
ATOM   1069  C3' CYT    16     -25.118  -7.522  -1.578  1.00  0.00      B   
ATOM   1070  H3' CYT    16     -25.504  -6.563  -1.979  1.00  0.00      B   
ATOM   1071  O3' CYT    16     -26.192  -8.413  -1.371  1.00  0.00      B   
ATOM   1072  N1  5MC    17     -26.172  -4.422   2.547  1.00  0.00      B   
ATOM   1073  C2  5MC    17     -26.318  -3.075   2.937  1.00  0.00      B   
ATOM   1074  O2  5MC    17     -25.866  -2.718   4.022  1.00  0.00      B   
ATOM   1075  N3  5MC    17     -26.918  -2.191   2.099  1.00  0.00      B   
ATOM   1076  C4  5MC    17     -27.331  -2.566   0.869  1.00  0.00      B   
ATOM   1077  N4  5MC    17     -27.753  -1.613   0.026  1.00  0.00      B   
ATOM   1078  H41 5MC    17     -27.636  -0.655   0.306  1.00  0.00      B   
ATOM   1079  H42 5MC    17     -28.041  -1.813  -0.904  1.00  0.00      B   
ATOM   1080  C5  5MC    17     -27.274  -3.951   0.453  1.00  0.00      B   
ATOM   1081  C6  5MC    17     -26.649  -4.811   1.309  1.00  0.00      B   
ATOM   1082  H6  5MC    17     -26.503  -5.854   1.019  1.00  0.00      B   
ATOM   1083  CM5 5MC    17     -27.655  -4.395  -0.930  1.00  0.00      B   
ATOM   1084  H51 5MC    17     -27.839  -5.494  -0.960  1.00  0.00      B   
ATOM   1085  H52 5MC    17     -28.584  -3.898  -1.286  1.00  0.00      B   
ATOM   1086  H53 5MC    17     -26.843  -4.180  -1.660  1.00  0.00      B   
ATOM   1087  P   5MC    17     -26.801  -9.141  -0.123  1.00  0.00      B   
ATOM   1088  O1P 5MC    17     -26.033 -10.385   0.109  1.00  0.00      B   
ATOM   1089  O2P 5MC    17     -28.261  -9.269  -0.308  1.00  0.00      B   
ATOM   1090  O5' 5MC    17     -26.569  -8.183   1.128  1.00  0.00      B   
ATOM   1091  C5' 5MC    17     -25.840  -8.711   2.278  1.00  0.00      B   
ATOM   1092  H5' 5MC    17     -24.839  -9.098   1.977  1.00  0.00      B   
ATOM   1093 H5'' 5MC    17     -26.411  -9.548   2.743  1.00  0.00      B   
ATOM   1094  C4' 5MC    17     -25.633  -7.616   3.334  1.00  0.00      B   
ATOM   1095  O4' 5MC    17     -24.989  -6.477   2.712  1.00  0.00      B   
ATOM   1096  C1' 5MC    17     -25.404  -5.350   3.429  1.00  0.00      B   
ATOM   1097  H1' 5MC    17     -24.484  -4.851   3.792  1.00  0.00      B   
ATOM   1098  C2' 5MC    17     -26.145  -5.925   4.629  1.00  0.00      B   
ATOM   1099 H2'' 5MC    17     -26.739  -5.208   5.225  1.00  0.00      B   
ATOM   1100  O2' 5MC    17     -25.141  -6.653   5.422  1.00  0.00      B   
ATOM   1101  C6' 5MC    17     -24.836  -7.838   4.617  1.00  0.00      B   
ATOM   1102  H6' 5MC    17     -23.742  -7.868   4.424  1.00  0.00      B   
ATOM   1103 H6'' 5MC    17     -25.154  -8.748   5.164  1.00  0.00      B   
ATOM   1104  C3' 5MC    17     -26.922  -7.034   3.963  1.00  0.00      B   
ATOM   1105  H3' 5MC    17     -27.639  -6.707   3.183  1.00  0.00      B   
ATOM   1106  O3' 5MC    17     -27.531  -7.851   4.989  1.00  0.00      B   
ATOM   1107  H3T 5MC    17     -26.912  -7.875   5.729  1.00  0.00      B   
TER    1108      5MC     17
END
