# Supplementary material for: The ability of locked nucleic acid oligonucleotides to pre-structure the double helix: A molecular simulation and binding study
Source: PLoS One. 2019 Feb 12;14(2):e0211651. doi: 10.1371/journal.pone.0211651 (PMC6372149; doi:10.1371/journal.pone.0211651)
Supplement: S2 File — (TGZ) [file pone.0211651.s007.tgz › plosOne-data/dup3d1l.pdb]

REMARK  17-MER DUPLEX                                                                 
REMARK   DATE:    12/16/16     19:26:35      CREATED BY USER: xu                      
ATOM      1  H5T GUA     1     -25.633   7.243   1.332  1.00  0.00      A   
ATOM      2  O5' GUA     1     -25.059   7.979   1.584  1.00  0.00      A   
ATOM      3  C5' GUA     1     -25.866   8.745   2.481  1.00  0.00      A   
ATOM      4  H5' GUA     1     -26.263   9.630   1.940  1.00  0.00      A   
ATOM      5 H5'' GUA     1     -25.230   9.107   3.322  1.00  0.00      A   
ATOM      6  C4' GUA     1     -27.033   7.936   3.056  1.00  0.00      A   
ATOM      7  H4' GUA     1     -27.759   8.587   3.588  1.00  0.00      A   
ATOM      8  O4' GUA     1     -27.733   7.187   2.009  1.00  0.00      A   
ATOM      9  C1' GUA     1     -28.292   6.037   2.647  1.00  0.00      A   
ATOM     10  H1' GUA     1     -29.105   6.367   3.333  1.00  0.00      A   
ATOM     11  N9  GUA     1     -28.769   5.073   1.640  1.00  0.00      A   
ATOM     12  C4  GUA     1     -29.116   3.769   1.895  1.00  0.00      A   
ATOM     13  N2  GUA     1     -29.218   1.104   4.093  1.00  0.00      A   
ATOM     14  H21 GUA     1     -29.439   0.126   4.082  1.00  0.00      A   
ATOM     15  H22 GUA     1     -28.805   1.517   4.901  1.00  0.00      A   
ATOM     16  N3  GUA     1     -29.090   3.164   3.095  1.00  0.00      A   
ATOM     17  C2  GUA     1     -29.316   1.865   3.017  1.00  0.00      A   
ATOM     18  N1  GUA     1     -29.673   1.235   1.849  1.00  0.00      A   
ATOM     19  H1  GUA     1     -29.872   0.247   1.876  1.00  0.00      A   
ATOM     20  C6  GUA     1     -29.784   1.842   0.599  1.00  0.00      A   
ATOM     21  O6  GUA     1     -30.124   1.192  -0.398  1.00  0.00      A   
ATOM     22  C5  GUA     1     -29.471   3.230   0.671  1.00  0.00      A   
ATOM     23  N7  GUA     1     -29.382   4.189  -0.332  1.00  0.00      A   
ATOM     24  C8  GUA     1     -28.957   5.263   0.290  1.00  0.00      A   
ATOM     25  H8  GUA     1     -28.750   6.226  -0.180  1.00  0.00      A   
ATOM     26  C2' GUA     1     -27.087   5.548   3.427  1.00  0.00      A   
ATOM     27 H2'' GUA     1     -26.341   5.112   2.728  1.00  0.00      A   
ATOM     28  H2' GUA     1     -27.351   4.805   4.208  1.00  0.00      A   
ATOM     29  C3' GUA     1     -26.541   6.834   4.012  1.00  0.00      A   
ATOM     30  H3' GUA     1     -25.423   6.801   3.954  1.00  0.00      A   
ATOM     31  O3' GUA     1     -27.048   7.011   5.337  1.00  0.00      A   
ATOM     32  P   GUA     2     -26.013   7.153   6.526  1.00  0.00      A   
ATOM     33  O1P GUA     2     -26.721   7.725   7.693  1.00  0.00      A   
ATOM     34  O2P GUA     2     -24.826   7.882   6.030  1.00  0.00      A   
ATOM     35  O5' GUA     2     -25.630   5.635   6.816  1.00  0.00      A   
ATOM     36  C5' GUA     2     -26.054   5.072   8.087  1.00  0.00      A   
ATOM     37  H5' GUA     2     -27.161   5.159   8.194  1.00  0.00      A   
ATOM     38 H5'' GUA     2     -25.585   5.628   8.932  1.00  0.00      A   
ATOM     39  C4' GUA     2     -25.705   3.577   8.261  1.00  0.00      A   
ATOM     40  H4' GUA     2     -26.165   3.196   9.198  1.00  0.00      A   
ATOM     41  O4' GUA     2     -26.229   2.789   7.151  1.00  0.00      A   
ATOM     42  C1' GUA     2     -25.153   2.084   6.530  1.00  0.00      A   
ATOM     43  H1' GUA     2     -25.124   1.069   6.992  1.00  0.00      A   
ATOM     44  N9  GUA     2     -25.400   2.020   5.109  1.00  0.00      A   
ATOM     45  C4  GUA     2     -25.791   0.934   4.386  1.00  0.00      A   
ATOM     46  N2  GUA     2     -26.417  -2.465   4.169  1.00  0.00      A   
ATOM     47  H21 GUA     2     -26.429  -3.163   3.448  1.00  0.00      A   
ATOM     48  H22 GUA     2     -26.259  -2.735   5.112  1.00  0.00      A   
ATOM     49  N3  GUA     2     -26.046  -0.300   4.867  1.00  0.00      A   
ATOM     50  C2  GUA     2     -26.243  -1.182   3.898  1.00  0.00      A   
ATOM     51  N1  GUA     2     -26.304  -0.832   2.575  1.00  0.00      A   
ATOM     52  H1  GUA     2     -26.471  -1.565   1.901  1.00  0.00      A   
ATOM     53  C6  GUA     2     -26.112   0.444   2.057  1.00  0.00      A   
ATOM     54  O6  GUA     2     -26.205   0.682   0.850  1.00  0.00      A   
ATOM     55  C5  GUA     2     -25.833   1.373   3.077  1.00  0.00      A   
ATOM     56  N7  GUA     2     -25.498   2.711   2.987  1.00  0.00      A   
ATOM     57  C8  GUA     2     -25.244   3.054   4.224  1.00  0.00      A   
ATOM     58  H8  GUA     2     -24.969   4.056   4.563  1.00  0.00      A   
ATOM     59  C2' GUA     2     -23.885   2.847   6.891  1.00  0.00      A   
ATOM     60 H2'' GUA     2     -23.784   3.770   6.280  1.00  0.00      A   
ATOM     61  H2' GUA     2     -22.972   2.242   6.749  1.00  0.00      A   
ATOM     62  C3' GUA     2     -24.192   3.266   8.311  1.00  0.00      A   
ATOM     63  H3' GUA     2     -23.652   4.208   8.566  1.00  0.00      A   
ATOM     64  O3' GUA     2     -23.876   2.242   9.258  1.00  0.00      A   
ATOM     65  P   GUA     3     -22.397   1.714   9.436  1.00  0.00      A   
ATOM     66  O1P GUA     3     -22.213   1.369  10.864  1.00  0.00      A   
ATOM     67  O2P GUA     3     -21.453   2.689   8.846  1.00  0.00      A   
ATOM     68  O5' GUA     3     -22.425   0.382   8.559  1.00  0.00      A   
ATOM     69  C5' GUA     3     -23.041  -0.790   9.152  1.00  0.00      A   
ATOM     70  H5' GUA     3     -24.125  -0.608   9.337  1.00  0.00      A   
ATOM     71 H5'' GUA     3     -22.553  -1.031  10.127  1.00  0.00      A   
ATOM     72  C4' GUA     3     -22.904  -2.046   8.275  1.00  0.00      A   
ATOM     73  H4' GUA     3     -23.293  -2.937   8.811  1.00  0.00      A   
ATOM     74  O4' GUA     3     -23.688  -1.907   7.058  1.00  0.00      A   
ATOM     75  C1' GUA     3     -23.047  -2.613   5.994  1.00  0.00      A   
ATOM     76  H1' GUA     3     -23.734  -3.433   5.687  1.00  0.00      A   
ATOM     77  N9  GUA     3     -22.844  -1.700   4.862  1.00  0.00      A   
ATOM     78  C4  GUA     3     -22.883  -2.065   3.542  1.00  0.00      A   
ATOM     79  N2  GUA     3     -23.266  -4.514   1.133  1.00  0.00      A   
ATOM     80  H21 GUA     3     -23.531  -4.554   0.165  1.00  0.00      A   
ATOM     81  H22 GUA     3     -23.430  -5.298   1.720  1.00  0.00      A   
ATOM     82  N3  GUA     3     -23.097  -3.311   3.079  1.00  0.00      A   
ATOM     83  C2  GUA     3     -23.139  -3.357   1.756  1.00  0.00      A   
ATOM     84  N1  GUA     3     -23.033  -2.246   0.957  1.00  0.00      A   
ATOM     85  H1  GUA     3     -23.164  -2.354  -0.037  1.00  0.00      A   
ATOM     86  C6  GUA     3     -22.825  -0.942   1.401  1.00  0.00      A   
ATOM     87  O6  GUA     3     -22.747  -0.015   0.586  1.00  0.00      A   
ATOM     88  C5  GUA     3     -22.717  -0.895   2.823  1.00  0.00      A   
ATOM     89  N7  GUA     3     -22.532   0.183   3.681  1.00  0.00      A   
ATOM     90  C8  GUA     3     -22.608  -0.343   4.885  1.00  0.00      A   
ATOM     91  H8  GUA     3     -22.526   0.198   5.833  1.00  0.00      A   
ATOM     92  C2' GUA     3     -21.781  -3.238   6.594  1.00  0.00      A   
ATOM     93 H2'' GUA     3     -20.944  -3.273   5.877  1.00  0.00      A   
ATOM     94  H2' GUA     3     -22.017  -4.273   6.920  1.00  0.00      A   
ATOM     95  C3' GUA     3     -21.477  -2.356   7.792  1.00  0.00      A   
ATOM     96  H3' GUA     3     -20.970  -1.403   7.515  1.00  0.00      A   
ATOM     97  O3' GUA     3     -20.790  -3.097   8.806  1.00  0.00      A   
ATOM     98  P   GUA     4     -19.235  -3.364   8.691  1.00  0.00      A   
ATOM     99  O1P GUA     4     -18.754  -3.901   9.984  1.00  0.00      A   
ATOM    100  O2P GUA     4     -18.552  -2.174   8.144  1.00  0.00      A   
ATOM    101  O5' GUA     4     -19.129  -4.514   7.615  1.00  0.00      A   
ATOM    102  C5' GUA     4     -19.699  -5.814   7.862  1.00  0.00      A   
ATOM    103  H5' GUA     4     -20.789  -5.728   8.078  1.00  0.00      A   
ATOM    104 H5'' GUA     4     -19.211  -6.287   8.745  1.00  0.00      A   
ATOM    105  C4' GUA     4     -19.531  -6.756   6.653  1.00  0.00      A   
ATOM    106  H4' GUA     4     -20.098  -7.695   6.825  1.00  0.00      A   
ATOM    107  O4' GUA     4     -20.029  -6.139   5.423  1.00  0.00      A   
ATOM    108  C1' GUA     4     -18.957  -5.977   4.486  1.00  0.00      A   
ATOM    109  H1' GUA     4     -19.045  -6.822   3.766  1.00  0.00      A   
ATOM    110  N9  GUA     4     -19.110  -4.683   3.819  1.00  0.00      A   
ATOM    111  C4  GUA     4     -19.416  -4.471   2.499  1.00  0.00      A   
ATOM    112  N2  GUA     4     -19.884  -5.695  -0.707  1.00  0.00      A   
ATOM    113  H21 GUA     4     -19.815  -5.320  -1.635  1.00  0.00      A   
ATOM    114  H22 GUA     4     -19.650  -6.648  -0.547  1.00  0.00      A   
ATOM    115  N3  GUA     4     -19.619  -5.420   1.562  1.00  0.00      A   
ATOM    116  C2  GUA     4     -19.785  -4.909   0.350  1.00  0.00      A   
ATOM    117  N1  GUA     4     -19.833  -3.561   0.106  1.00  0.00      A   
ATOM    118  H1  GUA     4     -19.921  -3.247  -0.849  1.00  0.00      A   
ATOM    119  C6  GUA     4     -19.661  -2.559   1.054  1.00  0.00      A   
ATOM    120  O6  GUA     4     -19.711  -1.367   0.738  1.00  0.00      A   
ATOM    121  C5  GUA     4     -19.424  -3.098   2.341  1.00  0.00      A   
ATOM    122  N7  GUA     4     -19.124  -2.459   3.532  1.00  0.00      A   
ATOM    123  C8  GUA     4     -18.938  -3.440   4.385  1.00  0.00      A   
ATOM    124  H8  GUA     4     -18.705  -3.318   5.447  1.00  0.00      A   
ATOM    125  C2' GUA     4     -17.661  -6.131   5.286  1.00  0.00      A   
ATOM    126 H2'' GUA     4     -17.391  -5.170   5.776  1.00  0.00      A   
ATOM    127  H2' GUA     4     -16.815  -6.450   4.655  1.00  0.00      A   
ATOM    128  C3' GUA     4     -18.061  -7.121   6.369  1.00  0.00      A   
ATOM    129  H3' GUA     4     -17.477  -6.933   7.301  1.00  0.00      A   
ATOM    130  O3' GUA     4     -17.914  -8.482   5.949  1.00  0.00      A   
ATOM    131  P   ADE     5     -16.482  -9.106   5.708  1.00  0.00      A   
ATOM    132  O1P ADE     5     -16.570 -10.564   5.946  1.00  0.00      A   
ATOM    133  O2P ADE     5     -15.476  -8.347   6.483  1.00  0.00      A   
ATOM    134  O5' ADE     5     -16.249  -8.848   4.157  1.00  0.00      A   
ATOM    135  C5' ADE     5     -17.169  -9.444   3.215  1.00  0.00      A   
ATOM    136  H5' ADE     5     -18.198  -9.036   3.352  1.00  0.00      A   
ATOM    137 H5'' ADE     5     -17.213 -10.548   3.372  1.00  0.00      A   
ATOM    138  C4' ADE     5     -16.747  -9.216   1.751  1.00  0.00      A   
ATOM    139  H4' ADE     5     -17.307  -9.913   1.093  1.00  0.00      A   
ATOM    140  O4' ADE     5     -17.090  -7.864   1.326  1.00  0.00      A   
ATOM    141  C1' ADE     5     -15.971  -7.267   0.683  1.00  0.00      A   
ATOM    142  H1' ADE     5     -16.032  -7.536  -0.398  1.00  0.00      A   
ATOM    143  N9  ADE     5     -16.055  -5.833   0.902  1.00  0.00      A   
ATOM    144  C5  ADE     5     -16.304  -3.667   0.647  1.00  0.00      A   
ATOM    145  N7  ADE     5     -16.012  -3.868   1.986  1.00  0.00      A   
ATOM    146  C8  ADE     5     -15.885  -5.169   2.090  1.00  0.00      A   
ATOM    147  H8  ADE     5     -15.668  -5.712   3.012  1.00  0.00      A   
ATOM    148  N1  ADE     5     -16.796  -2.646  -1.431  1.00  0.00      A   
ATOM    149  C2  ADE     5     -16.815  -3.881  -1.947  1.00  0.00      A   
ATOM    150  H2  ADE     5     -17.033  -3.945  -3.019  1.00  0.00      A   
ATOM    151  N3  ADE     5     -16.607  -5.048  -1.334  1.00  0.00      A   
ATOM    152  C4  ADE     5     -16.344  -4.872  -0.030  1.00  0.00      A   
ATOM    153  C6  ADE     5     -16.549  -2.498  -0.105  1.00  0.00      A   
ATOM    154  N6  ADE     5     -16.588  -1.263   0.434  1.00  0.00      A   
ATOM    155  H61 ADE     5     -16.848  -0.514  -0.183  1.00  0.00      A   
ATOM    156  H62 ADE     5     -16.835  -1.164   1.397  1.00  0.00      A   
ATOM    157  C2' ADE     5     -14.753  -7.938   1.313  1.00  0.00      A   
ATOM    158 H2'' ADE     5     -14.558  -7.533   2.330  1.00  0.00      A   
ATOM    159  H2' ADE     5     -13.843  -7.830   0.695  1.00  0.00      A   
ATOM    160  C3' ADE     5     -15.238  -9.374   1.463  1.00  0.00      A   
ATOM    161  H3' ADE     5     -14.766  -9.861   2.349  1.00  0.00      A   
ATOM    162  O3' ADE     5     -14.997 -10.132   0.276  1.00  0.00      A   
ATOM    163  P   ADE     6     -13.530 -10.594  -0.102  1.00  0.00      A   
ATOM    164  O1P ADE     6     -12.609 -10.348   1.029  1.00  0.00      A   
ATOM    165  O2P ADE     6     -13.600 -11.970  -0.643  1.00  0.00      A   
ATOM    166  O5' ADE     6     -13.171  -9.597  -1.285  1.00  0.00      A   
ATOM    167  C5' ADE     6     -14.000  -9.644  -2.471  1.00  0.00      A   
ATOM    168  H5' ADE     6     -15.087  -9.631  -2.216  1.00  0.00      A   
ATOM    169 H5'' ADE     6     -13.791 -10.583  -3.035  1.00  0.00      A   
ATOM    170  C4' ADE     6     -13.754  -8.459  -3.418  1.00  0.00      A   
ATOM    171  H4' ADE     6     -14.407  -8.556  -4.312  1.00  0.00      A   
ATOM    172  O4' ADE     6     -14.091  -7.197  -2.776  1.00  0.00      A   
ATOM    173  C1' ADE     6     -13.202  -6.223  -3.282  1.00  0.00      A   
ATOM    174  H1' ADE     6     -13.502  -5.997  -4.333  1.00  0.00      A   
ATOM    175  N9  ADE     6     -13.265  -5.054  -2.427  1.00  0.00      A   
ATOM    176  C5  ADE     6     -13.437  -2.997  -1.689  1.00  0.00      A   
ATOM    177  N7  ADE     6     -13.211  -3.792  -0.571  1.00  0.00      A   
ATOM    178  C8  ADE     6     -13.113  -5.005  -1.066  1.00  0.00      A   
ATOM    179  H8  ADE     6     -12.948  -5.919  -0.489  1.00  0.00      A   
ATOM    180  N1  ADE     6     -13.773  -1.130  -3.110  1.00  0.00      A   
ATOM    181  C2  ADE     6     -13.798  -2.007  -4.123  1.00  0.00      A   
ATOM    182  H2  ADE     6     -13.946  -1.579  -5.121  1.00  0.00      A   
ATOM    183  N3  ADE     6     -13.675  -3.334  -4.086  1.00  0.00      A   
ATOM    184  C4  ADE     6     -13.479  -3.767  -2.835  1.00  0.00      A   
ATOM    185  C6  ADE     6     -13.603  -1.605  -1.849  1.00  0.00      A   
ATOM    186  N6  ADE     6     -13.622  -0.745  -0.812  1.00  0.00      A   
ATOM    187  H61 ADE     6     -13.775   0.227  -1.021  1.00  0.00      A   
ATOM    188  H62 ADE     6     -13.901  -1.071   0.088  1.00  0.00      A   
ATOM    189  C2' ADE     6     -11.873  -6.958  -3.254  1.00  0.00      A   
ATOM    190 H2'' ADE     6     -11.550  -7.154  -2.208  1.00  0.00      A   
ATOM    191  H2' ADE     6     -11.072  -6.422  -3.794  1.00  0.00      A   
ATOM    192  C3' ADE     6     -12.293  -8.280  -3.897  1.00  0.00      A   
ATOM    193  H3' ADE     6     -11.685  -9.128  -3.503  1.00  0.00      A   
ATOM    194  O3' ADE     6     -12.221  -8.201  -5.323  1.00  0.00      A   
ATOM    195  P   ADE     7     -10.828  -8.168  -6.065  1.00  0.00      A   
ATOM    196  O1P ADE     7     -10.948  -8.959  -7.309  1.00  0.00      A   
ATOM    197  O2P ADE     7      -9.748  -8.529  -5.120  1.00  0.00      A   
ATOM    198  O5' ADE     7     -10.700  -6.629  -6.431  1.00  0.00      A   
ATOM    199  C5' ADE     7     -11.699  -6.034  -7.290  1.00  0.00      A   
ATOM    200  H5' ADE     7     -12.666  -5.922  -6.745  1.00  0.00      A   
ATOM    201 H5'' ADE     7     -11.881  -6.678  -8.184  1.00  0.00      A   
ATOM    202  C4' ADE     7     -11.267  -4.655  -7.820  1.00  0.00      A   
ATOM    203  H4' ADE     7     -11.880  -4.388  -8.707  1.00  0.00      A   
ATOM    204  O4' ADE     7     -11.510  -3.630  -6.814  1.00  0.00      A   
ATOM    205  C1' ADE     7     -10.335  -2.855  -6.613  1.00  0.00      A   
ATOM    206  H1' ADE     7     -10.391  -1.990  -7.315  1.00  0.00      A   
ATOM    207  N9  ADE     7     -10.329  -2.439  -5.219  1.00  0.00      A   
ATOM    208  C5  ADE     7     -10.376  -1.262  -3.366  1.00  0.00      A   
ATOM    209  N7  ADE     7     -10.303  -2.594  -2.975  1.00  0.00      A   
ATOM    210  C8  ADE     7     -10.286  -3.252  -4.114  1.00  0.00      A   
ATOM    211  H8  ADE     7     -10.253  -4.339  -4.224  1.00  0.00      A   
ATOM    212  N1  ADE     7     -10.514   1.102  -3.331  1.00  0.00      A   
ATOM    213  C2  ADE     7     -10.536   1.042  -4.669  1.00  0.00      A   
ATOM    214  H2  ADE     7     -10.600   2.005  -5.189  1.00  0.00      A   
ATOM    215  N3  ADE     7     -10.478  -0.028  -5.460  1.00  0.00      A   
ATOM    216  C4  ADE     7     -10.404  -1.158  -4.745  1.00  0.00      A   
ATOM    217  C6  ADE     7     -10.434  -0.057  -2.632  1.00  0.00      A   
ATOM    218  N6  ADE     7     -10.431   0.007  -1.285  1.00  0.00      A   
ATOM    219  H61 ADE     7     -10.523   0.910  -0.862  1.00  0.00      A   
ATOM    220  H62 ADE     7     -10.670  -0.802  -0.755  1.00  0.00      A   
ATOM    221  C2' ADE     7      -9.178  -3.768  -7.014  1.00  0.00      A   
ATOM    222 H2'' ADE     7      -8.955  -4.500  -6.208  1.00  0.00      A   
ATOM    223  H2' ADE     7      -8.259  -3.201  -7.257  1.00  0.00      A   
ATOM    224  C3' ADE     7      -9.773  -4.528  -8.193  1.00  0.00      A   
ATOM    225  H3' ADE     7      -9.346  -5.556  -8.258  1.00  0.00      A   
ATOM    226  O3' ADE     7      -9.589  -3.826  -9.424  1.00  0.00      A   
ATOM    227  P   ADE     8      -8.163  -3.758 -10.109  1.00  0.00      A   
ATOM    228  O1P ADE     8      -8.354  -3.755 -11.577  1.00  0.00      A   
ATOM    229  O2P ADE     8      -7.277  -4.797  -9.540  1.00  0.00      A   
ATOM    230  O5' ADE     8      -7.643  -2.328  -9.656  1.00  0.00      A   
ATOM    231  C5' ADE     8      -8.432  -1.176 -10.040  1.00  0.00      A   
ATOM    232  H5' ADE     8      -9.508  -1.307  -9.768  1.00  0.00      A   
ATOM    233 H5'' ADE     8      -8.371  -1.030 -11.144  1.00  0.00      A   
ATOM    234  C4' ADE     8      -7.960   0.123  -9.371  1.00  0.00      A   
ATOM    235  H4' ADE     8      -8.596   0.975  -9.697  1.00  0.00      A   
ATOM    236  O4' ADE     8      -8.074   0.032  -7.932  1.00  0.00      A   
ATOM    237  C1' ADE     8      -7.223   1.028  -7.404  1.00  0.00      A   
ATOM    238  H1' ADE     8      -7.626   2.029  -7.687  1.00  0.00      A   
ATOM    239  N9  ADE     8      -7.155   0.836  -5.957  1.00  0.00      A   
ATOM    240  C5  ADE     8      -7.108   1.147  -3.781  1.00  0.00      A   
ATOM    241  N7  ADE     8      -7.047  -0.229  -3.976  1.00  0.00      A   
ATOM    242  C8  ADE     8      -7.076  -0.358  -5.283  1.00  0.00      A   
ATOM    243  H8  ADE     8      -7.063  -1.304  -5.830  1.00  0.00      A   
ATOM    244  N1  ADE     8      -7.175   3.288  -2.764  1.00  0.00      A   
ATOM    245  C2  ADE     8      -7.218   3.784  -4.010  1.00  0.00      A   
ATOM    246  H2  ADE     8      -7.265   4.876  -4.083  1.00  0.00      A   
ATOM    247  N3  ADE     8      -7.262   3.134  -5.176  1.00  0.00      A   
ATOM    248  C4  ADE     8      -7.180   1.811  -4.993  1.00  0.00      A   
ATOM    249  C6  ADE     8      -7.125   1.940  -2.612  1.00  0.00      A   
ATOM    250  N6  ADE     8      -7.124   1.417  -1.368  1.00  0.00      A   
ATOM    251  H61 ADE     8      -7.188   2.023  -0.572  1.00  0.00      A   
ATOM    252  H62 ADE     8      -7.143   0.430  -1.246  1.00  0.00      A   
ATOM    253  C2' ADE     8      -5.939   0.722  -8.167  1.00  0.00      A   
ATOM    254 H2'' ADE     8      -5.475  -0.217  -7.799  1.00  0.00      A   
ATOM    255  H2' ADE     8      -5.208   1.549  -8.100  1.00  0.00      A   
ATOM    256  C3' ADE     8      -6.474   0.488  -9.594  1.00  0.00      A   
ATOM    257  H3' ADE     8      -5.966  -0.382 -10.071  1.00  0.00      A   
ATOM    258  O3' ADE     8      -6.371   1.666 -10.396  1.00  0.00      A   
ATOM    259  P   GUA     9      -4.976   2.150 -10.954  1.00  0.00      A   
ATOM    260  O1P GUA     9      -5.186   2.730 -12.299  1.00  0.00      A   
ATOM    261  O2P GUA     9      -3.974   1.069 -10.820  1.00  0.00      A   
ATOM    262  O5' GUA     9      -4.613   3.315  -9.943  1.00  0.00      A   
ATOM    263  C5' GUA     9      -5.541   4.412  -9.786  1.00  0.00      A   
ATOM    264  H5' GUA     9      -6.525   4.055  -9.402  1.00  0.00      A   
ATOM    265 H5'' GUA     9      -5.710   4.908 -10.771  1.00  0.00      A   
ATOM    266  C4' GUA     9      -5.008   5.485  -8.821  1.00  0.00      A   
ATOM    267  H4' GUA     9      -5.595   6.420  -8.937  1.00  0.00      A   
ATOM    268  O4' GUA     9      -5.178   5.043  -7.442  1.00  0.00      A   
ATOM    269  C1' GUA     9      -3.984   5.306  -6.716  1.00  0.00      A   
ATOM    270  H1' GUA     9      -4.029   6.371  -6.390  1.00  0.00      A   
ATOM    271  N9  GUA     9      -3.926   4.391  -5.573  1.00  0.00      A   
ATOM    272  C4  GUA     9      -3.799   4.742  -4.256  1.00  0.00      A   
ATOM    273  N2  GUA     9      -3.377   7.181  -1.843  1.00  0.00      A   
ATOM    274  H21 GUA     9      -3.176   7.233  -0.861  1.00  0.00      A   
ATOM    275  H22 GUA     9      -3.191   7.961  -2.433  1.00  0.00      A   
ATOM    276  N3  GUA     9      -3.688   5.993  -3.781  1.00  0.00      A   
ATOM    277  C2  GUA     9      -3.580   6.032  -2.462  1.00  0.00      A   
ATOM    278  N1  GUA     9      -3.601   4.908  -1.674  1.00  0.00      A   
ATOM    279  H1  GUA     9      -3.517   5.022  -0.675  1.00  0.00      A   
ATOM    280  C6  GUA     9      -3.732   3.598  -2.131  1.00  0.00      A   
ATOM    281  O6  GUA     9      -3.745   2.647  -1.341  1.00  0.00      A   
ATOM    282  C5  GUA     9      -3.806   3.552  -3.551  1.00  0.00      A   
ATOM    283  N7  GUA     9      -3.914   2.466  -4.416  1.00  0.00      A   
ATOM    284  C8  GUA     9      -3.985   3.019  -5.608  1.00  0.00      A   
ATOM    285  H8  GUA     9      -4.103   2.490  -6.555  1.00  0.00      A   
ATOM    286  C2' GUA     9      -2.877   5.131  -7.748  1.00  0.00      A   
ATOM    287 H2'' GUA     9      -2.732   4.055  -7.985  1.00  0.00      A   
ATOM    288  H2' GUA     9      -1.916   5.569  -7.422  1.00  0.00      A   
ATOM    289  C3' GUA     9      -3.503   5.819  -8.961  1.00  0.00      A   
ATOM    290  H3' GUA     9      -3.132   5.364  -9.909  1.00  0.00      A   
ATOM    291  O3' GUA     9      -3.267   7.231  -8.945  1.00  0.00      A   
ATOM    292  P   ADE    10      -1.830   7.811  -9.261  1.00  0.00      A   
ATOM    293  O1P ADE    10      -1.999   9.093  -9.981  1.00  0.00      A   
ATOM    294  O2P ADE    10      -0.992   6.773  -9.900  1.00  0.00      A   
ATOM    295  O5' ADE    10      -1.261   8.108  -7.805  1.00  0.00      A   
ATOM    296  C5' ADE    10      -2.004   9.025  -6.967  1.00  0.00      A   
ATOM    297  H5' ADE    10      -2.987   8.585  -6.678  1.00  0.00      A   
ATOM    298 H5'' ADE    10      -2.202   9.976  -7.518  1.00  0.00      A   
ATOM    299  C4' ADE    10      -1.248   9.412  -5.682  1.00  0.00      A   
ATOM    300  H4' ADE    10      -1.694  10.343  -5.270  1.00  0.00      A   
ATOM    301  O4' ADE    10      -1.413   8.388  -4.651  1.00  0.00      A   
ATOM    302  C1' ADE    10      -0.148   8.069  -4.079  1.00  0.00      A   
ATOM    303  H1' ADE    10       0.008   8.760  -3.219  1.00  0.00      A   
ATOM    304  N9  ADE    10      -0.198   6.672  -3.663  1.00  0.00      A   
ATOM    305  C5  ADE    10      -0.268   4.802  -2.509  1.00  0.00      A   
ATOM    306  N7  ADE    10      -0.331   4.437  -3.844  1.00  0.00      A   
ATOM    307  C8  ADE    10      -0.304   5.581  -4.488  1.00  0.00      A   
ATOM    308  H8  ADE    10      -0.366   5.701  -5.573  1.00  0.00      A   
ATOM    309  N1  ADE    10      -0.265   4.715  -0.138  1.00  0.00      A   
ATOM    310  C2  ADE    10      -0.208   6.052  -0.172  1.00  0.00      A   
ATOM    311  H2  ADE    10      -0.183   6.551   0.802  1.00  0.00      A   
ATOM    312  N3  ADE    10      -0.159   6.866  -1.230  1.00  0.00      A   
ATOM    313  C4  ADE    10      -0.195   6.177  -2.381  1.00  0.00      A   
ATOM    314  C6  ADE    10      -0.305   4.044  -1.319  1.00  0.00      A   
ATOM    315  N6  ADE    10      -0.427   2.704  -1.318  1.00  0.00      A   
ATOM    316  H61 ADE    10      -0.608   2.266  -0.430  1.00  0.00      A   
ATOM    317  H62 ADE    10      -0.754   2.241  -2.139  1.00  0.00      A   
ATOM    318  C2' ADE    10       0.867   8.374  -5.179  1.00  0.00      A   
ATOM    319 H2'' ADE    10       0.874   7.569  -5.945  1.00  0.00      A   
ATOM    320  H2' ADE    10       1.891   8.507  -4.782  1.00  0.00      A   
ATOM    321  C3' ADE    10       0.274   9.625  -5.821  1.00  0.00      A   
ATOM    322  H3' ADE    10       0.526   9.671  -6.906  1.00  0.00      A   
ATOM    323  O3' ADE    10       0.695  10.816  -5.158  1.00  0.00      A   
ATOM    324  P   ADE    11       2.181  11.341  -5.239  1.00  0.00      A   
ATOM    325  O1P ADE    11       2.148  12.820  -5.241  1.00  0.00      A   
ATOM    326  O2P ADE    11       2.894  10.669  -6.348  1.00  0.00      A   
ATOM    327  O5' ADE    11       2.775  10.840  -3.857  1.00  0.00      A   
ATOM    328  C5' ADE    11       2.083  11.186  -2.633  1.00  0.00      A   
ATOM    329  H5' ADE    11       0.985  10.997  -2.707  1.00  0.00      A   
ATOM    330 H5'' ADE    11       2.232  12.269  -2.419  1.00  0.00      A   
ATOM    331  C4' ADE    11       2.588  10.393  -1.417  1.00  0.00      A   
ATOM    332  H4' ADE    11       2.025  10.681  -0.504  1.00  0.00      A   
ATOM    333  O4' ADE    11       2.418   8.970  -1.604  1.00  0.00      A   
ATOM    334  C1' ADE    11       3.198   8.366  -0.590  1.00  0.00      A   
ATOM    335  H1' ADE    11       2.777   8.649   0.403  1.00  0.00      A   
ATOM    336  N9  ADE    11       3.194   6.921  -0.816  1.00  0.00      A   
ATOM    337  C5  ADE    11       3.111   4.735  -0.580  1.00  0.00      A   
ATOM    338  N7  ADE    11       3.254   4.972  -1.940  1.00  0.00      A   
ATOM    339  C8  ADE    11       3.301   6.282  -2.027  1.00  0.00      A   
ATOM    340  H8  ADE    11       3.395   6.856  -2.952  1.00  0.00      A   
ATOM    341  N1  ADE    11       2.879   3.648   1.513  1.00  0.00      A   
ATOM    342  C2  ADE    11       2.833   4.875   2.053  1.00  0.00      A   
ATOM    343  H2  ADE    11       2.717   4.908   3.143  1.00  0.00      A   
ATOM    344  N3  ADE    11       2.922   6.065   1.450  1.00  0.00      A   
ATOM    345  C4  ADE    11       3.066   5.927   0.123  1.00  0.00      A   
ATOM    346  C6  ADE    11       3.011   3.541   0.168  1.00  0.00      A   
ATOM    347  N6  ADE    11       3.034   2.312  -0.391  1.00  0.00      A   
ATOM    348  H61 ADE    11       2.930   1.512   0.202  1.00  0.00      A   
ATOM    349  H62 ADE    11       2.862   2.216  -1.368  1.00  0.00      A   
ATOM    350  C2' ADE    11       4.535   9.063  -0.836  1.00  0.00      A   
ATOM    351 H2'' ADE    11       5.047   8.648  -1.729  1.00  0.00      A   
ATOM    352  H2' ADE    11       5.199   8.985   0.046  1.00  0.00      A   
ATOM    353  C3' ADE    11       4.101  10.514  -1.143  1.00  0.00      A   
ATOM    354  H3' ADE    11       4.592  10.888  -2.071  1.00  0.00      A   
ATOM    355  O3' ADE    11       4.322  11.380  -0.029  1.00  0.00      A   
ATOM    356  P   ADE    12       5.780  11.909   0.284  1.00  0.00      A   
ATOM    357  O1P ADE    12       5.670  13.264   0.869  1.00  0.00      A   
ATOM    358  O2P ADE    12       6.650  11.740  -0.901  1.00  0.00      A   
ATOM    359  O5' ADE    12       6.256  10.907   1.414  1.00  0.00      A   
ATOM    360  C5' ADE    12       5.473  10.822   2.626  1.00  0.00      A   
ATOM    361  H5' ADE    12       4.383  10.704   2.411  1.00  0.00      A   
ATOM    362 H5'' ADE    12       5.609  11.755   3.221  1.00  0.00      A   
ATOM    363  C4' ADE    12       5.896   9.637   3.501  1.00  0.00      A   
ATOM    364  H4' ADE    12       5.346   9.660   4.467  1.00  0.00      A   
ATOM    365  O4' ADE    12       5.566   8.376   2.849  1.00  0.00      A   
ATOM    366  C1' ADE    12       6.536   7.429   3.251  1.00  0.00      A   
ATOM    367  H1' ADE    12       6.342   7.166   4.316  1.00  0.00      A   
ATOM    368  N9  ADE    12       6.447   6.276   2.366  1.00  0.00      A   
ATOM    369  C5  ADE    12       6.363   4.230   1.575  1.00  0.00      A   
ATOM    370  N7  ADE    12       6.356   5.071   0.469  1.00  0.00      A   
ATOM    371  C8  ADE    12       6.412   6.275   0.995  1.00  0.00      A   
ATOM    372  H8  ADE    12       6.417   7.215   0.438  1.00  0.00      A   
ATOM    373  N1  ADE    12       6.424   2.303   2.949  1.00  0.00      A   
ATOM    374  C2  ADE    12       6.441   3.144   3.993  1.00  0.00      A   
ATOM    375  H2  ADE    12       6.474   2.674   4.984  1.00  0.00      A   
ATOM    376  N3  ADE    12       6.434   4.478   3.994  1.00  0.00      A   
ATOM    377  C4  ADE    12       6.411   4.963   2.747  1.00  0.00      A   
ATOM    378  C6  ADE    12       6.370   2.823   1.699  1.00  0.00      A   
ATOM    379  N6  ADE    12       6.314   1.980   0.647  1.00  0.00      A   
ATOM    380  H61 ADE    12       6.299   0.992   0.820  1.00  0.00      A   
ATOM    381  H62 ADE    12       6.043   2.319  -0.250  1.00  0.00      A   
ATOM    382  C2' ADE    12       7.824   8.227   3.120  1.00  0.00      A   
ATOM    383 H2'' ADE    12       8.055   8.430   2.051  1.00  0.00      A   
ATOM    384  H2' ADE    12       8.688   7.725   3.592  1.00  0.00      A   
ATOM    385  C3' ADE    12       7.414   9.544   3.789  1.00  0.00      A   
ATOM    386  H3' ADE    12       7.924  10.409   3.304  1.00  0.00      A   
ATOM    387  O3' ADE    12       7.667   9.522   5.193  1.00  0.00      A   
ATOM    388  P   ADE    13       9.137   9.537   5.764  1.00  0.00      A   
ATOM    389  O1P ADE    13       9.157  10.389   6.973  1.00  0.00      A   
ATOM    390  O2P ADE    13      10.099   9.848   4.684  1.00  0.00      A   
ATOM    391  O5' ADE    13       9.314   8.018   6.190  1.00  0.00      A   
ATOM    392  C5' ADE    13       8.298   7.418   7.030  1.00  0.00      A   
ATOM    393  H5' ADE    13       7.356   7.256   6.457  1.00  0.00      A   
ATOM    394 H5'' ADE    13       8.065   8.086   7.894  1.00  0.00      A   
ATOM    395  C4' ADE    13       8.746   6.072   7.624  1.00  0.00      A   
ATOM    396  H4' ADE    13       8.113   5.828   8.505  1.00  0.00      A   
ATOM    397  O4' ADE    13       8.553   4.997   6.658  1.00  0.00      A   
ATOM    398  C1' ADE    13       9.763   4.268   6.473  1.00  0.00      A   
ATOM    399  H1' ADE    13       9.726   3.397   7.168  1.00  0.00      A   
ATOM    400  N9  ADE    13       9.804   3.858   5.073  1.00  0.00      A   
ATOM    401  C5  ADE    13       9.853   2.701   3.204  1.00  0.00      A   
ATOM    402  N7  ADE    13       9.754   4.035   2.829  1.00  0.00      A   
ATOM    403  C8  ADE    13       9.721   4.680   3.976  1.00  0.00      A   
ATOM    404  H8  ADE    13       9.622   5.762   4.100  1.00  0.00      A   
ATOM    405  N1  ADE    13       9.993   0.335   3.135  1.00  0.00      A   
ATOM    406  C2  ADE    13      10.017   0.378   4.474  1.00  0.00      A   
ATOM    407  H2  ADE    13      10.091  -0.592   4.980  1.00  0.00      A   
ATOM    408  N3  ADE    13       9.983   1.440   5.279  1.00  0.00      A   
ATOM    409  C4  ADE    13       9.884   2.580   4.582  1.00  0.00      A   
ATOM    410  C6  ADE    13       9.904   1.505   2.454  1.00  0.00      A   
ATOM    411  N6  ADE    13       9.852   1.468   1.107  1.00  0.00      A   
ATOM    412  H61 ADE    13       9.831   0.573   0.653  1.00  0.00      A   
ATOM    413  H62 ADE    13       9.582   2.281   0.599  1.00  0.00      A   
ATOM    414  C2' ADE    13      10.881   5.220   6.905  1.00  0.00      A   
ATOM    415 H2'' ADE    13      11.120   5.935   6.088  1.00  0.00      A   
ATOM    416  H2' ADE    13      11.801   4.680   7.197  1.00  0.00      A   
ATOM    417  C3' ADE    13      10.226   5.998   8.042  1.00  0.00      A   
ATOM    418  H3' ADE    13      10.622   7.040   8.087  1.00  0.00      A   
ATOM    419  O3' ADE    13      10.384   5.342   9.302  1.00  0.00      A   
ATOM    420  P   ADE    14      11.767   5.375  10.064  1.00  0.00      A   
ATOM    421  O1P ADE    14      11.494   5.306  11.518  1.00  0.00      A   
ATOM    422  O2P ADE    14      12.588   6.505   9.577  1.00  0.00      A   
ATOM    423  O5' ADE    14      12.433   4.011   9.602  1.00  0.00      A   
ATOM    424  C5' ADE    14      11.717   2.783   9.872  1.00  0.00      A   
ATOM    425  H5' ADE    14      10.672   2.822   9.481  1.00  0.00      A   
ATOM    426 H5'' ADE    14      11.667   2.617  10.974  1.00  0.00      A   
ATOM    427  C4' ADE    14      12.395   1.554   9.251  1.00  0.00      A   
ATOM    428  H4' ADE    14      11.887   0.624   9.587  1.00  0.00      A   
ATOM    429  O4' ADE    14      12.289   1.595   7.810  1.00  0.00      A   
ATOM    430  C1' ADE    14      13.286   0.726   7.317  1.00  0.00      A   
ATOM    431  H1' ADE    14      13.040  -0.315   7.632  1.00  0.00      A   
ATOM    432  N9  ADE    14      13.328   0.884   5.868  1.00  0.00      A   
ATOM    433  C5  ADE    14      13.316   0.517   3.702  1.00  0.00      A   
ATOM    434  N7  ADE    14      13.338   1.898   3.859  1.00  0.00      A   
ATOM    435  C8  ADE    14      13.339   2.062   5.163  1.00  0.00      A   
ATOM    436  H8  ADE    14      13.330   3.022   5.684  1.00  0.00      A   
ATOM    437  N1  ADE    14      13.260  -1.651   2.745  1.00  0.00      A   
ATOM    438  C2  ADE    14      13.271  -2.118   4.001  1.00  0.00      A   
ATOM    439  H2  ADE    14      13.258  -3.209   4.103  1.00  0.00      A   
ATOM    440  N3  ADE    14      13.288  -1.437   5.149  1.00  0.00      A   
ATOM    441  C4  ADE    14      13.310  -0.116   4.932  1.00  0.00      A   
ATOM    442  C6  ADE    14      13.269  -0.306   2.558  1.00  0.00      A   
ATOM    443  N6  ADE    14      13.201   0.187   1.306  1.00  0.00      A   
ATOM    444  H61 ADE    14      13.120  -0.458   0.539  1.00  0.00      A   
ATOM    445  H62 ADE    14      13.022   1.154   1.156  1.00  0.00      A   
ATOM    446  C2' ADE    14      14.500   1.250   8.073  1.00  0.00      A   
ATOM    447 H2'' ADE    14      14.811   2.245   7.691  1.00  0.00      A   
ATOM    448  H2' ADE    14      15.354   0.548   8.027  1.00  0.00      A   
ATOM    449  C3' ADE    14      13.919   1.418   9.490  1.00  0.00      A   
ATOM    450  H3' ADE    14      14.291   2.357   9.963  1.00  0.00      A   
ATOM    451  O3' ADE    14      14.193   0.274  10.302  1.00  0.00      A   
ATOM    452  P   ADE    15      15.635   0.038  10.905  1.00  0.00      A   
ATOM    453  O1P ADE    15      15.485  -0.530  12.264  1.00  0.00      A   
ATOM    454  O2P ADE    15      16.455   1.261  10.758  1.00  0.00      A   
ATOM    455  O5' ADE    15      16.211  -1.083   9.941  1.00  0.00      A   
ATOM    456  C5' ADE    15      15.503  -2.342   9.865  1.00  0.00      A   
ATOM    457  H5' ADE    15      14.417  -2.189   9.656  1.00  0.00      A   
ATOM    458 H5'' ADE    15      15.596  -2.882  10.836  1.00  0.00      A   
ATOM    459  C4' ADE    15      16.051  -3.264   8.764  1.00  0.00      A   
ATOM    460  H4' ADE    15      15.536  -4.249   8.814  1.00  0.00      A   
ATOM    461  O4' ADE    15      15.777  -2.715   7.444  1.00  0.00      A   
ATOM    462  C1' ADE    15      16.874  -3.005   6.590  1.00  0.00      A   
ATOM    463  H1' ADE    15      16.775  -4.063   6.254  1.00  0.00      A   
ATOM    464  N9  ADE    15      16.816  -2.053   5.483  1.00  0.00      A   
ATOM    465  C5  ADE    15      16.700  -1.093   3.507  1.00  0.00      A   
ATOM    466  N7  ADE    15      16.727  -0.061   4.438  1.00  0.00      A   
ATOM    467  C8  ADE    15      16.795  -0.685   5.592  1.00  0.00      A   
ATOM    468  H8  ADE    15      16.823  -0.206   6.574  1.00  0.00      A   
ATOM    469  N1  ADE    15      16.621  -2.294   1.462  1.00  0.00      A   
ATOM    470  C2  ADE    15      16.646  -3.404   2.215  1.00  0.00      A   
ATOM    471  H2  ADE    15      16.624  -4.351   1.664  1.00  0.00      A   
ATOM    472  N3  ADE    15      16.705  -3.525   3.544  1.00  0.00      A   
ATOM    473  C4  ADE    15      16.737  -2.324   4.138  1.00  0.00      A   
ATOM    474  C6  ADE    15      16.644  -1.093   2.096  1.00  0.00      A   
ATOM    475  N6  ADE    15      16.625   0.044   1.368  1.00  0.00      A   
ATOM    476  H61 ADE    15      16.662  -0.001   0.369  1.00  0.00      A   
ATOM    477  H62 ADE    15      16.704   0.924   1.827  1.00  0.00      A   
ATOM    478  C2' ADE    15      18.082  -2.851   7.514  1.00  0.00      A   
ATOM    479 H2'' ADE    15      18.292  -1.780   7.719  1.00  0.00      A   
ATOM    480  H2' ADE    15      18.988  -3.347   7.114  1.00  0.00      A   
ATOM    481  C3' ADE    15      17.574  -3.508   8.795  1.00  0.00      A   
ATOM    482  H3' ADE    15      17.980  -2.987   9.695  1.00  0.00      A   
ATOM    483  O3' ADE    15      17.878  -4.903   8.790  1.00  0.00      A   
ATOM    484  P   GUA    16      19.240  -5.441   9.385  1.00  0.00      A   
ATOM    485  O1P GUA    16      18.937  -6.601  10.254  1.00  0.00      A   
ATOM    486  O2P GUA    16      20.011  -4.327   9.980  1.00  0.00      A   
ATOM    487  O5' GUA    16      19.987  -5.955   8.092  1.00  0.00      A   
ATOM    488  C5' GUA    16      19.407  -7.006   7.284  1.00  0.00      A   
ATOM    489  H5' GUA    16      18.291  -7.001   7.318  1.00  0.00      A   
ATOM    490 H5'' GUA    16      19.755  -7.991   7.668  1.00  0.00      A   
ATOM    491  C4' GUA    16      19.815  -6.895   5.805  1.00  0.00      A   
ATOM    492  H4' GUA    16      19.319  -7.670   5.185  1.00  0.00      A   
ATOM    493  O4' GUA    16      19.490  -5.587   5.281  1.00  0.00      A   
ATOM    494  C1' GUA    16      20.078  -5.557   3.996  1.00  0.00      A   
ATOM    495  H1' GUA    16      19.520  -6.265   3.344  1.00  0.00      A   
ATOM    496  N9  GUA    16      20.038  -4.185   3.481  1.00  0.00      A   
ATOM    497  C4  GUA    16      19.995  -3.807   2.165  1.00  0.00      A   
ATOM    498  N2  GUA    16      20.031  -4.616  -1.206  1.00  0.00      A   
ATOM    499  H21 GUA    16      20.140  -4.143  -2.083  1.00  0.00      A   
ATOM    500  H22 GUA    16      20.019  -5.609  -1.179  1.00  0.00      A   
ATOM    501  N3  GUA    16      19.985  -4.632   1.100  1.00  0.00      A   
ATOM    502  C2  GUA    16      19.971  -3.971  -0.054  1.00  0.00      A   
ATOM    503  N1  GUA    16      19.904  -2.603  -0.133  1.00  0.00      A   
ATOM    504  H1  GUA    16      19.968  -2.172  -1.042  1.00  0.00      A   
ATOM    505  C6  GUA    16      19.893  -1.724   0.945  1.00  0.00      A   
ATOM    506  O6  GUA    16      19.837  -0.499   0.781  1.00  0.00      A   
ATOM    507  C5  GUA    16      19.973  -2.423   2.180  1.00  0.00      A   
ATOM    508  N7  GUA    16      20.046  -1.940   3.480  1.00  0.00      A   
ATOM    509  C8  GUA    16      20.089  -3.025   4.218  1.00  0.00      A   
ATOM    510  H8  GUA    16      20.135  -3.060   5.309  1.00  0.00      A   
ATOM    511  C2' GUA    16      21.491  -6.076   4.289  1.00  0.00      A   
ATOM    512 H2'' GUA    16      22.200  -5.250   4.502  1.00  0.00      A   
ATOM    513  H2' GUA    16      21.834  -6.661   3.414  1.00  0.00      A   
ATOM    514  C3' GUA    16      21.333  -6.930   5.562  1.00  0.00      A   
ATOM    515  H3' GUA    16      21.822  -6.439   6.436  1.00  0.00      A   
ATOM    516  O3' GUA    16      21.796  -8.272   5.363  1.00  0.00      A   
ATOM    517  P   ADE    17      23.358  -8.524   5.225  1.00  0.00      A   
ATOM    518  O1P ADE    17      23.671  -9.895   5.681  1.00  0.00      A   
ATOM    519  O2P ADE    17      24.127  -7.407   5.813  1.00  0.00      A   
ATOM    520  O5' ADE    17      23.593  -8.480   3.658  1.00  0.00      A   
ATOM    521  C5' ADE    17      22.844  -9.363   2.799  1.00  0.00      A   
ATOM    522  H5' ADE    17      21.748  -9.182   2.905  1.00  0.00      A   
ATOM    523 H5'' ADE    17      23.047 -10.426   3.067  1.00  0.00      A   
ATOM    524  C4' ADE    17      23.217  -9.153   1.321  1.00  0.00      A   
ATOM    525  H4' ADE    17      22.685  -9.887   0.680  1.00  0.00      A   
ATOM    526  O4' ADE    17      22.841  -7.813   0.886  1.00  0.00      A   
ATOM    527  C1' ADE    17      23.995  -7.067   0.504  1.00  0.00      A   
ATOM    528  H1' ADE    17      24.010  -7.089  -0.610  1.00  0.00      A   
ATOM    529  N9  ADE    17      23.834  -5.718   1.021  1.00  0.00      A   
ATOM    530  C5  ADE    17      23.495  -3.557   1.176  1.00  0.00      A   
ATOM    531  N7  ADE    17      23.678  -4.011   2.469  1.00  0.00      A   
ATOM    532  C8  ADE    17      23.866  -5.302   2.329  1.00  0.00      A   
ATOM    533  H8  ADE    17      24.024  -6.009   3.150  1.00  0.00      A   
ATOM    534  N1  ADE    17      23.157  -2.159  -0.698  1.00  0.00      A   
ATOM    535  C2  ADE    17      23.297  -3.258  -1.449  1.00  0.00      A   
ATOM    536  H2  ADE    17      23.217  -3.103  -2.530  1.00  0.00      A   
ATOM    537  N3  ADE    17      23.535  -4.514  -1.065  1.00  0.00      A   
ATOM    538  C4  ADE    17      23.598  -4.599   0.273  1.00  0.00      A   
ATOM    539  C6  ADE    17      23.244  -2.274   0.651  1.00  0.00      A   
ATOM    540  N6  ADE    17      23.049  -1.183   1.419  1.00  0.00      A   
ATOM    541  H61 ADE    17      22.748  -0.339   0.965  1.00  0.00      A   
ATOM    542  H62 ADE    17      22.807  -1.296   2.382  1.00  0.00      A   
ATOM    543  C2' ADE    17      25.210  -7.818   1.055  1.00  0.00      A   
ATOM    544 H2'' ADE    17      25.434  -7.513   2.100  1.00  0.00      A   
ATOM    545  H2' ADE    17      26.106  -7.653   0.425  1.00  0.00      A   
ATOM    546  C3' ADE    17      24.728  -9.250   1.053  1.00  0.00      A   
ATOM    547  H3' ADE    17      25.177  -9.808   1.907  1.00  0.00      A   
ATOM    548  O3' ADE    17      25.085  -9.894  -0.169  1.00  0.00      A   
ATOM    549  H3T ADE    17      26.018  -9.745  -0.337  1.00  0.00      A   
ATOM    550  H5T THY     1      23.308   5.587  -5.256  1.00  0.00      B   
ATOM    551  O5' THY     1      24.216   5.538  -4.933  1.00  0.00      B   
ATOM    552  C5' THY     1      25.002   5.168  -6.076  1.00  0.00      B   
ATOM    553  H5' THY     1      26.026   5.583  -5.945  1.00  0.00      B   
ATOM    554 H5'' THY     1      24.563   5.628  -6.991  1.00  0.00      B   
ATOM    555  C4' THY     1      25.121   3.652  -6.308  1.00  0.00      B   
ATOM    556  H4' THY     1      25.800   3.438  -7.162  1.00  0.00      B   
ATOM    557  O4' THY     1      25.681   2.994  -5.138  1.00  0.00      B   
ATOM    558  C1' THY     1      25.087   1.703  -4.974  1.00  0.00      B   
ATOM    559  H1' THY     1      25.915   0.958  -5.027  1.00  0.00      B   
ATOM    560  N1  THY     1      24.396   1.639  -3.660  1.00  0.00      B   
ATOM    561  C6  THY     1      23.927   2.773  -3.027  1.00  0.00      B   
ATOM    562  H6  THY     1      24.164   3.708  -3.535  1.00  0.00      B   
ATOM    563  C2  THY     1      24.192   0.391  -3.115  1.00  0.00      B   
ATOM    564  O2  THY     1      24.559  -0.643  -3.663  1.00  0.00      B   
ATOM    565  N3  THY     1      23.550   0.397  -1.903  1.00  0.00      B   
ATOM    566  H3  THY     1      23.395  -0.515  -1.483  1.00  0.00      B   
ATOM    567  C4  THY     1      23.122   1.492  -1.183  1.00  0.00      B   
ATOM    568  O4  THY     1      22.615   1.341  -0.073  1.00  0.00      B   
ATOM    569  C5  THY     1      23.335   2.764  -1.827  1.00  0.00      B   
ATOM    570  C5M THY     1      22.764   4.000  -1.207  1.00  0.00      B   
ATOM    571  H51 THY     1      23.319   4.909  -1.535  1.00  0.00      B   
ATOM    572  H52 THY     1      22.817   3.957  -0.096  1.00  0.00      B   
ATOM    573  H53 THY     1      21.697   4.127  -1.494  1.00  0.00      B   
ATOM    574  C2' THY     1      24.172   1.519  -6.189  1.00  0.00      B   
ATOM    575 H2'' THY     1      23.295   0.894  -5.955  1.00  0.00      B   
ATOM    576  H2' THY     1      24.744   1.038  -7.012  1.00  0.00      B   
ATOM    577  C3' THY     1      23.784   2.936  -6.572  1.00  0.00      B   
ATOM    578  H3' THY     1      22.994   3.359  -5.912  1.00  0.00      B   
ATOM    579  O3' THY     1      23.475   3.014  -7.966  1.00  0.00      B   
ATOM    580  P   CYT     2      22.018   2.699  -8.507  1.00  0.00      B   
ATOM    581  O1P CYT     2      22.050   2.699  -9.984  1.00  0.00      B   
ATOM    582  O2P CYT     2      21.107   3.652  -7.833  1.00  0.00      B   
ATOM    583  O5' CYT     2      21.681   1.250  -7.976  1.00  0.00      B   
ATOM    584  C5' CYT     2      21.521   0.090  -8.825  1.00  0.00      B   
ATOM    585  H5' CYT     2      22.358   0.044  -9.559  1.00  0.00      B   
ATOM    586 H5'' CYT     2      20.572   0.164  -9.403  1.00  0.00      B   
ATOM    587  C4' CYT     2      21.517  -1.265  -8.052  1.00  0.00      B   
ATOM    588  H4' CYT     2      21.993  -2.047  -8.681  1.00  0.00      B   
ATOM    589  O4' CYT     2      22.289  -1.185  -6.810  1.00  0.00      B   
ATOM    590  C1' CYT     2      21.654  -1.940  -5.775  1.00  0.00      B   
ATOM    591  H1' CYT     2      22.421  -2.643  -5.376  1.00  0.00      B   
ATOM    592  N1  CYT     2      21.156  -1.063  -4.682  1.00  0.00      B   
ATOM    593  C6  CYT     2      20.941   0.286  -4.868  1.00  0.00      B   
ATOM    594  H6  CYT     2      21.201   0.676  -5.853  1.00  0.00      B   
ATOM    595  C5  CYT     2      20.480   1.064  -3.877  1.00  0.00      B   
ATOM    596  H5  CYT     2      20.339   2.136  -4.000  1.00  0.00      B   
ATOM    597  C2  CYT     2      20.800  -1.654  -3.472  1.00  0.00      B   
ATOM    598  O2  CYT     2      20.927  -2.880  -3.330  1.00  0.00      B   
ATOM    599  N3  CYT     2      20.331  -0.885  -2.467  1.00  0.00      B   
ATOM    600  C4  CYT     2      20.182   0.436  -2.631  1.00  0.00      B   
ATOM    601  N4  CYT     2      19.767   1.154  -1.588  1.00  0.00      B   
ATOM    602  H41 CYT     2      19.703   0.666  -0.709  1.00  0.00      B   
ATOM    603  H42 CYT     2      19.585   2.128  -1.627  1.00  0.00      B   
ATOM    604  C2' CYT     2      20.560  -2.734  -6.473  1.00  0.00      B   
ATOM    605 H2'' CYT     2      19.727  -2.993  -5.791  1.00  0.00      B   
ATOM    606  H2' CYT     2      21.008  -3.667  -6.877  1.00  0.00      B   
ATOM    607  C3' CYT     2      20.138  -1.825  -7.616  1.00  0.00      B   
ATOM    608  H3' CYT     2      19.496  -0.976  -7.289  1.00  0.00      B   
ATOM    609  O3' CYT     2      19.563  -2.591  -8.678  1.00  0.00      B   
ATOM    610  P   THY     3      18.073  -3.133  -8.607  1.00  0.00      B   
ATOM    611  O1P THY     3      17.172  -1.966  -8.485  1.00  0.00      B   
ATOM    612  O2P THY     3      17.856  -4.055  -9.742  1.00  0.00      B   
ATOM    613  O5' THY     3      17.963  -3.946  -7.250  1.00  0.00      B   
ATOM    614  C5' THY     3      18.483  -5.286  -7.112  1.00  0.00      B   
ATOM    615  H5' THY     3      19.594  -5.266  -7.101  1.00  0.00      B   
ATOM    616 H5'' THY     3      18.168  -5.922  -7.972  1.00  0.00      B   
ATOM    617  C4' THY     3      18.008  -5.986  -5.818  1.00  0.00      B   
ATOM    618  H4' THY     3      18.568  -6.936  -5.683  1.00  0.00      B   
ATOM    619  O4' THY     3      18.225  -5.166  -4.626  1.00  0.00      B   
ATOM    620  C1' THY     3      17.005  -5.050  -3.896  1.00  0.00      B   
ATOM    621  H1' THY     3      16.998  -5.891  -3.162  1.00  0.00      B   
ATOM    622  N1  THY     3      16.966  -3.717  -3.274  1.00  0.00      B   
ATOM    623  C6  THY     3      17.027  -2.615  -4.092  1.00  0.00      B   
ATOM    624  H6  THY     3      17.245  -2.852  -5.141  1.00  0.00      B   
ATOM    625  C2  THY     3      16.892  -3.595  -1.908  1.00  0.00      B   
ATOM    626  O2  THY     3      16.877  -4.555  -1.147  1.00  0.00      B   
ATOM    627  N3  THY     3      16.829  -2.304  -1.452  1.00  0.00      B   
ATOM    628  H3  THY     3      16.756  -2.219  -0.443  1.00  0.00      B   
ATOM    629  C4  THY     3      16.845  -1.149  -2.211  1.00  0.00      B   
ATOM    630  O4  THY     3      16.769  -0.053  -1.653  1.00  0.00      B   
ATOM    631  C5  THY     3      16.936  -1.358  -3.641  1.00  0.00      B   
ATOM    632  C5M THY     3      17.064  -0.197  -4.576  1.00  0.00      B   
ATOM    633  H51 THY     3      16.555  -0.406  -5.545  1.00  0.00      B   
ATOM    634  H52 THY     3      18.132   0.009  -4.804  1.00  0.00      B   
ATOM    635  H53 THY     3      16.615   0.727  -4.150  1.00  0.00      B   
ATOM    636  C2' THY     3      15.893  -5.278  -4.921  1.00  0.00      B   
ATOM    637 H2'' THY     3      15.709  -4.362  -5.522  1.00  0.00      B   
ATOM    638  H2' THY     3      14.947  -5.589  -4.445  1.00  0.00      B   
ATOM    639  C3' THY     3      16.504  -6.323  -5.840  1.00  0.00      B   
ATOM    640  H3' THY     3      16.146  -6.174  -6.887  1.00  0.00      B   
ATOM    641  O3' THY     3      16.230  -7.655  -5.390  1.00  0.00      B   
ATOM    642  P   THY     4      14.767  -8.247  -5.550  1.00  0.00      B   
ATOM    643  O1P THY     4      14.877  -9.690  -5.863  1.00  0.00      B   
ATOM    644  O2P THY     4      13.988  -7.406  -6.486  1.00  0.00      B   
ATOM    645  O5' THY     4      14.164  -8.071  -4.094  1.00  0.00      B   
ATOM    646  C5' THY     4      14.269  -9.159  -3.135  1.00  0.00      B   
ATOM    647  H5' THY     4      15.190  -9.768  -3.304  1.00  0.00      B   
ATOM    648 H5'' THY     4      13.395  -9.838  -3.252  1.00  0.00      B   
ATOM    649  C4' THY     4      14.322  -8.690  -1.662  1.00  0.00      B   
ATOM    650  O4' THY     4      15.032  -7.426  -1.517  1.00  0.00      B   
ATOM    651  C1' THY     4      14.630  -6.900  -0.268  1.00  0.00      B   
ATOM    652  H1' THY     4      15.559  -6.801   0.341  1.00  0.00      B   
ATOM    653  N1  THY     4      13.984  -5.562  -0.425  1.00  0.00      B   
ATOM    654  C6  THY     4      13.730  -5.041  -1.679  1.00  0.00      B   
ATOM    655  H6  THY     4      13.908  -5.730  -2.513  1.00  0.00      B   
ATOM    656  C2  THY     4      13.863  -4.780   0.702  1.00  0.00      B   
ATOM    657  O2  THY     4      14.204  -5.166   1.814  1.00  0.00      B   
ATOM    658  N3  THY     4      13.381  -3.513   0.475  1.00  0.00      B   
ATOM    659  H3  THY     4      13.370  -2.909   1.291  1.00  0.00      B   
ATOM    660  C4  THY     4      13.193  -2.914  -0.755  1.00  0.00      B   
ATOM    661  O4  THY     4      12.970  -1.705  -0.826  1.00  0.00      B   
ATOM    662  C5  THY     4      13.280  -3.800  -1.889  1.00  0.00      B   
ATOM    663  C5M THY     4      13.130  -3.243  -3.270  1.00  0.00      B   
ATOM    664  H51 THY     4      12.365  -2.435  -3.302  1.00  0.00      B   
ATOM    665  H52 THY     4      12.821  -4.033  -3.992  1.00  0.00      B   
ATOM    666  H53 THY     4      14.094  -2.817  -3.626  1.00  0.00      B   
ATOM    667  C2' THY     4      13.749  -7.996   0.333  1.00  0.00      B   
ATOM    668 H2'' THY     4      13.127  -7.690   1.190  1.00  0.00      B   
ATOM    669  O2' THY     4      14.666  -9.091   0.637  1.00  0.00      B   
ATOM    670  C6' THY     4      14.995  -9.639  -0.667  1.00  0.00      B   
ATOM    671  H6' THY     4      14.590 -10.669  -0.732  1.00  0.00      B   
ATOM    672 H6'' THY     4      16.098  -9.644  -0.787  1.00  0.00      B   
ATOM    673  C3' THY     4      12.993  -8.456  -0.909  1.00  0.00      B   
ATOM    674  H3' THY     4      12.396  -7.669  -1.414  1.00  0.00      B   
ATOM    675  O3' THY     4      12.299  -9.716  -0.758  1.00  0.00      B   
ATOM    676  P   THY     5      10.781  -9.879  -0.393  1.00  0.00      B   
ATOM    677  O1P THY     5      10.562 -11.245   0.131  1.00  0.00      B   
ATOM    678  O2P THY     5       9.978  -9.457  -1.561  1.00  0.00      B   
ATOM    679  O5' THY     5      10.539  -8.832   0.763  1.00  0.00      B   
ATOM    680  C5' THY     5      10.950  -9.108   2.118  1.00  0.00      B   
ATOM    681  H5' THY     5      12.050  -9.273   2.172  1.00  0.00      B   
ATOM    682 H5'' THY     5      10.456 -10.035   2.492  1.00  0.00      B   
ATOM    683  C4' THY     5      10.582  -7.957   3.077  1.00  0.00      B   
ATOM    684  H4' THY     5      11.082  -8.100   4.058  1.00  0.00      B   
ATOM    685  O4' THY     5      10.981  -6.647   2.551  1.00  0.00      B   
ATOM    686  C1' THY     5       9.982  -5.716   2.928  1.00  0.00      B   
ATOM    687  H1' THY     5      10.112  -5.517   4.019  1.00  0.00      B   
ATOM    688  N1  THY     5      10.084  -4.518   2.082  1.00  0.00      B   
ATOM    689  C6  THY     5      10.002  -4.661   0.719  1.00  0.00      B   
ATOM    690  H6  THY     5      10.058  -5.705   0.387  1.00  0.00      B   
ATOM    691  C2  THY     5      10.176  -3.280   2.673  1.00  0.00      B   
ATOM    692  O2  THY     5      10.233  -3.117   3.885  1.00  0.00      B   
ATOM    693  N3  THY     5      10.165  -2.230   1.793  1.00  0.00      B   
ATOM    694  H3  THY     5      10.186  -1.315   2.232  1.00  0.00      B   
ATOM    695  C4  THY     5      10.004  -2.287   0.425  1.00  0.00      B   
ATOM    696  O4  THY     5       9.864  -1.246  -0.219  1.00  0.00      B   
ATOM    697  C5  THY     5      10.001  -3.624  -0.131  1.00  0.00      B   
ATOM    698  C5M THY     5       9.796  -3.809  -1.601  1.00  0.00      B   
ATOM    699  H51 THY     5       8.711  -3.842  -1.845  1.00  0.00      B   
ATOM    700  H52 THY     5      10.258  -4.758  -1.956  1.00  0.00      B   
ATOM    701  H53 THY     5      10.252  -2.975  -2.180  1.00  0.00      B   
ATOM    702  C2' THY     5       8.699  -6.499   2.695  1.00  0.00      B   
ATOM    703 H2'' THY     5       8.509  -6.657   1.612  1.00  0.00      B   
ATOM    704  H2' THY     5       7.822  -6.006   3.153  1.00  0.00      B   
ATOM    705  C3' THY     5       9.055  -7.842   3.319  1.00  0.00      B   
ATOM    706  H3' THY     5       8.555  -8.676   2.772  1.00  0.00      B   
ATOM    707  O3' THY     5       8.720  -7.853   4.709  1.00  0.00      B   
ATOM    708  P   THY     6       7.200  -7.944   5.151  1.00  0.00      B   
ATOM    709  O1P THY     6       7.097  -8.936   6.244  1.00  0.00      B   
ATOM    710  O2P THY     6       6.342  -8.143   3.960  1.00  0.00      B   
ATOM    711  O5' THY     6       6.941  -6.486   5.727  1.00  0.00      B   
ATOM    712  C5' THY     6       7.670  -6.091   6.914  1.00  0.00      B   
ATOM    713  H5' THY     6       8.770  -6.230   6.784  1.00  0.00      B   
ATOM    714 H5'' THY     6       7.339  -6.720   7.775  1.00  0.00      B   
ATOM    715  C4' THY     6       7.418  -4.625   7.306  1.00  0.00      B   
ATOM    716  H4' THY     6       7.808  -4.434   8.328  1.00  0.00      B   
ATOM    717  O4' THY     6       8.143  -3.744   6.412  1.00  0.00      B   
ATOM    718  C1' THY     6       7.494  -2.473   6.373  1.00  0.00      B   
ATOM    719  H1' THY     6       8.204  -1.734   6.813  1.00  0.00      B   
ATOM    720  N1  THY     6       7.163  -2.130   4.971  1.00  0.00      B   
ATOM    721  C6  THY     6       6.941  -3.096   4.010  1.00  0.00      B   
ATOM    722  H6  THY     6       7.085  -4.125   4.361  1.00  0.00      B   
ATOM    723  C2  THY     6       6.983  -0.797   4.693  1.00  0.00      B   
ATOM    724  O2  THY     6       7.067   0.081   5.543  1.00  0.00      B   
ATOM    725  N3  THY     6       6.705  -0.520   3.382  1.00  0.00      B   
ATOM    726  H3  THY     6       6.643   0.470   3.172  1.00  0.00      B   
ATOM    727  C4  THY     6       6.564  -1.419   2.348  1.00  0.00      B   
ATOM    728  O4  THY     6       6.402  -1.007   1.198  1.00  0.00      B   
ATOM    729  C5  THY     6       6.610  -2.809   2.742  1.00  0.00      B   
ATOM    730  C5M THY     6       6.415  -3.864   1.700  1.00  0.00      B   
ATOM    731  H51 THY     6       6.072  -4.821   2.156  1.00  0.00      B   
ATOM    732  H52 THY     6       7.363  -4.064   1.157  1.00  0.00      B   
ATOM    733  H53 THY     6       5.651  -3.556   0.952  1.00  0.00      B   
ATOM    734  C2' THY     6       6.270  -2.606   7.284  1.00  0.00      B   
ATOM    735 H2'' THY     6       5.424  -1.991   6.925  1.00  0.00      B   
ATOM    736  H2' THY     6       6.538  -2.292   8.315  1.00  0.00      B   
ATOM    737  C3' THY     6       5.970  -4.096   7.241  1.00  0.00      B   
ATOM    738  H3' THY     6       5.488  -4.428   6.297  1.00  0.00      B   
ATOM    739  O3' THY     6       5.269  -4.530   8.395  1.00  0.00      B   
ATOM    740  P   THY     7       3.809  -4.163   8.861  1.00  0.00      B   
ATOM    741  O1P THY     7       3.808  -4.158  10.343  1.00  0.00      B   
ATOM    742  O2P THY     7       2.868  -5.083   8.187  1.00  0.00      B   
ATOM    743  O5' THY     7       3.523  -2.686   8.337  1.00  0.00      B   
ATOM    744  C5' THY     7       3.436  -1.620   9.316  1.00  0.00      B   
ATOM    745  H5' THY     7       4.404  -1.520   9.861  1.00  0.00      B   
ATOM    746 H5'' THY     7       2.638  -1.847  10.064  1.00  0.00      B   
ATOM    747  C4' THY     7       3.098  -0.251   8.700  1.00  0.00      B   
ATOM    748  H4' THY     7       3.125   0.542   9.476  1.00  0.00      B   
ATOM    749  O4' THY     7       4.048   0.101   7.652  1.00  0.00      B   
ATOM    750  C1' THY     7       3.441   1.074   6.801  1.00  0.00      B   
ATOM    751  H1' THY     7       3.963   2.040   6.991  1.00  0.00      B   
ATOM    752  N1  THY     7       3.518   0.672   5.388  1.00  0.00      B   
ATOM    753  C6  THY     7       3.433  -0.648   5.009  1.00  0.00      B   
ATOM    754  H6  THY     7       3.463  -1.359   5.844  1.00  0.00      B   
ATOM    755  C2  THY     7       3.380   1.687   4.471  1.00  0.00      B   
ATOM    756  O2  THY     7       3.261   2.865   4.789  1.00  0.00      B   
ATOM    757  N3  THY     7       3.345   1.278   3.167  1.00  0.00      B   
ATOM    758  H3  THY     7       3.237   2.037   2.504  1.00  0.00      B   
ATOM    759  C4  THY     7       3.284  -0.019   2.704  1.00  0.00      B   
ATOM    760  O4  THY     7       3.139  -0.226   1.497  1.00  0.00      B   
ATOM    761  C5  THY     7       3.390  -1.041   3.727  1.00  0.00      B   
ATOM    762  C5M THY     7       3.209  -2.479   3.361  1.00  0.00      B   
ATOM    763  H51 THY     7       2.131  -2.756   3.377  1.00  0.00      B   
ATOM    764  H52 THY     7       3.741  -3.146   4.079  1.00  0.00      B   
ATOM    765  H53 THY     7       3.606  -2.694   2.344  1.00  0.00      B   
ATOM    766  C2' THY     7       1.994   1.157   7.272  1.00  0.00      B   
ATOM    767 H2'' THY     7       1.292   1.278   6.424  1.00  0.00      B   
ATOM    768  H2' THY     7       1.889   2.004   7.983  1.00  0.00      B   
ATOM    769  C3' THY     7       1.752  -0.162   7.974  1.00  0.00      B   
ATOM    770  H3' THY     7       1.694  -1.034   7.281  1.00  0.00      B   
ATOM    771  O3' THY     7       0.635  -0.025   8.883  1.00  0.00      B   
ATOM    772  P   THY     8      -0.776  -0.534   8.310  1.00  0.00      B   
ATOM    773  O1P THY     8      -1.217  -1.689   9.118  1.00  0.00      B   
ATOM    774  O2P THY     8      -0.682  -0.736   6.842  1.00  0.00      B   
ATOM    775  O5' THY     8      -1.847   0.612   8.528  1.00  0.00      B   
ATOM    776  C5' THY     8      -1.714   1.881   9.180  1.00  0.00      B   
ATOM    777  H5' THY     8      -0.915   1.840   9.954  1.00  0.00      B   
ATOM    778 H5'' THY     8      -2.667   2.110   9.707  1.00  0.00      B   
ATOM    779  C4' THY     8      -1.412   3.072   8.234  1.00  0.00      B   
ATOM    780  O4' THY     8      -0.398   2.743   7.251  1.00  0.00      B   
ATOM    781  C1' THY     8      -0.434   3.746   6.250  1.00  0.00      B   
ATOM    782  H1' THY     8       0.564   4.247   6.268  1.00  0.00      B   
ATOM    783  N1  THY     8      -0.677   3.158   4.888  1.00  0.00      B   
ATOM    784  C6  THY     8      -0.962   1.810   4.741  1.00  0.00      B   
ATOM    785  H6  THY     8      -1.069   1.240   5.672  1.00  0.00      B   
ATOM    786  C2  THY     8      -0.409   3.942   3.782  1.00  0.00      B   
ATOM    787  O2  THY     8      -0.017   5.099   3.868  1.00  0.00      B   
ATOM    788  N3  THY     8      -0.589   3.315   2.569  1.00  0.00      B   
ATOM    789  H3  THY     8      -0.409   3.872   1.742  1.00  0.00      B   
ATOM    790  C4  THY     8      -0.875   1.980   2.362  1.00  0.00      B   
ATOM    791  O4  THY     8      -0.954   1.536   1.216  1.00  0.00      B   
ATOM    792  C5  THY     8      -1.062   1.198   3.556  1.00  0.00      B   
ATOM    793  C5M THY     8      -1.449  -0.243   3.441  1.00  0.00      B   
ATOM    794  H51 THY     8      -2.551  -0.349   3.337  1.00  0.00      B   
ATOM    795  H52 THY     8      -1.136  -0.816   4.344  1.00  0.00      B   
ATOM    796  H53 THY     8      -0.969  -0.724   2.560  1.00  0.00      B   
ATOM    797  C2' THY     8      -1.493   4.713   6.777  1.00  0.00      B   
ATOM    798 H2'' THY     8      -1.877   5.443   6.049  1.00  0.00      B   
ATOM    799  O2' THY     8      -0.871   5.336   7.935  1.00  0.00      B   
ATOM    800  C6' THY     8      -0.875   4.304   8.948  1.00  0.00      B   
ATOM    801  H6' THY     8      -1.530   4.621   9.782  1.00  0.00      B   
ATOM    802 H6'' THY     8       0.163   4.154   9.309  1.00  0.00      B   
ATOM    803  C3' THY     8      -2.498   3.696   7.333  1.00  0.00      B   
ATOM    804  H3' THY     8      -2.811   2.943   6.582  1.00  0.00      B   
ATOM    805  O3' THY     8      -3.630   4.142   8.098  1.00  0.00      B   
ATOM    806  P   CYT     9      -4.185   5.560   8.491  1.00  0.00      B   
ATOM    807  O1P CYT     9      -3.426   6.100   9.642  1.00  0.00      B   
ATOM    808  O2P CYT     9      -5.643   5.412   8.673  1.00  0.00      B   
ATOM    809  O5' CYT     9      -3.911   6.416   7.199  1.00  0.00      B   
ATOM    810  C5' CYT     9      -3.399   7.759   7.265  1.00  0.00      B   
ATOM    811  H5' CYT     9      -2.365   7.759   7.679  1.00  0.00      B   
ATOM    812 H5'' CYT     9      -4.046   8.388   7.921  1.00  0.00      B   
ATOM    813  C4' CYT     9      -3.385   8.391   5.867  1.00  0.00      B   
ATOM    814  H4' CYT     9      -3.039   9.445   5.906  1.00  0.00      B   
ATOM    815  O4' CYT     9      -2.491   7.656   4.977  1.00  0.00      B   
ATOM    816  C1' CYT     9      -3.005   7.704   3.643  1.00  0.00      B   
ATOM    817  H1' CYT     9      -2.242   8.231   3.026  1.00  0.00      B   
ATOM    818  N1  CYT     9      -3.248   6.335   3.120  1.00  0.00      B   
ATOM    819  C6  CYT     9      -3.697   5.339   3.957  1.00  0.00      B   
ATOM    820  H6  CYT     9      -3.764   5.604   5.016  1.00  0.00      B   
ATOM    821  C5  CYT     9      -3.967   4.109   3.493  1.00  0.00      B   
ATOM    822  H5  CYT     9      -4.287   3.300   4.148  1.00  0.00      B   
ATOM    823  C2  CYT     9      -3.188   6.108   1.747  1.00  0.00      B   
ATOM    824  O2  CYT     9      -2.900   7.042   0.984  1.00  0.00      B   
ATOM    825  N3  CYT     9      -3.446   4.871   1.264  1.00  0.00      B   
ATOM    826  C4  CYT     9      -3.825   3.886   2.090  1.00  0.00      B   
ATOM    827  N4  CYT     9      -4.075   2.686   1.564  1.00  0.00      B   
ATOM    828  H41 CYT     9      -3.943   2.584   0.571  1.00  0.00      B   
ATOM    829  H42 CYT     9      -4.470   1.939   2.085  1.00  0.00      B   
ATOM    830  C2' CYT     9      -4.268   8.562   3.720  1.00  0.00      B   
ATOM    831 H2'' CYT     9      -5.022   8.250   2.979  1.00  0.00      B   
ATOM    832  H2' CYT     9      -4.011   9.630   3.556  1.00  0.00      B   
ATOM    833  C3' CYT     9      -4.742   8.338   5.145  1.00  0.00      B   
ATOM    834  H3' CYT     9      -5.202   7.336   5.301  1.00  0.00      B   
ATOM    835  O3' CYT     9      -5.569   9.421   5.576  1.00  0.00      B   
ATOM    836  P   THY    10      -7.127   9.354   5.274  1.00  0.00      B   
ATOM    837  O1P THY    10      -7.749  10.605   5.763  1.00  0.00      B   
ATOM    838  O2P THY    10      -7.666   8.070   5.768  1.00  0.00      B   
ATOM    839  O5' THY    10      -7.206   9.315   3.693  1.00  0.00      B   
ATOM    840  C5' THY    10      -7.169  10.537   2.928  1.00  0.00      B   
ATOM    841  H5' THY    10      -6.282  11.147   3.217  1.00  0.00      B   
ATOM    842 H5'' THY    10      -8.086  11.139   3.130  1.00  0.00      B   
ATOM    843  C4' THY    10      -7.090  10.290   1.405  1.00  0.00      B   
ATOM    844  H4' THY    10      -6.892  11.242   0.869  1.00  0.00      B   
ATOM    845  O4' THY    10      -6.041   9.342   1.036  1.00  0.00      B   
ATOM    846  C1' THY    10      -6.467   8.572  -0.100  1.00  0.00      B   
ATOM    847  H1' THY    10      -5.711   8.718  -0.906  1.00  0.00      B   
ATOM    848  N1  THY    10      -6.597   7.137   0.265  1.00  0.00      B   
ATOM    849  C6  THY    10      -6.832   6.725   1.560  1.00  0.00      B   
ATOM    850  H6  THY    10      -6.888   7.529   2.298  1.00  0.00      B   
ATOM    851  C2  THY    10      -6.659   6.245  -0.778  1.00  0.00      B   
ATOM    852  O2  THY    10      -6.583   6.586  -1.952  1.00  0.00      B   
ATOM    853  N3  THY    10      -6.822   4.935  -0.410  1.00  0.00      B   
ATOM    854  H3  THY    10      -6.908   4.291  -1.190  1.00  0.00      B   
ATOM    855  C4  THY    10      -7.025   4.448   0.866  1.00  0.00      B   
ATOM    856  O4  THY    10      -7.211   3.241   1.035  1.00  0.00      B   
ATOM    857  C5  THY    10      -6.983   5.443   1.914  1.00  0.00      B   
ATOM    858  C5M THY    10      -7.324   5.070   3.323  1.00  0.00      B   
ATOM    859  H51 THY    10      -8.424   5.109   3.486  1.00  0.00      B   
ATOM    860  H52 THY    10      -6.858   5.774   4.052  1.00  0.00      B   
ATOM    861  H53 THY    10      -6.974   4.045   3.574  1.00  0.00      B   
ATOM    862  C2' THY    10      -7.796   9.192  -0.517  1.00  0.00      B   
ATOM    863 H2'' THY    10      -8.462   8.465  -1.015  1.00  0.00      B   
ATOM    864  H2' THY    10      -7.615  10.049  -1.200  1.00  0.00      B   
ATOM    865  C3' THY    10      -8.350   9.669   0.806  1.00  0.00      B   
ATOM    866  H3' THY    10      -8.669   8.839   1.479  1.00  0.00      B   
ATOM    867  O3' THY    10      -9.346  10.674   0.602  1.00  0.00      B   
ATOM    868  P   THY    11     -10.853  10.187   0.476  1.00  0.00      B   
ATOM    869  O1P THY    11     -11.722  11.383   0.425  1.00  0.00      B   
ATOM    870  O2P THY    11     -11.131   9.171   1.515  1.00  0.00      B   
ATOM    871  O5' THY    11     -10.888   9.455  -0.923  1.00  0.00      B   
ATOM    872  C5' THY    11     -10.691  10.185  -2.151  1.00  0.00      B   
ATOM    873  H5' THY    11      -9.741  10.766  -2.117  1.00  0.00      B   
ATOM    874 H5'' THY    11     -11.533  10.900  -2.303  1.00  0.00      B   
ATOM    875  C4' THY    11     -10.637   9.253  -3.378  1.00  0.00      B   
ATOM    876  H4' THY    11     -10.400   9.828  -4.298  1.00  0.00      B   
ATOM    877  O4' THY    11      -9.614   8.224  -3.227  1.00  0.00      B   
ATOM    878  C1' THY    11     -10.073   6.992  -3.794  1.00  0.00      B   
ATOM    879  H1' THY    11      -9.330   6.695  -4.571  1.00  0.00      B   
ATOM    880  N1  THY    11     -10.180   5.949  -2.742  1.00  0.00      B   
ATOM    881  C6  THY    11     -10.260   6.248  -1.396  1.00  0.00      B   
ATOM    882  H6  THY    11     -10.229   7.311  -1.157  1.00  0.00      B   
ATOM    883  C2  THY    11     -10.303   4.653  -3.181  1.00  0.00      B   
ATOM    884  O2  THY    11     -10.318   4.351  -4.369  1.00  0.00      B   
ATOM    885  N3  THY    11     -10.421   3.718  -2.189  1.00  0.00      B   
ATOM    886  H3  THY    11     -10.460   2.760  -2.520  1.00  0.00      B   
ATOM    887  C4  THY    11     -10.443   3.933  -0.829  1.00  0.00      B   
ATOM    888  O4  THY    11     -10.546   2.973  -0.063  1.00  0.00      B   
ATOM    889  C5  THY    11     -10.344   5.320  -0.433  1.00  0.00      B   
ATOM    890  C5M THY    11     -10.519   5.707   1.001  1.00  0.00      B   
ATOM    891  H51 THY    11     -10.124   4.926   1.687  1.00  0.00      B   
ATOM    892  H52 THY    11     -11.595   5.866   1.238  1.00  0.00      B   
ATOM    893  H53 THY    11      -9.987   6.659   1.230  1.00  0.00      B   
ATOM    894  C2' THY    11     -11.405   7.328  -4.465  1.00  0.00      B   
ATOM    895 H2'' THY    11     -12.098   6.469  -4.488  1.00  0.00      B   
ATOM    896  H2' THY    11     -11.214   7.666  -5.506  1.00  0.00      B   
ATOM    897  C3' THY    11     -11.932   8.469  -3.623  1.00  0.00      B   
ATOM    898  H3' THY    11     -12.333   8.139  -2.637  1.00  0.00      B   
ATOM    899  O3' THY    11     -12.839   9.269  -4.385  1.00  0.00      B   
ATOM    900  P   THY    12     -14.376   8.887  -4.407  1.00  0.00      B   
ATOM    901  O1P THY    12     -15.100   9.947  -5.142  1.00  0.00      B   
ATOM    902  O2P THY    12     -14.815   8.568  -3.031  1.00  0.00      B   
ATOM    903  O5' THY    12     -14.420   7.555  -5.249  1.00  0.00      B   
ATOM    904  C5' THY    12     -14.174   7.536  -6.672  1.00  0.00      B   
ATOM    905  H5' THY    12     -13.186   7.988  -6.914  1.00  0.00      B   
ATOM    906 H5'' THY    12     -14.973   8.105  -7.201  1.00  0.00      B   
ATOM    907  C4' THY    12     -14.201   6.086  -7.174  1.00  0.00      B   
ATOM    908  O4' THY    12     -13.109   5.324  -6.558  1.00  0.00      B   
ATOM    909  C1' THY    12     -13.532   3.971  -6.565  1.00  0.00      B   
ATOM    910  H1' THY    12     -12.751   3.386  -7.106  1.00  0.00      B   
ATOM    911  N1  THY    12     -13.711   3.460  -5.166  1.00  0.00      B   
ATOM    912  C6  THY    12     -13.797   4.333  -4.093  1.00  0.00      B   
ATOM    913  H6  THY    12     -13.849   5.394  -4.352  1.00  0.00      B   
ATOM    914  C2  THY    12     -13.730   2.100  -4.968  1.00  0.00      B   
ATOM    915  O2  THY    12     -13.632   1.295  -5.886  1.00  0.00      B   
ATOM    916  N3  THY    12     -13.854   1.712  -3.657  1.00  0.00      B   
ATOM    917  H3  THY    12     -13.830   0.710  -3.497  1.00  0.00      B   
ATOM    918  C4  THY    12     -13.898   2.526  -2.542  1.00  0.00      B   
ATOM    919  O4  THY    12     -13.960   2.026  -1.418  1.00  0.00      B   
ATOM    920  C5  THY    12     -13.864   3.940  -2.817  1.00  0.00      B   
ATOM    921  C5M THY    12     -14.039   4.929  -1.707  1.00  0.00      B   
ATOM    922  H51 THY    12     -13.582   5.913  -1.966  1.00  0.00      B   
ATOM    923  H52 THY    12     -13.561   4.575  -0.766  1.00  0.00      B   
ATOM    924  H53 THY    12     -15.118   5.107  -1.504  1.00  0.00      B   
ATOM    925  C2' THY    12     -14.811   4.003  -7.401  1.00  0.00      B   
ATOM    926 H2'' THY    12     -15.427   3.093  -7.367  1.00  0.00      B   
ATOM    927  O2' THY    12     -14.402   4.372  -8.758  1.00  0.00      B   
ATOM    928  C6' THY    12     -14.122   5.793  -8.666  1.00  0.00      B   
ATOM    929  H6' THY    12     -14.893   6.345  -9.242  1.00  0.00      B   
ATOM    930 H6'' THY    12     -13.108   5.986  -9.072  1.00  0.00      B   
ATOM    931  C3' THY    12     -15.452   5.248  -6.820  1.00  0.00      B   
ATOM    932  H3' THY    12     -15.596   5.237  -5.720  1.00  0.00      B   
ATOM    933  O3' THY    12     -16.617   5.716  -7.540  1.00  0.00      B   
ATOM    934  P   THY    13     -18.069   5.303  -7.080  1.00  0.00      B   
ATOM    935  O1P THY    13     -19.053   5.973  -7.958  1.00  0.00      B   
ATOM    936  O2P THY    13     -18.187   5.508  -5.621  1.00  0.00      B   
ATOM    937  O5' THY    13     -18.123   3.749  -7.332  1.00  0.00      B   
ATOM    938  C5' THY    13     -18.110   3.149  -8.640  1.00  0.00      B   
ATOM    939  H5' THY    13     -17.239   3.516  -9.229  1.00  0.00      B   
ATOM    940 H5'' THY    13     -19.044   3.414  -9.187  1.00  0.00      B   
ATOM    941  C4' THY    13     -18.021   1.608  -8.555  1.00  0.00      B   
ATOM    942  H4' THY    13     -17.912   1.161  -9.564  1.00  0.00      B   
ATOM    943  O4' THY    13     -16.864   1.200  -7.752  1.00  0.00      B   
ATOM    944  C1' THY    13     -17.174   0.031  -6.987  1.00  0.00      B   
ATOM    945  H1' THY    13     -16.433  -0.752  -7.271  1.00  0.00      B   
ATOM    946  N1  THY    13     -17.108   0.321  -5.525  1.00  0.00      B   
ATOM    947  C6  THY    13     -17.239   1.599  -5.021  1.00  0.00      B   
ATOM    948  H6  THY    13     -17.308   2.384  -5.773  1.00  0.00      B   
ATOM    949  C2  THY    13     -17.015  -0.762  -4.678  1.00  0.00      B   
ATOM    950  O2  THY    13     -16.954  -1.918  -5.080  1.00  0.00      B   
ATOM    951  N3  THY    13     -17.006  -0.450  -3.341  1.00  0.00      B   
ATOM    952  H3  THY    13     -16.938  -1.237  -2.705  1.00  0.00      B   
ATOM    953  C4  THY    13     -17.110   0.802  -2.774  1.00  0.00      B   
ATOM    954  O4  THY    13     -17.121   0.916  -1.547  1.00  0.00      B   
ATOM    955  C5  THY    13     -17.198   1.892  -3.715  1.00  0.00      B   
ATOM    956  C5M THY    13     -17.408   3.288  -3.222  1.00  0.00      B   
ATOM    957  H51 THY    13     -16.969   3.441  -2.212  1.00  0.00      B   
ATOM    958  H52 THY    13     -18.493   3.531  -3.171  1.00  0.00      B   
ATOM    959  H53 THY    13     -16.936   4.030  -3.907  1.00  0.00      B   
ATOM    960  C2' THY    13     -18.564  -0.380  -7.460  1.00  0.00      B   
ATOM    961 H2'' THY    13     -19.127  -0.901  -6.675  1.00  0.00      B   
ATOM    962  H2' THY    13     -18.465  -1.047  -8.343  1.00  0.00      B   
ATOM    963  C3' THY    13     -19.210   0.932  -7.851  1.00  0.00      B   
ATOM    964  H3' THY    13     -19.488   1.561  -6.974  1.00  0.00      B   
ATOM    965  O3' THY    13     -20.282   0.685  -8.772  1.00  0.00      B   
ATOM    966  P   CYT    14     -21.743   0.447  -8.186  1.00  0.00      B   
ATOM    967  O1P CYT    14     -22.710   1.097  -9.095  1.00  0.00      B   
ATOM    968  O2P CYT    14     -21.781   0.848  -6.757  1.00  0.00      B   
ATOM    969  O5' CYT    14     -21.986  -1.108  -8.217  1.00  0.00      B   
ATOM    970  C5' CYT    14     -21.323  -2.132  -8.962  1.00  0.00      B   
ATOM    971  H5' CYT    14     -20.355  -1.789  -9.387  1.00  0.00      B   
ATOM    972 H5'' CYT    14     -21.984  -2.422  -9.810  1.00  0.00      B   
ATOM    973  C4' CYT    14     -21.085  -3.396  -8.103  1.00  0.00      B   
ATOM    974  H4' CYT    14     -20.794  -4.252  -8.746  1.00  0.00      B   
ATOM    975  O4' CYT    14     -19.988  -3.172  -7.171  1.00  0.00      B   
ATOM    976  C1' CYT    14     -20.249  -3.828  -5.920  1.00  0.00      B   
ATOM    977  H1' CYT    14     -19.403  -4.537  -5.762  1.00  0.00      B   
ATOM    978  N1  CYT    14     -20.295  -2.843  -4.809  1.00  0.00      B   
ATOM    979  C6  CYT    14     -20.811  -1.585  -5.016  1.00  0.00      B   
ATOM    980  H6  CYT    14     -21.114  -1.357  -6.039  1.00  0.00      B   
ATOM    981  C5  CYT    14     -20.836  -0.669  -4.039  1.00  0.00      B   
ATOM    982  H5  CYT    14     -21.177   0.350  -4.218  1.00  0.00      B   
ATOM    983  C2  CYT    14     -19.960  -3.238  -3.515  1.00  0.00      B   
ATOM    984  O2  CYT    14     -19.636  -4.418  -3.299  1.00  0.00      B   
ATOM    985  N3  CYT    14     -19.985  -2.328  -2.514  1.00  0.00      B   
ATOM    986  C4  CYT    14     -20.380  -1.067  -2.751  1.00  0.00      B   
ATOM    987  N4  CYT    14     -20.346  -0.186  -1.749  1.00  0.00      B   
ATOM    988  H41 CYT    14     -20.079  -0.519  -0.836  1.00  0.00      B   
ATOM    989  H42 CYT    14     -20.663   0.750  -1.841  1.00  0.00      B   
ATOM    990  C2' CYT    14     -21.532  -4.629  -6.119  1.00  0.00      B   
ATOM    991 H2'' CYT    14     -22.135  -4.720  -5.195  1.00  0.00      B   
ATOM    992  H2' CYT    14     -21.277  -5.645  -6.492  1.00  0.00      B   
ATOM    993  C3' CYT    14     -22.250  -3.838  -7.193  1.00  0.00      B   
ATOM    994  H3' CYT    14     -22.750  -2.939  -6.764  1.00  0.00      B   
ATOM    995  O3' CYT    14     -23.115  -4.716  -7.899  1.00  0.00      B   
ATOM    996  P   CYT    15     -24.605  -4.348  -8.261  1.00  0.00      B   
ATOM    997  O1P CYT    15     -24.727  -4.341  -9.736  1.00  0.00      B   
ATOM    998  O2P CYT    15     -25.042  -3.137  -7.532  1.00  0.00      B   
ATOM    999  O5' CYT    15     -25.442  -5.576  -7.714  1.00  0.00      B   
ATOM   1000  C5' CYT    15     -24.924  -6.705  -6.984  1.00  0.00      B   
ATOM   1001  H5' CYT    15     -23.828  -6.850  -7.112  1.00  0.00      B   
ATOM   1002 H5'' CYT    15     -25.407  -7.618  -7.396  1.00  0.00      B   
ATOM   1003  C4' CYT    15     -25.250  -6.662  -5.479  1.00  0.00      B   
ATOM   1004  H4' CYT    15     -24.987  -7.627  -4.997  1.00  0.00      B   
ATOM   1005  O4' CYT    15     -24.489  -5.606  -4.813  1.00  0.00      B   
ATOM   1006  C1' CYT    15     -25.375  -4.941  -3.935  1.00  0.00      B   
ATOM   1007  H1' CYT    15     -25.518  -5.620  -3.061  1.00  0.00      B   
ATOM   1008  N1  CYT    15     -24.813  -3.634  -3.536  1.00  0.00      B   
ATOM   1009  C6  CYT    15     -24.818  -2.596  -4.434  1.00  0.00      B   
ATOM   1010  H6  CYT    15     -25.200  -2.823  -5.428  1.00  0.00      B   
ATOM   1011  C5  CYT    15     -24.364  -1.380  -4.094  1.00  0.00      B   
ATOM   1012  H5  CYT    15     -24.377  -0.543  -4.790  1.00  0.00      B   
ATOM   1013  C2  CYT    15     -24.232  -3.461  -2.280  1.00  0.00      B   
ATOM   1014  O2  CYT    15     -24.157  -4.423  -1.501  1.00  0.00      B   
ATOM   1015  N3  CYT    15     -23.798  -2.234  -1.910  1.00  0.00      B   
ATOM   1016  C4  CYT    15     -23.889  -1.200  -2.760  1.00  0.00      B   
ATOM   1017  N4  CYT    15     -23.563   0.016  -2.313  1.00  0.00      B   
ATOM   1018  H41 CYT    15     -23.315   0.101  -1.341  1.00  0.00      B   
ATOM   1019  H42 CYT    15     -23.633   0.830  -2.880  1.00  0.00      B   
ATOM   1020  C2' CYT    15     -26.659  -4.893  -4.757  1.00  0.00      B   
ATOM   1021 H2'' CYT    15     -26.556  -4.253  -5.658  1.00  0.00      B   
ATOM   1022  H2' CYT    15     -27.542  -4.591  -4.189  1.00  0.00      B   
ATOM   1023  C3' CYT    15     -26.737  -6.342  -5.181  1.00  0.00      B   
ATOM   1024  H3' CYT    15     -27.318  -6.460  -6.127  1.00  0.00      B   
ATOM   1025  O3' CYT    15     -27.283  -7.138  -4.120  1.00  0.00      B   
ATOM   1026  N1  5MC    16     -26.990  -5.037  -0.125  1.00  0.00      B   
ATOM   1027  C2  5MC    16     -26.702  -4.070   0.863  1.00  0.00      B   
ATOM   1028  O2  5MC    16     -26.228  -4.425   1.940  1.00  0.00      B   
ATOM   1029  N3  5MC    16     -26.925  -2.761   0.603  1.00  0.00      B   
ATOM   1030  C4  5MC    16     -27.453  -2.355  -0.561  1.00  0.00      B   
ATOM   1031  N4  5MC    16     -27.551  -1.039  -0.792  1.00  0.00      B   
ATOM   1032  H41 5MC    16     -27.110  -0.404  -0.147  1.00  0.00      B   
ATOM   1033  H42 5MC    16     -27.978  -0.658  -1.604  1.00  0.00      B   
ATOM   1034  C5  5MC    16     -27.913  -3.305  -1.538  1.00  0.00      B   
ATOM   1035  C6  5MC    16     -27.599  -4.622  -1.293  1.00  0.00      B   
ATOM   1036  H6  5MC    16     -27.798  -5.400  -2.028  1.00  0.00      B   
ATOM   1037  CM5 5MC    16     -28.544  -2.785  -2.802  1.00  0.00      B   
ATOM   1038  H51 5MC    16     -29.204  -3.554  -3.260  1.00  0.00      B   
ATOM   1039  H52 5MC    16     -29.176  -1.888  -2.635  1.00  0.00      B   
ATOM   1040  H53 5MC    16     -27.764  -2.513  -3.547  1.00  0.00      B   
ATOM   1041  P   5MC    16     -28.849  -7.246  -3.912  1.00  0.00      B   
ATOM   1042  O1P 5MC    16     -29.447  -7.761  -5.161  1.00  0.00      B   
ATOM   1043  O2P 5MC    16     -29.372  -5.962  -3.392  1.00  0.00      B   
ATOM   1044  O5' 5MC    16     -29.015  -8.336  -2.784  1.00  0.00      B   
ATOM   1045  C5' 5MC    16     -27.967  -9.030  -2.087  1.00  0.00      B   
ATOM   1046  H5' 5MC    16     -27.059  -9.173  -2.714  1.00  0.00      B   
ATOM   1047 H5'' 5MC    16     -28.351 -10.045  -1.839  1.00  0.00      B   
ATOM   1048  C4' 5MC    16     -27.588  -8.351  -0.758  1.00  0.00      B   
ATOM   1049  O4' 5MC    16     -26.605  -7.283  -0.997  1.00  0.00      B   
ATOM   1050  C1' 5MC    16     -26.638  -6.462   0.169  1.00  0.00      B   
ATOM   1051  H1' 5MC    16     -25.615  -6.508   0.607  1.00  0.00      B   
ATOM   1052  C2' 5MC    16     -27.616  -7.177   1.095  1.00  0.00      B   
ATOM   1053 H2'' 5MC    16     -27.980  -6.578   1.944  1.00  0.00      B   
ATOM   1054  O2' 5MC    16     -26.948  -8.404   1.495  1.00  0.00      B   
ATOM   1055  C6' 5MC    16     -27.024  -9.254   0.330  1.00  0.00      B   
ATOM   1056  H6' 5MC    16     -27.708 -10.097   0.560  1.00  0.00      B   
ATOM   1057 H6'' 5MC    16     -26.007  -9.619   0.083  1.00  0.00      B   
ATOM   1058  C3' 5MC    16     -28.654  -7.589   0.059  1.00  0.00      B   
ATOM   1059  H3' 5MC    16     -29.043  -6.747  -0.549  1.00  0.00      B   
ATOM   1060  O3' 5MC    16     -29.724  -8.457   0.448  1.00  0.00      B   
ATOM   1061  P   CYT    17     -30.595  -8.650   1.734  1.00  0.00      B   
ATOM   1062  O1P CYT    17     -30.215  -9.920   2.391  1.00  0.00      B   
ATOM   1063  O2P CYT    17     -32.017  -8.479   1.370  1.00  0.00      B   
ATOM   1064  O5' CYT    17     -30.236  -7.448   2.699  1.00  0.00      B   
ATOM   1065  C5' CYT    17     -29.489  -7.701   3.909  1.00  0.00      B   
ATOM   1066  H5' CYT    17     -28.476  -8.094   3.659  1.00  0.00      B   
ATOM   1067 H5'' CYT    17     -29.994  -8.472   4.536  1.00  0.00      B   
ATOM   1068  C4' CYT    17     -29.306  -6.424   4.752  1.00  0.00      B   
ATOM   1069  H4' CYT    17     -28.539  -6.590   5.539  1.00  0.00      B   
ATOM   1070  O4' CYT    17     -28.898  -5.280   3.933  1.00  0.00      B   
ATOM   1071  C1' CYT    17     -29.864  -4.233   4.045  1.00  0.00      B   
ATOM   1072  H1' CYT    17     -29.453  -3.554   4.829  1.00  0.00      B   
ATOM   1073  N1  CYT    17     -30.046  -3.554   2.754  1.00  0.00      B   
ATOM   1074  C6  CYT    17     -30.282  -4.304   1.626  1.00  0.00      B   
ATOM   1075  H6  CYT    17     -30.156  -5.383   1.739  1.00  0.00      B   
ATOM   1076  C5  CYT    17     -30.569  -3.719   0.453  1.00  0.00      B   
ATOM   1077  H5  CYT    17     -30.727  -4.293  -0.458  1.00  0.00      B   
ATOM   1078  C2  CYT    17     -30.207  -2.174   2.720  1.00  0.00      B   
ATOM   1079  O2  CYT    17     -30.137  -1.526   3.776  1.00  0.00      B   
ATOM   1080  N3  CYT    17     -30.458  -1.564   1.542  1.00  0.00      B   
ATOM   1081  C4  CYT    17     -30.666  -2.293   0.435  1.00  0.00      B   
ATOM   1082  N4  CYT    17     -30.965  -1.644  -0.692  1.00  0.00      B   
ATOM   1083  H41 CYT    17     -30.884  -0.643  -0.670  1.00  0.00      B   
ATOM   1084  H42 CYT    17     -31.159  -2.117  -1.545  1.00  0.00      B   
ATOM   1085  C2' CYT    17     -31.149  -4.880   4.561  1.00  0.00      B   
ATOM   1086 H2'' CYT    17     -31.729  -5.329   3.724  1.00  0.00      B   
ATOM   1087  H2' CYT    17     -31.782  -4.149   5.100  1.00  0.00      B   
ATOM   1088  C3' CYT    17     -30.615  -5.986   5.431  1.00  0.00      B   
ATOM   1089  H3' CYT    17     -31.309  -6.858   5.411  1.00  0.00      B   
ATOM   1090  O3' CYT    17     -30.483  -5.523   6.774  1.00  0.00      B   
ATOM   1091  H3T CYT    17     -31.285  -5.059   7.022  1.00  0.00      B   
TER    1092      CYT     17
END
