# Supplementary material for: The ability of locked nucleic acid oligonucleotides to pre-structure the double helix: A molecular simulation and binding study
Source: PLoS One. 2019 Feb 12;14(2):e0211651. doi: 10.1371/journal.pone.0211651 (PMC6372149; doi:10.1371/journal.pone.0211651)
Supplement: S2 File — (TGZ) [file pone.0211651.s007.tgz › plosOne-data/dup2d1l.pdb]

REMARK  17-MER DUPLEX                                                                 
REMARK   DATE:    12/16/16     19: 5:24      CREATED BY USER: xu                      
ATOM      1  H5T GUA     1     -25.618   7.243   1.334  1.00  0.00      A   
ATOM      2  O5' GUA     1     -25.046   7.982   1.585  1.00  0.00      A   
ATOM      3  C5' GUA     1     -25.856   8.746   2.480  1.00  0.00      A   
ATOM      4  H5' GUA     1     -26.256   9.630   1.937  1.00  0.00      A   
ATOM      5 H5'' GUA     1     -25.222   9.112   3.321  1.00  0.00      A   
ATOM      6  C4' GUA     1     -27.021   7.936   3.055  1.00  0.00      A   
ATOM      7  H4' GUA     1     -27.749   8.586   3.587  1.00  0.00      A   
ATOM      8  O4' GUA     1     -27.720   7.183   2.011  1.00  0.00      A   
ATOM      9  C1' GUA     1     -28.277   6.033   2.652  1.00  0.00      A   
ATOM     10  H1' GUA     1     -29.088   6.364   3.339  1.00  0.00      A   
ATOM     11  N9  GUA     1     -28.757   5.066   1.647  1.00  0.00      A   
ATOM     12  C4  GUA     1     -29.097   3.760   1.901  1.00  0.00      A   
ATOM     13  N2  GUA     1     -29.189   1.089   4.094  1.00  0.00      A   
ATOM     14  H21 GUA     1     -29.425   0.114   4.084  1.00  0.00      A   
ATOM     15  H22 GUA     1     -28.769   1.498   4.900  1.00  0.00      A   
ATOM     16  N3  GUA     1     -29.061   3.152   3.100  1.00  0.00      A   
ATOM     17  C2  GUA     1     -29.293   1.853   3.020  1.00  0.00      A   
ATOM     18  N1  GUA     1     -29.661   1.228   1.854  1.00  0.00      A   
ATOM     19  H1  GUA     1     -29.867   0.241   1.880  1.00  0.00      A   
ATOM     20  C6  GUA     1     -29.782   1.838   0.606  1.00  0.00      A   
ATOM     21  O6  GUA     1     -30.131   1.191  -0.389  1.00  0.00      A   
ATOM     22  C5  GUA     1     -29.463   3.225   0.679  1.00  0.00      A   
ATOM     23  N7  GUA     1     -29.385   4.186  -0.322  1.00  0.00      A   
ATOM     24  C8  GUA     1     -28.957   5.260   0.299  1.00  0.00      A   
ATOM     25  H8  GUA     1     -28.757   6.225  -0.170  1.00  0.00      A   
ATOM     26  C2' GUA     1     -27.069   5.547   3.430  1.00  0.00      A   
ATOM     27 H2'' GUA     1     -26.323   5.114   2.730  1.00  0.00      A   
ATOM     28  H2' GUA     1     -27.329   4.804   4.212  1.00  0.00      A   
ATOM     29  C3' GUA     1     -26.527   6.836   4.013  1.00  0.00      A   
ATOM     30  H3' GUA     1     -25.409   6.806   3.957  1.00  0.00      A   
ATOM     31  O3' GUA     1     -27.036   7.014   5.338  1.00  0.00      A   
ATOM     32  P   GUA     2     -26.002   7.159   6.528  1.00  0.00      A   
ATOM     33  O1P GUA     2     -26.712   7.730   7.694  1.00  0.00      A   
ATOM     34  O2P GUA     2     -24.816   7.890   6.033  1.00  0.00      A   
ATOM     35  O5' GUA     2     -25.616   5.641   6.819  1.00  0.00      A   
ATOM     36  C5' GUA     2     -26.042   5.077   8.088  1.00  0.00      A   
ATOM     37  H5' GUA     2     -27.150   5.162   8.192  1.00  0.00      A   
ATOM     38 H5'' GUA     2     -25.577   5.634   8.935  1.00  0.00      A   
ATOM     39  C4' GUA     2     -25.692   3.583   8.262  1.00  0.00      A   
ATOM     40  H4' GUA     2     -26.154   3.199   9.196  1.00  0.00      A   
ATOM     41  O4' GUA     2     -26.207   2.795   7.148  1.00  0.00      A   
ATOM     42  C1' GUA     2     -25.127   2.095   6.530  1.00  0.00      A   
ATOM     43  H1' GUA     2     -25.096   1.080   6.991  1.00  0.00      A   
ATOM     44  N9  GUA     2     -25.367   2.032   5.108  1.00  0.00      A   
ATOM     45  C4  GUA     2     -25.760   0.947   4.385  1.00  0.00      A   
ATOM     46  N2  GUA     2     -26.405  -2.449   4.172  1.00  0.00      A   
ATOM     47  H21 GUA     2     -26.423  -3.146   3.451  1.00  0.00      A   
ATOM     48  H22 GUA     2     -26.245  -2.720   5.114  1.00  0.00      A   
ATOM     49  N3  GUA     2     -26.020  -0.286   4.867  1.00  0.00      A   
ATOM     50  C2  GUA     2     -26.223  -1.167   3.899  1.00  0.00      A   
ATOM     51  N1  GUA     2     -26.283  -0.818   2.576  1.00  0.00      A   
ATOM     52  H1  GUA     2     -26.457  -1.551   1.904  1.00  0.00      A   
ATOM     53  C6  GUA     2     -26.086   0.457   2.058  1.00  0.00      A   
ATOM     54  O6  GUA     2     -26.180   0.693   0.850  1.00  0.00      A   
ATOM     55  C5  GUA     2     -25.799   1.385   3.076  1.00  0.00      A   
ATOM     56  N7  GUA     2     -25.459   2.722   2.985  1.00  0.00      A   
ATOM     57  C8  GUA     2     -25.206   3.065   4.223  1.00  0.00      A   
ATOM     58  H8  GUA     2     -24.928   4.066   4.561  1.00  0.00      A   
ATOM     59  C2' GUA     2     -23.863   2.862   6.897  1.00  0.00      A   
ATOM     60 H2'' GUA     2     -23.763   3.787   6.289  1.00  0.00      A   
ATOM     61  H2' GUA     2     -22.947   2.260   6.758  1.00  0.00      A   
ATOM     62  C3' GUA     2     -24.177   3.276   8.317  1.00  0.00      A   
ATOM     63  H3' GUA     2     -23.641   4.218   8.578  1.00  0.00      A   
ATOM     64  O3' GUA     2     -23.863   2.249   9.263  1.00  0.00      A   
ATOM     65  P   GUA     3     -22.385   1.721   9.444  1.00  0.00      A   
ATOM     66  O1P GUA     3     -22.204   1.375  10.872  1.00  0.00      A   
ATOM     67  O2P GUA     3     -21.439   2.697   8.857  1.00  0.00      A   
ATOM     68  O5' GUA     3     -22.411   0.390   8.566  1.00  0.00      A   
ATOM     69  C5' GUA     3     -23.027  -0.783   9.156  1.00  0.00      A   
ATOM     70  H5' GUA     3     -24.111  -0.601   9.342  1.00  0.00      A   
ATOM     71 H5'' GUA     3     -22.540  -1.026  10.132  1.00  0.00      A   
ATOM     72  C4' GUA     3     -22.891  -2.036   8.276  1.00  0.00      A   
ATOM     73  H4' GUA     3     -23.283  -2.929   8.807  1.00  0.00      A   
ATOM     74  O4' GUA     3     -23.669  -1.889   7.058  1.00  0.00      A   
ATOM     75  C1' GUA     3     -23.028  -2.596   5.994  1.00  0.00      A   
ATOM     76  H1' GUA     3     -23.717  -3.414   5.685  1.00  0.00      A   
ATOM     77  N9  GUA     3     -22.821  -1.682   4.862  1.00  0.00      A   
ATOM     78  C4  GUA     3     -22.870  -2.048   3.543  1.00  0.00      A   
ATOM     79  N2  GUA     3     -23.282  -4.496   1.143  1.00  0.00      A   
ATOM     80  H21 GUA     3     -23.558  -4.535   0.177  1.00  0.00      A   
ATOM     81  H22 GUA     3     -23.462  -5.274   1.734  1.00  0.00      A   
ATOM     82  N3  GUA     3     -23.100  -3.290   3.081  1.00  0.00      A   
ATOM     83  C2  GUA     3     -23.143  -3.338   1.759  1.00  0.00      A   
ATOM     84  N1  GUA     3     -23.027  -2.230   0.957  1.00  0.00      A   
ATOM     85  H1  GUA     3     -23.155  -2.339  -0.037  1.00  0.00      A   
ATOM     86  C6  GUA     3     -22.800  -0.928   1.399  1.00  0.00      A   
ATOM     87  O6  GUA     3     -22.708  -0.004   0.581  1.00  0.00      A   
ATOM     88  C5  GUA     3     -22.692  -0.880   2.822  1.00  0.00      A   
ATOM     89  N7  GUA     3     -22.492   0.196   3.678  1.00  0.00      A   
ATOM     90  C8  GUA     3     -22.570  -0.329   4.884  1.00  0.00      A   
ATOM     91  H8  GUA     3     -22.479   0.212   5.830  1.00  0.00      A   
ATOM     92  C2' GUA     3     -21.764  -3.224   6.595  1.00  0.00      A   
ATOM     93 H2'' GUA     3     -20.925  -3.257   5.881  1.00  0.00      A   
ATOM     94  H2' GUA     3     -22.001  -4.260   6.918  1.00  0.00      A   
ATOM     95  C3' GUA     3     -21.463  -2.346   7.797  1.00  0.00      A   
ATOM     96  H3' GUA     3     -20.954  -1.393   7.524  1.00  0.00      A   
ATOM     97  O3' GUA     3     -20.778  -3.091   8.810  1.00  0.00      A   
ATOM     98  P   GUA     4     -19.222  -3.357   8.696  1.00  0.00      A   
ATOM     99  O1P GUA     4     -18.741  -3.893   9.989  1.00  0.00      A   
ATOM    100  O2P GUA     4     -18.540  -2.167   8.148  1.00  0.00      A   
ATOM    101  O5' GUA     4     -19.116  -4.508   7.620  1.00  0.00      A   
ATOM    102  C5' GUA     4     -19.687  -5.808   7.871  1.00  0.00      A   
ATOM    103  H5' GUA     4     -20.776  -5.721   8.085  1.00  0.00      A   
ATOM    104 H5'' GUA     4     -19.199  -6.278   8.757  1.00  0.00      A   
ATOM    105  C4' GUA     4     -19.517  -6.755   6.666  1.00  0.00      A   
ATOM    106  H4' GUA     4     -20.081  -7.695   6.843  1.00  0.00      A   
ATOM    107  O4' GUA     4     -20.019  -6.146   5.436  1.00  0.00      A   
ATOM    108  C1' GUA     4     -18.950  -5.990   4.495  1.00  0.00      A   
ATOM    109  H1' GUA     4     -19.038  -6.843   3.783  1.00  0.00      A   
ATOM    110  N9  GUA     4     -19.108  -4.705   3.817  1.00  0.00      A   
ATOM    111  C4  GUA     4     -19.424  -4.507   2.498  1.00  0.00      A   
ATOM    112  N2  GUA     4     -19.932  -5.763  -0.689  1.00  0.00      A   
ATOM    113  H21 GUA     4     -19.901  -5.399  -1.624  1.00  0.00      A   
ATOM    114  H22 GUA     4     -19.699  -6.716  -0.526  1.00  0.00      A   
ATOM    115  N3  GUA     4     -19.633  -5.465   1.573  1.00  0.00      A   
ATOM    116  C2  GUA     4     -19.816  -4.967   0.358  1.00  0.00      A   
ATOM    117  N1  GUA     4     -19.866  -3.621   0.101  1.00  0.00      A   
ATOM    118  H1  GUA     4     -19.972  -3.317  -0.856  1.00  0.00      A   
ATOM    119  C6  GUA     4     -19.682  -2.610   1.038  1.00  0.00      A   
ATOM    120  O6  GUA     4     -19.734  -1.421   0.714  1.00  0.00      A   
ATOM    121  C5  GUA     4     -19.433  -3.136   2.327  1.00  0.00      A   
ATOM    122  N7  GUA     4     -19.126  -2.484   3.509  1.00  0.00      A   
ATOM    123  C8  GUA     4     -18.934  -3.456   4.371  1.00  0.00      A   
ATOM    124  H8  GUA     4     -18.694  -3.325   5.430  1.00  0.00      A   
ATOM    125  C2' GUA     4     -17.652  -6.132   5.292  1.00  0.00      A   
ATOM    126 H2'' GUA     4     -17.386  -5.168   5.777  1.00  0.00      A   
ATOM    127  H2' GUA     4     -16.805  -6.450   4.661  1.00  0.00      A   
ATOM    128  C3' GUA     4     -18.046  -7.118   6.380  1.00  0.00      A   
ATOM    129  H3' GUA     4     -17.461  -6.926   7.310  1.00  0.00      A   
ATOM    130  O3' GUA     4     -17.898  -8.480   5.964  1.00  0.00      A   
ATOM    131  P   ADE     5     -16.465  -9.101   5.721  1.00  0.00      A   
ATOM    132  O1P ADE     5     -16.549 -10.559   5.962  1.00  0.00      A   
ATOM    133  O2P ADE     5     -15.459  -8.338   6.492  1.00  0.00      A   
ATOM    134  O5' ADE     5     -16.235  -8.846   4.168  1.00  0.00      A   
ATOM    135  C5' ADE     5     -17.155  -9.448   3.230  1.00  0.00      A   
ATOM    136  H5' ADE     5     -18.185  -9.041   3.366  1.00  0.00      A   
ATOM    137 H5'' ADE     5     -17.197 -10.552   3.394  1.00  0.00      A   
ATOM    138  C4' ADE     5     -16.734  -9.229   1.765  1.00  0.00      A   
ATOM    139  H4' ADE     5     -17.291  -9.934   1.111  1.00  0.00      A   
ATOM    140  O4' ADE     5     -17.083  -7.883   1.332  1.00  0.00      A   
ATOM    141  C1' ADE     5     -15.967  -7.289   0.686  1.00  0.00      A   
ATOM    142  H1' ADE     5     -16.024  -7.570  -0.392  1.00  0.00      A   
ATOM    143  N9  ADE     5     -16.061  -5.856   0.890  1.00  0.00      A   
ATOM    144  C5  ADE     5     -16.330  -3.700   0.602  1.00  0.00      A   
ATOM    145  N7  ADE     5     -16.034  -3.876   1.943  1.00  0.00      A   
ATOM    146  C8  ADE     5     -15.895  -5.174   2.067  1.00  0.00      A   
ATOM    147  H8  ADE     5     -15.672  -5.701   2.998  1.00  0.00      A   
ATOM    148  N1  ADE     5     -16.827  -2.719  -1.494  1.00  0.00      A   
ATOM    149  C2  ADE     5     -16.837  -3.962  -1.989  1.00  0.00      A   
ATOM    150  H2  ADE     5     -17.052  -4.047  -3.060  1.00  0.00      A   
ATOM    151  N3  ADE     5     -16.624  -5.116  -1.355  1.00  0.00      A   
ATOM    152  C4  ADE     5     -16.361  -4.915  -0.056  1.00  0.00      A   
ATOM    153  C6  ADE     5     -16.583  -2.547  -0.169  1.00  0.00      A   
ATOM    154  N6  ADE     5     -16.632  -1.307   0.354  1.00  0.00      A   
ATOM    155  H61 ADE     5     -16.879  -0.564  -0.277  1.00  0.00      A   
ATOM    156  H62 ADE     5     -16.890  -1.195   1.313  1.00  0.00      A   
ATOM    157  C2' ADE     5     -14.747  -7.943   1.326  1.00  0.00      A   
ATOM    158 H2'' ADE     5     -14.561  -7.534   2.343  1.00  0.00      A   
ATOM    159  H2' ADE     5     -13.834  -7.831   0.713  1.00  0.00      A   
ATOM    160  C3' ADE     5     -15.223  -9.380   1.476  1.00  0.00      A   
ATOM    161  H3' ADE     5     -14.749  -9.866   2.362  1.00  0.00      A   
ATOM    162  O3' ADE     5     -14.980 -10.136   0.288  1.00  0.00      A   
ATOM    163  P   ADE     6     -13.512 -10.591  -0.093  1.00  0.00      A   
ATOM    164  O1P ADE     6     -12.592 -10.348   1.039  1.00  0.00      A   
ATOM    165  O2P ADE     6     -13.579 -11.965  -0.639  1.00  0.00      A   
ATOM    166  O5' ADE     6     -13.156  -9.589  -1.272  1.00  0.00      A   
ATOM    167  C5' ADE     6     -13.984  -9.631  -2.459  1.00  0.00      A   
ATOM    168  H5' ADE     6     -15.071  -9.621  -2.204  1.00  0.00      A   
ATOM    169 H5'' ADE     6     -13.773 -10.567  -3.027  1.00  0.00      A   
ATOM    170  C4' ADE     6     -13.740  -8.441  -3.401  1.00  0.00      A   
ATOM    171  H4' ADE     6     -14.393  -8.534  -4.295  1.00  0.00      A   
ATOM    172  O4' ADE     6     -14.078  -7.180  -2.753  1.00  0.00      A   
ATOM    173  C1' ADE     6     -13.198  -6.196  -3.264  1.00  0.00      A   
ATOM    174  H1' ADE     6     -13.507  -5.967  -4.311  1.00  0.00      A   
ATOM    175  N9  ADE     6     -13.262  -5.028  -2.400  1.00  0.00      A   
ATOM    176  C5  ADE     6     -13.435  -2.977  -1.635  1.00  0.00      A   
ATOM    177  N7  ADE     6     -13.203  -3.786  -0.528  1.00  0.00      A   
ATOM    178  C8  ADE     6     -13.105  -4.993  -1.039  1.00  0.00      A   
ATOM    179  H8  ADE     6     -12.936  -5.913  -0.473  1.00  0.00      A   
ATOM    180  N1  ADE     6     -13.784  -1.091  -3.027  1.00  0.00      A   
ATOM    181  C2  ADE     6     -13.811  -1.954  -4.052  1.00  0.00      A   
ATOM    182  H2  ADE     6     -13.967  -1.513  -5.043  1.00  0.00      A   
ATOM    183  N3  ADE     6     -13.683  -3.282  -4.034  1.00  0.00      A   
ATOM    184  C4  ADE     6     -13.480  -3.734  -2.791  1.00  0.00      A   
ATOM    185  C6  ADE     6     -13.604  -1.582  -1.774  1.00  0.00      A   
ATOM    186  N6  ADE     6     -13.610  -0.729  -0.729  1.00  0.00      A   
ATOM    187  H61 ADE     6     -13.753   0.248  -0.915  1.00  0.00      A   
ATOM    188  H62 ADE     6     -13.858  -1.069   0.175  1.00  0.00      A   
ATOM    189  C2' ADE     6     -11.866  -6.927  -3.248  1.00  0.00      A   
ATOM    190 H2'' ADE     6     -11.531  -7.116  -2.204  1.00  0.00      A   
ATOM    191  H2' ADE     6     -11.073  -6.390  -3.798  1.00  0.00      A   
ATOM    192  C3' ADE     6     -12.279  -8.259  -3.880  1.00  0.00      A   
ATOM    193  H3' ADE     6     -11.668  -9.100  -3.478  1.00  0.00      A   
ATOM    194  O3' ADE     6     -12.207  -8.193  -5.307  1.00  0.00      A   
ATOM    195  P   ADE     7     -10.813  -8.165  -6.047  1.00  0.00      A   
ATOM    196  O1P ADE     7     -10.930  -8.963  -7.287  1.00  0.00      A   
ATOM    197  O2P ADE     7      -9.734  -8.521  -5.098  1.00  0.00      A   
ATOM    198  O5' ADE     7     -10.683  -6.629  -6.421  1.00  0.00      A   
ATOM    199  C5' ADE     7     -11.683  -6.037  -7.282  1.00  0.00      A   
ATOM    200  H5' ADE     7     -12.650  -5.924  -6.738  1.00  0.00      A   
ATOM    201 H5'' ADE     7     -11.863  -6.683  -8.175  1.00  0.00      A   
ATOM    202  C4' ADE     7     -11.251  -4.659  -7.815  1.00  0.00      A   
ATOM    203  H4' ADE     7     -11.864  -4.395  -8.704  1.00  0.00      A   
ATOM    204  O4' ADE     7     -11.496  -3.633  -6.812  1.00  0.00      A   
ATOM    205  C1' ADE     7     -10.319  -2.862  -6.607  1.00  0.00      A   
ATOM    206  H1' ADE     7     -10.372  -1.996  -7.308  1.00  0.00      A   
ATOM    207  N9  ADE     7     -10.317  -2.449  -5.214  1.00  0.00      A   
ATOM    208  C5  ADE     7     -10.361  -1.271  -3.363  1.00  0.00      A   
ATOM    209  N7  ADE     7     -10.304  -2.603  -2.970  1.00  0.00      A   
ATOM    210  C8  ADE     7     -10.288  -3.261  -4.109  1.00  0.00      A   
ATOM    211  H8  ADE     7     -10.265  -4.349  -4.218  1.00  0.00      A   
ATOM    212  N1  ADE     7     -10.466   1.094  -3.333  1.00  0.00      A   
ATOM    213  C2  ADE     7     -10.483   1.034  -4.670  1.00  0.00      A   
ATOM    214  H2  ADE     7     -10.531   1.997  -5.191  1.00  0.00      A   
ATOM    215  N3  ADE     7     -10.439  -0.038  -5.460  1.00  0.00      A   
ATOM    216  C4  ADE     7     -10.381  -1.167  -4.742  1.00  0.00      A   
ATOM    217  C6  ADE     7     -10.408  -0.064  -2.631  1.00  0.00      A   
ATOM    218  N6  ADE     7     -10.419   0.003  -1.285  1.00  0.00      A   
ATOM    219  H61 ADE     7     -10.527   0.907  -0.866  1.00  0.00      A   
ATOM    220  H62 ADE     7     -10.655  -0.806  -0.753  1.00  0.00      A   
ATOM    221  C2' ADE     7      -9.163  -3.776  -7.006  1.00  0.00      A   
ATOM    222 H2'' ADE     7      -8.942  -4.508  -6.200  1.00  0.00      A   
ATOM    223  H2' ADE     7      -8.243  -3.210  -7.247  1.00  0.00      A   
ATOM    224  C3' ADE     7      -9.758  -4.533  -8.186  1.00  0.00      A   
ATOM    225  H3' ADE     7      -9.331  -5.562  -8.252  1.00  0.00      A   
ATOM    226  O3' ADE     7      -9.570  -3.830  -9.417  1.00  0.00      A   
ATOM    227  P   ADE     8      -8.144  -3.764 -10.098  1.00  0.00      A   
ATOM    228  O1P ADE     8      -8.331  -3.768 -11.567  1.00  0.00      A   
ATOM    229  O2P ADE     8      -7.256  -4.799  -9.522  1.00  0.00      A   
ATOM    230  O5' ADE     8      -7.628  -2.331  -9.650  1.00  0.00      A   
ATOM    231  C5' ADE     8      -8.423  -1.186 -10.042  1.00  0.00      A   
ATOM    232  H5' ADE     8      -9.496  -1.317  -9.759  1.00  0.00      A   
ATOM    233 H5'' ADE     8      -8.371  -1.054 -11.148  1.00  0.00      A   
ATOM    234  C4' ADE     8      -7.946   0.119  -9.393  1.00  0.00      A   
ATOM    235  H4' ADE     8      -8.578   0.968  -9.734  1.00  0.00      A   
ATOM    236  O4' ADE     8      -8.067   0.049  -7.956  1.00  0.00      A   
ATOM    237  C1' ADE     8      -7.180   1.015  -7.439  1.00  0.00      A   
ATOM    238  H1' ADE     8      -7.550   2.027  -7.727  1.00  0.00      A   
ATOM    239  N9  ADE     8      -7.118   0.829  -5.998  1.00  0.00      A   
ATOM    240  C5  ADE     8      -7.082   1.173  -3.832  1.00  0.00      A   
ATOM    241  N7  ADE     8      -7.027  -0.207  -4.003  1.00  0.00      A   
ATOM    242  C8  ADE     8      -7.049  -0.356  -5.308  1.00  0.00      A   
ATOM    243  H8  ADE     8      -7.040  -1.310  -5.841  1.00  0.00      A   
ATOM    244  N1  ADE     8      -7.149   3.333  -2.858  1.00  0.00      A   
ATOM    245  C2  ADE     8      -7.177   3.806  -4.112  1.00  0.00      A   
ATOM    246  H2  ADE     8      -7.218   4.897  -4.208  1.00  0.00      A   
ATOM    247  N3  ADE     8      -7.217   3.135  -5.264  1.00  0.00      A   
ATOM    248  C4  ADE     8      -7.142   1.816  -5.054  1.00  0.00      A   
ATOM    249  C6  ADE     8      -7.107   1.987  -2.680  1.00  0.00      A   
ATOM    250  N6  ADE     8      -7.126   1.482  -1.431  1.00  0.00      A   
ATOM    251  H61 ADE     8      -7.228   2.103  -0.649  1.00  0.00      A   
ATOM    252  H62 ADE     8      -7.170   0.497  -1.294  1.00  0.00      A   
ATOM    253  C2' ADE     8      -5.908   0.667  -8.198  1.00  0.00      A   
ATOM    254 H2'' ADE     8      -5.484  -0.296  -7.841  1.00  0.00      A   
ATOM    255  H2' ADE     8      -5.143   1.462  -8.123  1.00  0.00      A   
ATOM    256  C3' ADE     8      -6.458   0.473  -9.621  1.00  0.00      A   
ATOM    257  H3' ADE     8      -5.963  -0.389 -10.125  1.00  0.00      A   
ATOM    258  O3' ADE     8      -6.349   1.669 -10.394  1.00  0.00      A   
ATOM    259  P   GUA     9      -4.955   2.153 -10.951  1.00  0.00      A   
ATOM    260  O1P GUA     9      -5.166   2.737 -12.294  1.00  0.00      A   
ATOM    261  O2P GUA     9      -3.953   1.073 -10.819  1.00  0.00      A   
ATOM    262  O5' GUA     9      -4.595   3.316  -9.936  1.00  0.00      A   
ATOM    263  C5' GUA     9      -5.524   4.413  -9.780  1.00  0.00      A   
ATOM    264  H5' GUA     9      -6.507   4.055  -9.392  1.00  0.00      A   
ATOM    265 H5'' GUA     9      -5.697   4.905 -10.766  1.00  0.00      A   
ATOM    266  C4' GUA     9      -4.990   5.488  -8.820  1.00  0.00      A   
ATOM    267  H4' GUA     9      -5.579   6.423  -8.936  1.00  0.00      A   
ATOM    268  O4' GUA     9      -5.156   5.049  -7.440  1.00  0.00      A   
ATOM    269  C1' GUA     9      -3.953   5.294  -6.722  1.00  0.00      A   
ATOM    270  H1' GUA     9      -3.990   6.356  -6.384  1.00  0.00      A   
ATOM    271  N9  GUA     9      -3.894   4.367  -5.593  1.00  0.00      A   
ATOM    272  C4  GUA     9      -3.777   4.705  -4.273  1.00  0.00      A   
ATOM    273  N2  GUA     9      -3.377   7.125  -1.839  1.00  0.00      A   
ATOM    274  H21 GUA     9      -3.148   7.168  -0.863  1.00  0.00      A   
ATOM    275  H22 GUA     9      -3.218   7.915  -2.424  1.00  0.00      A   
ATOM    276  N3  GUA     9      -3.680   5.952  -3.787  1.00  0.00      A   
ATOM    277  C2  GUA     9      -3.574   5.981  -2.468  1.00  0.00      A   
ATOM    278  N1  GUA     9      -3.591   4.850  -1.690  1.00  0.00      A   
ATOM    279  H1  GUA     9      -3.499   4.955  -0.691  1.00  0.00      A   
ATOM    280  C6  GUA     9      -3.706   3.542  -2.160  1.00  0.00      A   
ATOM    281  O6  GUA     9      -3.711   2.584  -1.378  1.00  0.00      A   
ATOM    282  C5  GUA     9      -3.777   3.508  -3.580  1.00  0.00      A   
ATOM    283  N7  GUA     9      -3.872   2.431  -4.456  1.00  0.00      A   
ATOM    284  C8  GUA     9      -3.943   2.995  -5.643  1.00  0.00      A   
ATOM    285  H8  GUA     9      -4.054   2.474  -6.596  1.00  0.00      A   
ATOM    286  C2' GUA     9      -2.854   5.125  -7.763  1.00  0.00      A   
ATOM    287 H2'' GUA     9      -2.713   4.050  -8.009  1.00  0.00      A   
ATOM    288  H2' GUA     9      -1.890   5.558  -7.440  1.00  0.00      A   
ATOM    289  C3' GUA     9      -3.487   5.822  -8.966  1.00  0.00      A   
ATOM    290  H3' GUA     9      -3.122   5.374  -9.920  1.00  0.00      A   
ATOM    291  O3' GUA     9      -3.249   7.233  -8.942  1.00  0.00      A   
ATOM    292  P   ADE    10      -1.812   7.814  -9.257  1.00  0.00      A   
ATOM    293  O1P ADE    10      -1.979   9.096  -9.977  1.00  0.00      A   
ATOM    294  O2P ADE    10      -0.973   6.776  -9.894  1.00  0.00      A   
ATOM    295  O5' ADE    10      -1.245   8.110  -7.800  1.00  0.00      A   
ATOM    296  C5' ADE    10      -1.988   9.027  -6.963  1.00  0.00      A   
ATOM    297  H5' ADE    10      -2.973   8.590  -6.676  1.00  0.00      A   
ATOM    298 H5'' ADE    10      -2.183   9.980  -7.513  1.00  0.00      A   
ATOM    299  C4' ADE    10      -1.233   9.411  -5.676  1.00  0.00      A   
ATOM    300  H4' ADE    10      -1.681  10.339  -5.260  1.00  0.00      A   
ATOM    301  O4' ADE    10      -1.398   8.381  -4.651  1.00  0.00      A   
ATOM    302  C1' ADE    10      -0.135   8.058  -4.080  1.00  0.00      A   
ATOM    303  H1' ADE    10       0.020   8.744  -3.214  1.00  0.00      A   
ATOM    304  N9  ADE    10      -0.184   6.658  -3.674  1.00  0.00      A   
ATOM    305  C5  ADE    10      -0.254   4.779  -2.535  1.00  0.00      A   
ATOM    306  N7  ADE    10      -0.312   4.424  -3.874  1.00  0.00      A   
ATOM    307  C8  ADE    10      -0.286   5.573  -4.508  1.00  0.00      A   
ATOM    308  H8  ADE    10      -0.345   5.702  -5.593  1.00  0.00      A   
ATOM    309  N1  ADE    10      -0.260   4.673  -0.166  1.00  0.00      A   
ATOM    310  C2  ADE    10      -0.213   6.011  -0.190  1.00  0.00      A   
ATOM    311  H2  ADE    10      -0.196   6.502   0.789  1.00  0.00      A   
ATOM    312  N3  ADE    10      -0.156   6.832  -1.241  1.00  0.00      A   
ATOM    313  C4  ADE    10      -0.186   6.153  -2.396  1.00  0.00      A   
ATOM    314  C6  ADE    10      -0.290   4.011  -1.352  1.00  0.00      A   
ATOM    315  N6  ADE    10      -0.392   2.668  -1.356  1.00  0.00      A   
ATOM    316  H61 ADE    10      -0.513   2.216  -0.466  1.00  0.00      A   
ATOM    317  H62 ADE    10      -0.738   2.204  -2.169  1.00  0.00      A   
ATOM    318  C2' ADE    10       0.882   8.373  -5.177  1.00  0.00      A   
ATOM    319 H2'' ADE    10       0.893   7.571  -5.947  1.00  0.00      A   
ATOM    320  H2' ADE    10       1.905   8.507  -4.777  1.00  0.00      A   
ATOM    321  C3' ADE    10       0.288   9.625  -5.815  1.00  0.00      A   
ATOM    322  H3' ADE    10       0.539   9.673  -6.901  1.00  0.00      A   
ATOM    323  O3' ADE    10       0.709  10.816  -5.152  1.00  0.00      A   
ATOM    324  P   ADE    11       2.196  11.340  -5.234  1.00  0.00      A   
ATOM    325  O1P ADE    11       2.165  12.819  -5.241  1.00  0.00      A   
ATOM    326  O2P ADE    11       2.909  10.664  -6.341  1.00  0.00      A   
ATOM    327  O5' ADE    11       2.789  10.842  -3.850  1.00  0.00      A   
ATOM    328  C5' ADE    11       2.094  11.194  -2.631  1.00  0.00      A   
ATOM    329  H5' ADE    11       0.997  11.000  -2.704  1.00  0.00      A   
ATOM    330 H5'' ADE    11       2.238  12.279  -2.424  1.00  0.00      A   
ATOM    331  C4' ADE    11       2.600  10.412  -1.409  1.00  0.00      A   
ATOM    332  H4' ADE    11       2.041  10.715  -0.497  1.00  0.00      A   
ATOM    333  O4' ADE    11       2.420   8.989  -1.576  1.00  0.00      A   
ATOM    334  C1' ADE    11       3.210   8.397  -0.565  1.00  0.00      A   
ATOM    335  H1' ADE    11       2.808   8.700   0.429  1.00  0.00      A   
ATOM    336  N9  ADE    11       3.188   6.951  -0.766  1.00  0.00      A   
ATOM    337  C5  ADE    11       3.060   4.774  -0.479  1.00  0.00      A   
ATOM    338  N7  ADE    11       3.215   4.976  -1.844  1.00  0.00      A   
ATOM    339  C8  ADE    11       3.286   6.282  -1.961  1.00  0.00      A   
ATOM    340  H8  ADE    11       3.393   6.833  -2.899  1.00  0.00      A   
ATOM    341  N1  ADE    11       2.788   3.749   1.639  1.00  0.00      A   
ATOM    342  C2  ADE    11       2.777   4.988   2.150  1.00  0.00      A   
ATOM    343  H2  ADE    11       2.659   5.051   3.237  1.00  0.00      A   
ATOM    344  N3  ADE    11       2.893   6.159   1.517  1.00  0.00      A   
ATOM    345  C4  ADE    11       3.038   5.983   0.195  1.00  0.00      A   
ATOM    346  C6  ADE    11       2.921   3.603   0.297  1.00  0.00      A   
ATOM    347  N6  ADE    11       2.897   2.361  -0.231  1.00  0.00      A   
ATOM    348  H61 ADE    11       2.767   1.582   0.388  1.00  0.00      A   
ATOM    349  H62 ADE    11       2.677   2.246  -1.196  1.00  0.00      A   
ATOM    350  C2' ADE    11       4.548   9.077  -0.842  1.00  0.00      A   
ATOM    351 H2'' ADE    11       5.034   8.657  -1.747  1.00  0.00      A   
ATOM    352  H2' ADE    11       5.233   8.995   0.024  1.00  0.00      A   
ATOM    353  C3' ADE    11       4.114  10.529  -1.139  1.00  0.00      A   
ATOM    354  H3' ADE    11       4.604  10.909  -2.066  1.00  0.00      A   
ATOM    355  O3' ADE    11       4.340  11.388  -0.021  1.00  0.00      A   
ATOM    356  P   ADE    12       5.798  11.915   0.293  1.00  0.00      A   
ATOM    357  O1P ADE    12       5.690  13.270   0.878  1.00  0.00      A   
ATOM    358  O2P ADE    12       6.669  11.744  -0.891  1.00  0.00      A   
ATOM    359  O5' ADE    12       6.270  10.910   1.423  1.00  0.00      A   
ATOM    360  C5' ADE    12       5.486  10.831   2.635  1.00  0.00      A   
ATOM    361  H5' ADE    12       4.396  10.715   2.420  1.00  0.00      A   
ATOM    362 H5'' ADE    12       5.624  11.765   3.227  1.00  0.00      A   
ATOM    363  C4' ADE    12       5.906   9.648   3.515  1.00  0.00      A   
ATOM    364  H4' ADE    12       5.360   9.681   4.482  1.00  0.00      A   
ATOM    365  O4' ADE    12       5.564   8.386   2.873  1.00  0.00      A   
ATOM    366  C1' ADE    12       6.526   7.433   3.278  1.00  0.00      A   
ATOM    367  H1' ADE    12       6.334   7.180   4.346  1.00  0.00      A   
ATOM    368  N9  ADE    12       6.420   6.275   2.402  1.00  0.00      A   
ATOM    369  C5  ADE    12       6.279   4.228   1.619  1.00  0.00      A   
ATOM    370  N7  ADE    12       6.315   5.064   0.509  1.00  0.00      A   
ATOM    371  C8  ADE    12       6.402   6.268   1.030  1.00  0.00      A   
ATOM    372  H8  ADE    12       6.444   7.204   0.468  1.00  0.00      A   
ATOM    373  N1  ADE    12       6.238   2.306   3.002  1.00  0.00      A   
ATOM    374  C2  ADE    12       6.277   3.152   4.042  1.00  0.00      A   
ATOM    375  H2  ADE    12       6.277   2.687   5.035  1.00  0.00      A   
ATOM    376  N3  ADE    12       6.324   4.485   4.037  1.00  0.00      A   
ATOM    377  C4  ADE    12       6.335   4.965   2.788  1.00  0.00      A   
ATOM    378  C6  ADE    12       6.229   2.823   1.749  1.00  0.00      A   
ATOM    379  N6  ADE    12       6.165   1.980   0.697  1.00  0.00      A   
ATOM    380  H61 ADE    12       6.119   0.993   0.869  1.00  0.00      A   
ATOM    381  H62 ADE    12       5.909   2.325  -0.202  1.00  0.00      A   
ATOM    382  C2' ADE    12       7.821   8.219   3.137  1.00  0.00      A   
ATOM    383 H2'' ADE    12       8.049   8.413   2.066  1.00  0.00      A   
ATOM    384  H2' ADE    12       8.683   7.715   3.609  1.00  0.00      A   
ATOM    385  C3' ADE    12       7.424   9.545   3.797  1.00  0.00      A   
ATOM    386  H3' ADE    12       7.939  10.403   3.305  1.00  0.00      A   
ATOM    387  O3' ADE    12       7.681   9.530   5.201  1.00  0.00      A   
ATOM    388  P   ADE    13       9.153   9.541   5.769  1.00  0.00      A   
ATOM    389  O1P ADE    13       9.179  10.398   6.974  1.00  0.00      A   
ATOM    390  O2P ADE    13      10.113   9.844   4.684  1.00  0.00      A   
ATOM    391  O5' ADE    13       9.324   8.023   6.199  1.00  0.00      A   
ATOM    392  C5' ADE    13       8.308   7.431   7.044  1.00  0.00      A   
ATOM    393  H5' ADE    13       7.363   7.270   6.473  1.00  0.00      A   
ATOM    394 H5'' ADE    13       8.077   8.105   7.905  1.00  0.00      A   
ATOM    395  C4' ADE    13       8.749   6.087   7.647  1.00  0.00      A   
ATOM    396  H4' ADE    13       8.124   5.860   8.537  1.00  0.00      A   
ATOM    397  O4' ADE    13       8.529   5.004   6.696  1.00  0.00      A   
ATOM    398  C1' ADE    13       9.729   4.260   6.500  1.00  0.00      A   
ATOM    399  H1' ADE    13       9.690   3.392   7.199  1.00  0.00      A   
ATOM    400  N9  ADE    13       9.743   3.844   5.101  1.00  0.00      A   
ATOM    401  C5  ADE    13       9.755   2.684   3.233  1.00  0.00      A   
ATOM    402  N7  ADE    13       9.646   4.018   2.858  1.00  0.00      A   
ATOM    403  C8  ADE    13       9.635   4.664   4.005  1.00  0.00      A   
ATOM    404  H8  ADE    13       9.539   5.746   4.129  1.00  0.00      A   
ATOM    405  N1  ADE    13       9.903   0.320   3.161  1.00  0.00      A   
ATOM    406  C2  ADE    13       9.953   0.363   4.499  1.00  0.00      A   
ATOM    407  H2  ADE    13      10.041  -0.607   5.003  1.00  0.00      A   
ATOM    408  N3  ADE    13       9.931   1.425   5.306  1.00  0.00      A   
ATOM    409  C4  ADE    13       9.814   2.565   4.610  1.00  0.00      A   
ATOM    410  C6  ADE    13       9.796   1.489   2.482  1.00  0.00      A   
ATOM    411  N6  ADE    13       9.722   1.454   1.135  1.00  0.00      A   
ATOM    412  H61 ADE    13       9.713   0.562   0.675  1.00  0.00      A   
ATOM    413  H62 ADE    13       9.454   2.270   0.630  1.00  0.00      A   
ATOM    414  C2' ADE    13      10.864   5.200   6.912  1.00  0.00      A   
ATOM    415 H2'' ADE    13      11.105   5.904   6.086  1.00  0.00      A   
ATOM    416  H2' ADE    13      11.778   4.649   7.202  1.00  0.00      A   
ATOM    417  C3' ADE    13      10.233   5.998   8.049  1.00  0.00      A   
ATOM    418  H3' ADE    13      10.643   7.036   8.078  1.00  0.00      A   
ATOM    419  O3' ADE    13      10.395   5.353   9.313  1.00  0.00      A   
ATOM    420  P   ADE    14      11.782   5.387  10.069  1.00  0.00      A   
ATOM    421  O1P ADE    14      11.516   5.326  11.525  1.00  0.00      A   
ATOM    422  O2P ADE    14      12.602   6.514   9.573  1.00  0.00      A   
ATOM    423  O5' ADE    14      12.444   4.021   9.611  1.00  0.00      A   
ATOM    424  C5' ADE    14      11.729   2.795   9.891  1.00  0.00      A   
ATOM    425  H5' ADE    14      10.681   2.833   9.508  1.00  0.00      A   
ATOM    426 H5'' ADE    14      11.687   2.633  10.994  1.00  0.00      A   
ATOM    427  C4' ADE    14      12.400   1.562   9.270  1.00  0.00      A   
ATOM    428  H4' ADE    14      11.894   0.635   9.615  1.00  0.00      A   
ATOM    429  O4' ADE    14      12.281   1.598   7.831  1.00  0.00      A   
ATOM    430  C1' ADE    14      13.271   0.726   7.331  1.00  0.00      A   
ATOM    431  H1' ADE    14      13.026  -0.314   7.649  1.00  0.00      A   
ATOM    432  N9  ADE    14      13.297   0.882   5.881  1.00  0.00      A   
ATOM    433  C5  ADE    14      13.258   0.515   3.715  1.00  0.00      A   
ATOM    434  N7  ADE    14      13.281   1.896   3.870  1.00  0.00      A   
ATOM    435  C8  ADE    14      13.298   2.060   5.174  1.00  0.00      A   
ATOM    436  H8  ADE    14      13.294   3.020   5.695  1.00  0.00      A   
ATOM    437  N1  ADE    14      13.195  -1.654   2.759  1.00  0.00      A   
ATOM    438  C2  ADE    14      13.224  -2.120   4.015  1.00  0.00      A   
ATOM    439  H2  ADE    14      13.214  -3.211   4.117  1.00  0.00      A   
ATOM    440  N3  ADE    14      13.254  -1.440   5.163  1.00  0.00      A   
ATOM    441  C4  ADE    14      13.269  -0.118   4.945  1.00  0.00      A   
ATOM    442  C6  ADE    14      13.198  -0.309   2.571  1.00  0.00      A   
ATOM    443  N6  ADE    14      13.113   0.184   1.320  1.00  0.00      A   
ATOM    444  H61 ADE    14      13.035  -0.460   0.552  1.00  0.00      A   
ATOM    445  H62 ADE    14      12.945   1.153   1.171  1.00  0.00      A   
ATOM    446  C2' ADE    14      14.495   1.247   8.076  1.00  0.00      A   
ATOM    447 H2'' ADE    14      14.807   2.239   7.686  1.00  0.00      A   
ATOM    448  H2' ADE    14      15.344   0.541   8.027  1.00  0.00      A   
ATOM    449  C3' ADE    14      13.927   1.425   9.497  1.00  0.00      A   
ATOM    450  H3' ADE    14      14.304   2.366   9.961  1.00  0.00      A   
ATOM    451  O3' ADE    14      14.204   0.286  10.313  1.00  0.00      A   
ATOM    452  P   ADE    15      15.648   0.053  10.914  1.00  0.00      A   
ATOM    453  O1P ADE    15      15.502  -0.509  12.275  1.00  0.00      A   
ATOM    454  O2P ADE    15      16.467   1.276  10.759  1.00  0.00      A   
ATOM    455  O5' ADE    15      16.222  -1.071   9.953  1.00  0.00      A   
ATOM    456  C5' ADE    15      15.515  -2.331   9.884  1.00  0.00      A   
ATOM    457  H5' ADE    15      14.428  -2.180   9.678  1.00  0.00      A   
ATOM    458 H5'' ADE    15      15.611  -2.867  10.857  1.00  0.00      A   
ATOM    459  C4' ADE    15      16.061  -3.258   8.785  1.00  0.00      A   
ATOM    460  H4' ADE    15      15.550  -4.243   8.845  1.00  0.00      A   
ATOM    461  O4' ADE    15      15.775  -2.718   7.464  1.00  0.00      A   
ATOM    462  C1' ADE    15      16.869  -3.001   6.605  1.00  0.00      A   
ATOM    463  H1' ADE    15      16.775  -4.061   6.270  1.00  0.00      A   
ATOM    464  N9  ADE    15      16.797  -2.051   5.497  1.00  0.00      A   
ATOM    465  C5  ADE    15      16.649  -1.095   3.521  1.00  0.00      A   
ATOM    466  N7  ADE    15      16.682  -0.062   4.450  1.00  0.00      A   
ATOM    467  C8  ADE    15      16.768  -0.684   5.604  1.00  0.00      A   
ATOM    468  H8  ADE    15      16.807  -0.202   6.584  1.00  0.00      A   
ATOM    469  N1  ADE    15      16.544  -2.300   1.479  1.00  0.00      A   
ATOM    470  C2  ADE    15      16.595  -3.408   2.234  1.00  0.00      A   
ATOM    471  H2  ADE    15      16.572  -4.356   1.684  1.00  0.00      A   
ATOM    472  N3  ADE    15      16.674  -3.527   3.562  1.00  0.00      A   
ATOM    473  C4  ADE    15      16.703  -2.325   4.154  1.00  0.00      A   
ATOM    474  C6  ADE    15      16.568  -1.097   2.111  1.00  0.00      A   
ATOM    475  N6  ADE    15      16.519   0.038   1.383  1.00  0.00      A   
ATOM    476  H61 ADE    15      16.510  -0.007   0.383  1.00  0.00      A   
ATOM    477  H62 ADE    15      16.583   0.920   1.840  1.00  0.00      A   
ATOM    478  C2' ADE    15      18.082  -2.840   7.522  1.00  0.00      A   
ATOM    479 H2'' ADE    15      18.289  -1.767   7.723  1.00  0.00      A   
ATOM    480  H2' ADE    15      18.988  -3.334   7.119  1.00  0.00      A   
ATOM    481  C3' ADE    15      17.584  -3.496   8.808  1.00  0.00      A   
ATOM    482  H3' ADE    15      17.994  -2.972   9.704  1.00  0.00      A   
ATOM    483  O3' ADE    15      17.892  -4.891   8.804  1.00  0.00      A   
ATOM    484  P   GUA    16      19.254  -5.426   9.401  1.00  0.00      A   
ATOM    485  O1P GUA    16      18.952  -6.585  10.272  1.00  0.00      A   
ATOM    486  O2P GUA    16      20.024  -4.310   9.993  1.00  0.00      A   
ATOM    487  O5' GUA    16      20.001  -5.942   8.109  1.00  0.00      A   
ATOM    488  C5' GUA    16      19.422  -6.996   7.304  1.00  0.00      A   
ATOM    489  H5' GUA    16      18.306  -6.992   7.338  1.00  0.00      A   
ATOM    490 H5'' GUA    16      19.771  -7.979   7.690  1.00  0.00      A   
ATOM    491  C4' GUA    16      19.829  -6.890   5.825  1.00  0.00      A   
ATOM    492  H4' GUA    16      19.336  -7.671   5.209  1.00  0.00      A   
ATOM    493  O4' GUA    16      19.494  -5.588   5.293  1.00  0.00      A   
ATOM    494  C1' GUA    16      20.080  -5.564   4.006  1.00  0.00      A   
ATOM    495  H1' GUA    16      19.528  -6.285   3.363  1.00  0.00      A   
ATOM    496  N9  GUA    16      20.019  -4.197   3.477  1.00  0.00      A   
ATOM    497  C4  GUA    16      19.960  -3.832   2.158  1.00  0.00      A   
ATOM    498  N2  GUA    16      19.964  -4.673  -1.205  1.00  0.00      A   
ATOM    499  H21 GUA    16      20.023  -4.205  -2.090  1.00  0.00      A   
ATOM    500  H22 GUA    16      19.971  -5.666  -1.169  1.00  0.00      A   
ATOM    501  N3  GUA    16      19.953  -4.668   1.102  1.00  0.00      A   
ATOM    502  C2  GUA    16      19.905  -4.018  -0.058  1.00  0.00      A   
ATOM    503  N1  GUA    16      19.806  -2.652  -0.149  1.00  0.00      A   
ATOM    504  H1  GUA    16      19.836  -2.229  -1.064  1.00  0.00      A   
ATOM    505  C6  GUA    16      19.791  -1.763   0.921  1.00  0.00      A   
ATOM    506  O6  GUA    16      19.704  -0.542   0.748  1.00  0.00      A   
ATOM    507  C5  GUA    16      19.912  -2.449   2.160  1.00  0.00      A   
ATOM    508  N7  GUA    16      19.990  -1.952   3.455  1.00  0.00      A   
ATOM    509  C8  GUA    16      20.058  -3.030   4.203  1.00  0.00      A   
ATOM    510  H8  GUA    16      20.114  -3.053   5.293  1.00  0.00      A   
ATOM    511  C2' GUA    16      21.498  -6.066   4.302  1.00  0.00      A   
ATOM    512 H2'' GUA    16      22.199  -5.231   4.511  1.00  0.00      A   
ATOM    513  H2' GUA    16      21.849  -6.651   3.430  1.00  0.00      A   
ATOM    514  C3' GUA    16      21.346  -6.918   5.578  1.00  0.00      A   
ATOM    515  H3' GUA    16      21.835  -6.422   6.450  1.00  0.00      A   
ATOM    516  O3' GUA    16      21.813  -8.259   5.382  1.00  0.00      A   
ATOM    517  P   ADE    17      23.374  -8.508   5.244  1.00  0.00      A   
ATOM    518  O1P ADE    17      23.692  -9.877   5.707  1.00  0.00      A   
ATOM    519  O2P ADE    17      24.142  -7.387   5.826  1.00  0.00      A   
ATOM    520  O5' ADE    17      23.606  -8.472   3.677  1.00  0.00      A   
ATOM    521  C5' ADE    17      22.859  -9.365   2.825  1.00  0.00      A   
ATOM    522  H5' ADE    17      21.762  -9.185   2.930  1.00  0.00      A   
ATOM    523 H5'' ADE    17      23.063 -10.425   3.105  1.00  0.00      A   
ATOM    524  C4' ADE    17      23.231  -9.171   1.346  1.00  0.00      A   
ATOM    525  H4' ADE    17      22.707  -9.920   0.715  1.00  0.00      A   
ATOM    526  O4' ADE    17      22.843  -7.844   0.895  1.00  0.00      A   
ATOM    527  C1' ADE    17      23.991  -7.097   0.501  1.00  0.00      A   
ATOM    528  H1' ADE    17      24.010  -7.145  -0.613  1.00  0.00      A   
ATOM    529  N9  ADE    17      23.813  -5.744   0.987  1.00  0.00      A   
ATOM    530  C5  ADE    17      23.434  -3.590   1.079  1.00  0.00      A   
ATOM    531  N7  ADE    17      23.637  -3.999   2.385  1.00  0.00      A   
ATOM    532  C8  ADE    17      23.847  -5.290   2.283  1.00  0.00      A   
ATOM    533  H8  ADE    17      24.023  -5.970   3.123  1.00  0.00      A   
ATOM    534  N1  ADE    17      23.041  -2.266  -0.837  1.00  0.00      A   
ATOM    535  C2  ADE    17      23.191  -3.386  -1.552  1.00  0.00      A   
ATOM    536  H2  ADE    17      23.091  -3.272  -2.636  1.00  0.00      A   
ATOM    537  N3  ADE    17      23.467  -4.621  -1.130  1.00  0.00      A   
ATOM    538  C4  ADE    17      23.548  -4.657   0.209  1.00  0.00      A   
ATOM    539  C6  ADE    17      23.151  -2.332   0.514  1.00  0.00      A   
ATOM    540  N6  ADE    17      22.947  -1.220   1.246  1.00  0.00      A   
ATOM    541  H61 ADE    17      22.614  -0.405   0.760  1.00  0.00      A   
ATOM    542  H62 ADE    17      22.723  -1.300   2.216  1.00  0.00      A   
ATOM    543  C2' ADE    17      25.212  -7.822   1.070  1.00  0.00      A   
ATOM    544 H2'' ADE    17      25.425  -7.502   2.113  1.00  0.00      A   
ATOM    545  H2' ADE    17      26.110  -7.654   0.444  1.00  0.00      A   
ATOM    546  C3' ADE    17      24.744  -9.257   1.079  1.00  0.00      A   
ATOM    547  H3' ADE    17      25.198  -9.806   1.936  1.00  0.00      A   
ATOM    548  O3' ADE    17      25.107  -9.903  -0.141  1.00  0.00      A   
ATOM    549  H3T ADE    17      26.039  -9.748  -0.308  1.00  0.00      A   
ATOM    550  H5T THY     1      23.457   5.638  -5.482  1.00  0.00      B   
ATOM    551  O5' THY     1      24.356   5.462  -5.178  1.00  0.00      B   
ATOM    552  C5' THY     1      25.069   4.990  -6.339  1.00  0.00      B   
ATOM    553  H5' THY     1      26.107   5.387  -6.299  1.00  0.00      B   
ATOM    554 H5'' THY     1      24.586   5.384  -7.261  1.00  0.00      B   
ATOM    555  C4' THY     1      25.137   3.461  -6.438  1.00  0.00      B   
ATOM    556  O4' THY     1      25.679   2.893  -5.207  1.00  0.00      B   
ATOM    557  C1' THY     1      25.145   1.586  -5.137  1.00  0.00      B   
ATOM    558  H1' THY     1      26.009   0.882  -5.089  1.00  0.00      B   
ATOM    559  N1  THY     1      24.274   1.457  -3.922  1.00  0.00      B   
ATOM    560  C6  THY     1      23.769   2.582  -3.286  1.00  0.00      B   
ATOM    561  H6  THY     1      24.010   3.535  -3.763  1.00  0.00      B   
ATOM    562  C2  THY     1      24.093   0.205  -3.380  1.00  0.00      B   
ATOM    563  O2  THY     1      24.582  -0.808  -3.867  1.00  0.00      B   
ATOM    564  N3  THY     1      23.346   0.189  -2.227  1.00  0.00      B   
ATOM    565  H3  THY     1      23.229  -0.719  -1.784  1.00  0.00      B   
ATOM    566  C4  THY     1      22.892   1.272  -1.504  1.00  0.00      B   
ATOM    567  O4  THY     1      22.373   1.109  -0.401  1.00  0.00      B   
ATOM    568  C5  THY     1      23.095   2.548  -2.133  1.00  0.00      B   
ATOM    569  C5M THY     1      22.473   3.769  -1.530  1.00  0.00      B   
ATOM    570  H51 THY     1      23.024   4.690  -1.825  1.00  0.00      B   
ATOM    571  H52 THY     1      22.478   3.717  -0.418  1.00  0.00      B   
ATOM    572  H53 THY     1      21.417   3.877  -1.864  1.00  0.00      B   
ATOM    573  C2' THY     1      24.439   1.417  -6.492  1.00  0.00      B   
ATOM    574 H2'' THY     1      23.776   0.551  -6.581  1.00  0.00      B   
ATOM    575  O2' THY     1      25.503   1.416  -7.494  1.00  0.00      B   
ATOM    576  C6' THY     1      25.908   2.802  -7.575  1.00  0.00      B   
ATOM    577  H6' THY     1      27.006   2.861  -7.425  1.00  0.00      B   
ATOM    578 H6'' THY     1      25.626   3.194  -8.573  1.00  0.00      B   
ATOM    579  C3' THY     1      23.773   2.782  -6.604  1.00  0.00      B   
ATOM    580  H3' THY     1      23.089   3.036  -5.772  1.00  0.00      B   
ATOM    581  O3' THY     1      23.244   3.137  -7.896  1.00  0.00      B   
ATOM    582  P   CYT     2      21.830   2.716  -8.437  1.00  0.00      B   
ATOM    583  O1P CYT     2      21.848   2.755  -9.913  1.00  0.00      B   
ATOM    584  O2P CYT     2      20.852   3.571  -7.729  1.00  0.00      B   
ATOM    585  O5' CYT     2      21.631   1.241  -7.925  1.00  0.00      B   
ATOM    586  C5' CYT     2      21.519   0.086  -8.784  1.00  0.00      B   
ATOM    587  H5' CYT     2      22.386   0.060  -9.484  1.00  0.00      B   
ATOM    588 H5'' CYT     2      20.590   0.144  -9.396  1.00  0.00      B   
ATOM    589  C4' CYT     2      21.510  -1.269  -8.010  1.00  0.00      B   
ATOM    590  H4' CYT     2      22.009  -2.048  -8.625  1.00  0.00      B   
ATOM    591  O4' CYT     2      22.244  -1.179  -6.745  1.00  0.00      B   
ATOM    592  C1' CYT     2      21.597  -1.941  -5.728  1.00  0.00      B   
ATOM    593  H1' CYT     2      22.365  -2.627  -5.301  1.00  0.00      B   
ATOM    594  N1  CYT     2      21.039  -1.070  -4.660  1.00  0.00      B   
ATOM    595  C6  CYT     2      20.834   0.280  -4.848  1.00  0.00      B   
ATOM    596  H6  CYT     2      21.154   0.679  -5.811  1.00  0.00      B   
ATOM    597  C5  CYT     2      20.308   1.048  -3.882  1.00  0.00      B   
ATOM    598  H5  CYT     2      20.168   2.120  -4.005  1.00  0.00      B   
ATOM    599  C2  CYT     2      20.628  -1.670  -3.472  1.00  0.00      B   
ATOM    600  O2  CYT     2      20.769  -2.893  -3.325  1.00  0.00      B   
ATOM    601  N3  CYT     2      20.094  -0.911  -2.493  1.00  0.00      B   
ATOM    602  C4  CYT     2      19.943   0.409  -2.658  1.00  0.00      B   
ATOM    603  N4  CYT     2      19.474   1.119  -1.633  1.00  0.00      B   
ATOM    604  H41 CYT     2      19.420   0.631  -0.753  1.00  0.00      B   
ATOM    605  H42 CYT     2      19.308   2.096  -1.668  1.00  0.00      B   
ATOM    606  C2' CYT     2      20.543  -2.751  -6.460  1.00  0.00      B   
ATOM    607 H2'' CYT     2      19.701  -3.033  -5.796  1.00  0.00      B   
ATOM    608  H2' CYT     2      21.020  -3.670  -6.863  1.00  0.00      B   
ATOM    609  C3' CYT     2      20.130  -1.836  -7.600  1.00  0.00      B   
ATOM    610  H3' CYT     2      19.480  -0.992  -7.275  1.00  0.00      B   
ATOM    611  O3' CYT     2      19.571  -2.598  -8.672  1.00  0.00      B   
ATOM    612  P   THY     3      18.083  -3.146  -8.610  1.00  0.00      B   
ATOM    613  O1P THY     3      17.174  -1.983  -8.507  1.00  0.00      B   
ATOM    614  O2P THY     3      17.881  -4.078  -9.740  1.00  0.00      B   
ATOM    615  O5' THY     3      17.962  -3.950  -7.249  1.00  0.00      B   
ATOM    616  C5' THY     3      18.490  -5.284  -7.094  1.00  0.00      B   
ATOM    617  H5' THY     3      19.600  -5.259  -7.082  1.00  0.00      B   
ATOM    618 H5'' THY     3      18.180  -5.932  -7.948  1.00  0.00      B   
ATOM    619  C4' THY     3      18.014  -5.971  -5.793  1.00  0.00      B   
ATOM    620  H4' THY     3      18.583  -6.913  -5.638  1.00  0.00      B   
ATOM    621  O4' THY     3      18.207  -5.129  -4.611  1.00  0.00      B   
ATOM    622  C1' THY     3      16.980  -5.034  -3.889  1.00  0.00      B   
ATOM    623  H1' THY     3      16.981  -5.877  -3.157  1.00  0.00      B   
ATOM    624  N1  THY     3      16.909  -3.705  -3.264  1.00  0.00      B   
ATOM    625  C6  THY     3      16.935  -2.601  -4.081  1.00  0.00      B   
ATOM    626  H6  THY     3      17.172  -2.829  -5.128  1.00  0.00      B   
ATOM    627  C2  THY     3      16.834  -3.587  -1.898  1.00  0.00      B   
ATOM    628  O2  THY     3      16.850  -4.547  -1.138  1.00  0.00      B   
ATOM    629  N3  THY     3      16.728  -2.300  -1.440  1.00  0.00      B   
ATOM    630  H3  THY     3      16.653  -2.218  -0.431  1.00  0.00      B   
ATOM    631  C4  THY     3      16.687  -1.145  -2.198  1.00  0.00      B   
ATOM    632  O4  THY     3      16.546  -0.056  -1.640  1.00  0.00      B   
ATOM    633  C5  THY     3      16.798  -1.348  -3.629  1.00  0.00      B   
ATOM    634  C5M THY     3      16.885  -0.182  -4.563  1.00  0.00      B   
ATOM    635  H51 THY     3      16.349  -0.395  -5.516  1.00  0.00      B   
ATOM    636  H52 THY     3      17.943   0.036  -4.823  1.00  0.00      B   
ATOM    637  H53 THY     3      16.439   0.736  -4.121  1.00  0.00      B   
ATOM    638  C2' THY     3      15.882  -5.278  -4.923  1.00  0.00      B   
ATOM    639 H2'' THY     3      15.695  -4.369  -5.534  1.00  0.00      B   
ATOM    640  H2' THY     3      14.933  -5.593  -4.454  1.00  0.00      B   
ATOM    641  C3' THY     3      16.513  -6.323  -5.828  1.00  0.00      B   
ATOM    642  H3' THY     3      16.164  -6.185  -6.880  1.00  0.00      B   
ATOM    643  O3' THY     3      16.246  -7.654  -5.371  1.00  0.00      B   
ATOM    644  P   THY     4      14.786  -8.252  -5.532  1.00  0.00      B   
ATOM    645  O1P THY     4      14.903  -9.697  -5.836  1.00  0.00      B   
ATOM    646  O2P THY     4      14.006  -7.421  -6.475  1.00  0.00      B   
ATOM    647  O5' THY     4      14.179  -8.070  -4.078  1.00  0.00      B   
ATOM    648  C5' THY     4      14.287  -9.154  -3.115  1.00  0.00      B   
ATOM    649  H5' THY     4      15.211  -9.759  -3.278  1.00  0.00      B   
ATOM    650 H5'' THY     4      13.416  -9.837  -3.230  1.00  0.00      B   
ATOM    651  C4' THY     4      14.335  -8.680  -1.643  1.00  0.00      B   
ATOM    652  O4' THY     4      15.035  -7.409  -1.501  1.00  0.00      B   
ATOM    653  C1' THY     4      14.626  -6.883  -0.253  1.00  0.00      B   
ATOM    654  H1' THY     4      15.554  -6.773   0.357  1.00  0.00      B   
ATOM    655  N1  THY     4      13.967  -5.552  -0.412  1.00  0.00      B   
ATOM    656  C6  THY     4      13.710  -5.035  -1.668  1.00  0.00      B   
ATOM    657  H6  THY     4      13.902  -5.721  -2.501  1.00  0.00      B   
ATOM    658  C2  THY     4      13.829  -4.773   0.714  1.00  0.00      B   
ATOM    659  O2  THY     4      14.167  -5.157   1.828  1.00  0.00      B   
ATOM    660  N3  THY     4      13.333  -3.512   0.486  1.00  0.00      B   
ATOM    661  H3  THY     4      13.312  -2.909   1.302  1.00  0.00      B   
ATOM    662  C4  THY     4      13.141  -2.915  -0.745  1.00  0.00      B   
ATOM    663  O4  THY     4      12.901  -1.710  -0.816  1.00  0.00      B   
ATOM    664  C5  THY     4      13.243  -3.799  -1.878  1.00  0.00      B   
ATOM    665  C5M THY     4      13.089  -3.245  -3.260  1.00  0.00      B   
ATOM    666  H51 THY     4      12.314  -2.447  -3.294  1.00  0.00      B   
ATOM    667  H52 THY     4      12.793  -4.039  -3.982  1.00  0.00      B   
ATOM    668  H53 THY     4      14.048  -2.805  -3.614  1.00  0.00      B   
ATOM    669  C2' THY     4      13.755  -7.985   0.350  1.00  0.00      B   
ATOM    670 H2'' THY     4      13.130  -7.681   1.206  1.00  0.00      B   
ATOM    671  O2' THY     4      14.680  -9.072   0.657  1.00  0.00      B   
ATOM    672  C6' THY     4      15.014  -9.621  -0.646  1.00  0.00      B   
ATOM    673  H6' THY     4      14.615 -10.654  -0.708  1.00  0.00      B   
ATOM    674 H6'' THY     4      16.117  -9.619  -0.764  1.00  0.00      B   
ATOM    675  C3' THY     4      13.004  -8.451  -0.892  1.00  0.00      B   
ATOM    676  H3' THY     4      12.404  -7.668  -1.400  1.00  0.00      B   
ATOM    677  O3' THY     4      12.315  -9.714  -0.738  1.00  0.00      B   
ATOM    678  P   THY     5      10.797  -9.876  -0.374  1.00  0.00      B   
ATOM    679  O1P THY     5      10.577 -11.241   0.153  1.00  0.00      B   
ATOM    680  O2P THY     5       9.994  -9.457  -1.543  1.00  0.00      B   
ATOM    681  O5' THY     5      10.554  -8.827   0.780  1.00  0.00      B   
ATOM    682  C5' THY     5      10.963  -9.099   2.136  1.00  0.00      B   
ATOM    683  H5' THY     5      12.062  -9.262   2.192  1.00  0.00      B   
ATOM    684 H5'' THY     5      10.469 -10.026   2.511  1.00  0.00      B   
ATOM    685  C4' THY     5      10.590  -7.946   3.092  1.00  0.00      B   
ATOM    686  H4' THY     5      11.094  -8.082   4.072  1.00  0.00      B   
ATOM    687  O4' THY     5      10.976  -6.635   2.559  1.00  0.00      B   
ATOM    688  C1' THY     5       9.968  -5.713   2.935  1.00  0.00      B   
ATOM    689  H1' THY     5      10.098  -5.510   4.025  1.00  0.00      B   
ATOM    690  N1  THY     5      10.057  -4.515   2.087  1.00  0.00      B   
ATOM    691  C6  THY     5       9.973  -4.660   0.724  1.00  0.00      B   
ATOM    692  H6  THY     5      10.043  -5.703   0.393  1.00  0.00      B   
ATOM    693  C2  THY     5      10.132  -3.277   2.677  1.00  0.00      B   
ATOM    694  O2  THY     5      10.187  -3.112   3.889  1.00  0.00      B   
ATOM    695  N3  THY     5      10.107  -2.227   1.798  1.00  0.00      B   
ATOM    696  H3  THY     5      10.116  -1.313   2.238  1.00  0.00      B   
ATOM    697  C4  THY     5       9.943  -2.286   0.430  1.00  0.00      B   
ATOM    698  O4  THY     5       9.785  -1.247  -0.213  1.00  0.00      B   
ATOM    699  C5  THY     5       9.959  -3.624  -0.126  1.00  0.00      B   
ATOM    700  C5M THY     5       9.756  -3.811  -1.596  1.00  0.00      B   
ATOM    701  H51 THY     5       8.672  -3.858  -1.841  1.00  0.00      B   
ATOM    702  H52 THY     5      10.231  -4.754  -1.950  1.00  0.00      B   
ATOM    703  H53 THY     5      10.203  -2.972  -2.174  1.00  0.00      B   
ATOM    704  C2' THY     5       8.693  -6.507   2.703  1.00  0.00      B   
ATOM    705 H2'' THY     5       8.509  -6.676   1.620  1.00  0.00      B   
ATOM    706  H2' THY     5       7.811  -6.018   3.153  1.00  0.00      B   
ATOM    707  C3' THY     5       9.062  -7.841   3.338  1.00  0.00      B   
ATOM    708  H3' THY     5       8.567  -8.685   2.802  1.00  0.00      B   
ATOM    709  O3' THY     5       8.731  -7.841   4.730  1.00  0.00      B   
ATOM    710  P   THY     6       7.212  -7.932   5.177  1.00  0.00      B   
ATOM    711  O1P THY     6       7.113  -8.916   6.277  1.00  0.00      B   
ATOM    712  O2P THY     6       6.351  -8.142   3.990  1.00  0.00      B   
ATOM    713  O5' THY     6       6.948  -6.470   5.744  1.00  0.00      B   
ATOM    714  C5' THY     6       7.664  -6.069   6.936  1.00  0.00      B   
ATOM    715  H5' THY     6       8.765  -6.207   6.816  1.00  0.00      B   
ATOM    716 H5'' THY     6       7.326  -6.694   7.797  1.00  0.00      B   
ATOM    717  C4' THY     6       7.408  -4.599   7.321  1.00  0.00      B   
ATOM    718  H4' THY     6       7.807  -4.401   8.338  1.00  0.00      B   
ATOM    719  O4' THY     6       8.124  -3.722   6.414  1.00  0.00      B   
ATOM    720  C1' THY     6       7.474  -2.450   6.372  1.00  0.00      B   
ATOM    721  H1' THY     6       8.190  -1.706   6.794  1.00  0.00      B   
ATOM    722  N1  THY     6       7.115  -2.116   4.975  1.00  0.00      B   
ATOM    723  C6  THY     6       6.902  -3.087   4.016  1.00  0.00      B   
ATOM    724  H6  THY     6       7.084  -4.113   4.361  1.00  0.00      B   
ATOM    725  C2  THY     6       6.894  -0.788   4.702  1.00  0.00      B   
ATOM    726  O2  THY     6       6.968   0.091   5.552  1.00  0.00      B   
ATOM    727  N3  THY     6       6.578  -0.517   3.399  1.00  0.00      B   
ATOM    728  H3  THY     6       6.484   0.472   3.193  1.00  0.00      B   
ATOM    729  C4  THY     6       6.431  -1.419   2.368  1.00  0.00      B   
ATOM    730  O4  THY     6       6.215  -1.011   1.226  1.00  0.00      B   
ATOM    731  C5  THY     6       6.536  -2.808   2.757  1.00  0.00      B   
ATOM    732  C5M THY     6       6.361  -3.868   1.716  1.00  0.00      B   
ATOM    733  H51 THY     6       6.052  -4.835   2.175  1.00  0.00      B   
ATOM    734  H52 THY     6       7.309  -4.040   1.164  1.00  0.00      B   
ATOM    735  H53 THY     6       5.580  -3.583   0.976  1.00  0.00      B   
ATOM    736  C2' THY     6       6.263  -2.576   7.299  1.00  0.00      B   
ATOM    737 H2'' THY     6       5.414  -1.960   6.950  1.00  0.00      B   
ATOM    738  H2' THY     6       6.546  -2.258   8.326  1.00  0.00      B   
ATOM    739  C3' THY     6       5.959  -4.065   7.266  1.00  0.00      B   
ATOM    740  H3' THY     6       5.470  -4.401   6.327  1.00  0.00      B   
ATOM    741  O3' THY     6       5.257  -4.481   8.426  1.00  0.00      B   
ATOM    742  P   THY     7       3.811  -4.079   8.916  1.00  0.00      B   
ATOM    743  O1P THY     7       3.829  -4.084  10.398  1.00  0.00      B   
ATOM    744  O2P THY     7       2.837  -4.968   8.248  1.00  0.00      B   
ATOM    745  O5' THY     7       3.544  -2.589   8.420  1.00  0.00      B   
ATOM    746  C5' THY     7       3.267  -1.554   9.402  1.00  0.00      B   
ATOM    747  H5' THY     7       4.121  -1.464  10.112  1.00  0.00      B   
ATOM    748 H5'' THY     7       2.355  -1.817   9.989  1.00  0.00      B   
ATOM    749  C4' THY     7       3.033  -0.177   8.769  1.00  0.00      B   
ATOM    750  O4' THY     7       4.074   0.130   7.772  1.00  0.00      B   
ATOM    751  C1' THY     7       3.538   1.170   6.981  1.00  0.00      B   
ATOM    752  H1' THY     7       4.221   2.045   7.089  1.00  0.00      B   
ATOM    753  N1  THY     7       3.373   0.791   5.550  1.00  0.00      B   
ATOM    754  C6  THY     7       3.362  -0.524   5.133  1.00  0.00      B   
ATOM    755  H6  THY     7       3.495  -1.259   5.936  1.00  0.00      B   
ATOM    756  C2  THY     7       3.173   1.822   4.661  1.00  0.00      B   
ATOM    757  O2  THY     7       3.147   3.001   4.999  1.00  0.00      B   
ATOM    758  N3  THY     7       2.996   1.433   3.362  1.00  0.00      B   
ATOM    759  H3  THY     7       2.890   2.202   2.709  1.00  0.00      B   
ATOM    760  C4  THY     7       2.996   0.148   2.866  1.00  0.00      B   
ATOM    761  O4  THY     7       2.814  -0.038   1.661  1.00  0.00      B   
ATOM    762  C5  THY     7       3.214  -0.888   3.852  1.00  0.00      B   
ATOM    763  C5M THY     7       3.095  -2.326   3.456  1.00  0.00      B   
ATOM    764  H51 THY     7       2.036  -2.662   3.516  1.00  0.00      B   
ATOM    765  H52 THY     7       3.697  -2.979   4.129  1.00  0.00      B   
ATOM    766  H53 THY     7       3.453  -2.492   2.416  1.00  0.00      B   
ATOM    767  C2' THY     7       2.207   1.470   7.653  1.00  0.00      B   
ATOM    768 H2'' THY     7       1.561   2.072   7.014  1.00  0.00      B   
ATOM    769  O2' THY     7       2.533   2.094   8.928  1.00  0.00      B   
ATOM    770  C6' THY     7       2.985   0.994   9.738  1.00  0.00      B   
ATOM    771  H6' THY     7       3.987   1.236  10.148  1.00  0.00      B   
ATOM    772 H6'' THY     7       2.248   0.828  10.550  1.00  0.00      B   
ATOM    773  C3' THY     7       1.743   0.048   7.979  1.00  0.00      B   
ATOM    774  H3' THY     7       1.733  -0.650   7.118  1.00  0.00      B   
ATOM    775  O3' THY     7       0.565  -0.049   8.830  1.00  0.00      B   
ATOM    776  P   THY     8      -0.809  -0.564   8.231  1.00  0.00      B   
ATOM    777  O1P THY     8      -1.251  -1.733   9.021  1.00  0.00      B   
ATOM    778  O2P THY     8      -0.656  -0.763   6.769  1.00  0.00      B   
ATOM    779  O5' THY     8      -1.885   0.579   8.444  1.00  0.00      B   
ATOM    780  C5' THY     8      -1.760   1.833   9.131  1.00  0.00      B   
ATOM    781  H5' THY     8      -0.925   1.798   9.867  1.00  0.00      B   
ATOM    782 H5'' THY     8      -2.694   2.020   9.706  1.00  0.00      B   
ATOM    783  C4' THY     8      -1.528   3.063   8.214  1.00  0.00      B   
ATOM    784  H4' THY     8      -1.194   3.916   8.845  1.00  0.00      B   
ATOM    785  O4' THY     8      -0.502   2.815   7.238  1.00  0.00      B   
ATOM    786  C1' THY     8      -0.559   3.786   6.193  1.00  0.00      B   
ATOM    787  H1' THY     8       0.345   4.431   6.294  1.00  0.00      B   
ATOM    788  N1  THY     8      -0.581   3.112   4.857  1.00  0.00      B   
ATOM    789  C6  THY     8      -0.737   1.743   4.727  1.00  0.00      B   
ATOM    790  H6  THY     8      -0.877   1.198   5.667  1.00  0.00      B   
ATOM    791  C2  THY     8      -0.381   3.904   3.743  1.00  0.00      B   
ATOM    792  O2  THY     8      -0.169   5.110   3.813  1.00  0.00      B   
ATOM    793  N3  THY     8      -0.432   3.241   2.539  1.00  0.00      B   
ATOM    794  H3  THY     8      -0.317   3.809   1.709  1.00  0.00      B   
ATOM    795  C4  THY     8      -0.597   1.885   2.346  1.00  0.00      B   
ATOM    796  O4  THY     8      -0.643   1.429   1.203  1.00  0.00      B   
ATOM    797  C5  THY     8      -0.709   1.103   3.551  1.00  0.00      B   
ATOM    798  C5M THY     8      -0.937  -0.372   3.441  1.00  0.00      B   
ATOM    799  H51 THY     8      -2.025  -0.602   3.409  1.00  0.00      B   
ATOM    800  H52 THY     8      -0.503  -0.909   4.315  1.00  0.00      B   
ATOM    801  H53 THY     8      -0.464  -0.794   2.527  1.00  0.00      B   
ATOM    802  C2' THY     8      -1.810   4.594   6.532  1.00  0.00      B   
ATOM    803 H2'' THY     8      -2.306   4.991   5.642  1.00  0.00      B   
ATOM    804  H2' THY     8      -1.488   5.446   7.169  1.00  0.00      B   
ATOM    805  C3' THY     8      -2.652   3.583   7.315  1.00  0.00      B   
ATOM    806  H3' THY     8      -3.011   2.746   6.680  1.00  0.00      B   
ATOM    807  O3' THY     8      -3.716   4.141   8.079  1.00  0.00      B   
ATOM    808  P   CYT     9      -3.936   5.606   8.598  1.00  0.00      B   
ATOM    809  O1P CYT     9      -2.776   5.993   9.433  1.00  0.00      B   
ATOM    810  O2P CYT     9      -5.272   5.689   9.225  1.00  0.00      B   
ATOM    811  O5' CYT     9      -3.919   6.455   7.265  1.00  0.00      B   
ATOM    812  C5' CYT     9      -3.377   7.792   7.262  1.00  0.00      B   
ATOM    813  H5' CYT     9      -2.328   7.798   7.639  1.00  0.00      B   
ATOM    814 H5'' CYT     9      -3.995   8.453   7.912  1.00  0.00      B   
ATOM    815  C4' CYT     9      -3.388   8.374   5.843  1.00  0.00      B   
ATOM    816  H4' CYT     9      -3.010   9.418   5.830  1.00  0.00      B   
ATOM    817  O4' CYT     9      -2.554   7.574   4.953  1.00  0.00      B   
ATOM    818  C1' CYT     9      -3.083   7.643   3.625  1.00  0.00      B   
ATOM    819  H1' CYT     9      -2.319   8.177   3.013  1.00  0.00      B   
ATOM    820  N1  CYT     9      -3.336   6.287   3.086  1.00  0.00      B   
ATOM    821  C6  CYT     9      -3.934   5.336   3.879  1.00  0.00      B   
ATOM    822  H6  CYT     9      -4.075   5.617   4.929  1.00  0.00      B   
ATOM    823  C5  CYT     9      -4.202   4.107   3.409  1.00  0.00      B   
ATOM    824  H5  CYT     9      -4.608   3.321   4.043  1.00  0.00      B   
ATOM    825  C2  CYT     9      -3.194   6.049   1.721  1.00  0.00      B   
ATOM    826  O2  CYT     9      -2.842   6.973   0.972  1.00  0.00      B   
ATOM    827  N3  CYT     9      -3.448   4.815   1.230  1.00  0.00      B   
ATOM    828  C4  CYT     9      -3.925   3.852   2.032  1.00  0.00      B   
ATOM    829  N4  CYT     9      -4.150   2.647   1.505  1.00  0.00      B   
ATOM    830  H41 CYT     9      -3.957   2.532   0.523  1.00  0.00      B   
ATOM    831  H42 CYT     9      -4.547   1.897   2.020  1.00  0.00      B   
ATOM    832  C2' CYT     9      -4.338   8.504   3.723  1.00  0.00      B   
ATOM    833 H2'' CYT     9      -5.122   8.150   3.033  1.00  0.00      B   
ATOM    834  H2' CYT     9      -4.094   9.564   3.501  1.00  0.00      B   
ATOM    835  C3' CYT     9      -4.765   8.333   5.167  1.00  0.00      B   
ATOM    836  H3' CYT     9      -5.240   7.346   5.371  1.00  0.00      B   
ATOM    837  O3' CYT     9      -5.562   9.443   5.586  1.00  0.00      B   
ATOM    838  P   THY    10      -7.122   9.407   5.279  1.00  0.00      B   
ATOM    839  O1P THY    10      -7.722  10.665   5.777  1.00  0.00      B   
ATOM    840  O2P THY    10      -7.682   8.128   5.761  1.00  0.00      B   
ATOM    841  O5' THY    10      -7.206   9.389   3.699  1.00  0.00      B   
ATOM    842  C5' THY    10      -7.172  10.608   2.920  1.00  0.00      B   
ATOM    843  H5' THY    10      -6.306  11.240   3.220  1.00  0.00      B   
ATOM    844 H5'' THY    10      -8.108  11.189   3.085  1.00  0.00      B   
ATOM    845  C4' THY    10      -7.047  10.309   1.408  1.00  0.00      B   
ATOM    846  O4' THY    10      -5.995   9.321   1.140  1.00  0.00      B   
ATOM    847  C1' THY    10      -6.363   8.679  -0.069  1.00  0.00      B   
ATOM    848  H1' THY    10      -5.502   8.775  -0.770  1.00  0.00      B   
ATOM    849  N1  THY    10      -6.700   7.236   0.175  1.00  0.00      B   
ATOM    850  C6  THY    10      -6.931   6.763   1.458  1.00  0.00      B   
ATOM    851  H6  THY    10      -6.964   7.525   2.243  1.00  0.00      B   
ATOM    852  C2  THY    10      -6.759   6.391  -0.905  1.00  0.00      B   
ATOM    853  O2  THY    10      -6.567   6.768  -2.055  1.00  0.00      B   
ATOM    854  N3  THY    10      -7.030   5.081  -0.596  1.00  0.00      B   
ATOM    855  H3  THY    10      -7.073   4.453  -1.394  1.00  0.00      B   
ATOM    856  C4  THY    10      -7.219   4.537   0.660  1.00  0.00      B   
ATOM    857  O4  THY    10      -7.401   3.325   0.785  1.00  0.00      B   
ATOM    858  C5  THY    10      -7.163   5.480   1.748  1.00  0.00      B   
ATOM    859  C5M THY    10      -7.524   5.056   3.138  1.00  0.00      B   
ATOM    860  H51 THY    10      -8.623   5.128   3.299  1.00  0.00      B   
ATOM    861  H52 THY    10      -7.035   5.708   3.900  1.00  0.00      B   
ATOM    862  H53 THY    10      -7.213   4.008   3.341  1.00  0.00      B   
ATOM    863  C2' THY    10      -7.527   9.525  -0.577  1.00  0.00      B   
ATOM    864 H2'' THY    10      -8.105   9.097  -1.411  1.00  0.00      B   
ATOM    865  O2' THY    10      -6.972  10.846  -0.877  1.00  0.00      B   
ATOM    866  C6' THY    10      -6.780  11.450   0.431  1.00  0.00      B   
ATOM    867  H6' THY    10      -7.503  12.283   0.549  1.00  0.00      B   
ATOM    868 H6'' THY    10      -5.737  11.820   0.505  1.00  0.00      B   
ATOM    869  C3' THY    10      -8.281   9.694   0.724  1.00  0.00      B   
ATOM    870  H3' THY    10      -8.550   8.752   1.245  1.00  0.00      B   
ATOM    871  O3' THY    10      -9.370  10.644   0.657  1.00  0.00      B   
ATOM    872  P   THY    11     -10.849  10.116   0.515  1.00  0.00      B   
ATOM    873  O1P THY    11     -11.765  11.276   0.514  1.00  0.00      B   
ATOM    874  O2P THY    11     -11.071   9.051   1.517  1.00  0.00      B   
ATOM    875  O5' THY    11     -10.852   9.431  -0.903  1.00  0.00      B   
ATOM    876  C5' THY    11     -10.685  10.177  -2.124  1.00  0.00      B   
ATOM    877  H5' THY    11      -9.751  10.783  -2.091  1.00  0.00      B   
ATOM    878 H5'' THY    11     -11.547  10.870  -2.265  1.00  0.00      B   
ATOM    879  C4' THY    11     -10.615   9.248  -3.354  1.00  0.00      B   
ATOM    880  H4' THY    11     -10.365   9.824  -4.269  1.00  0.00      B   
ATOM    881  O4' THY    11      -9.597   8.215  -3.185  1.00  0.00      B   
ATOM    882  C1' THY    11     -10.041   6.990  -3.777  1.00  0.00      B   
ATOM    883  H1' THY    11      -9.281   6.703  -4.541  1.00  0.00      B   
ATOM    884  N1  THY    11     -10.172   5.938  -2.736  1.00  0.00      B   
ATOM    885  C6  THY    11     -10.320   6.228  -1.393  1.00  0.00      B   
ATOM    886  H6  THY    11     -10.270   7.287  -1.143  1.00  0.00      B   
ATOM    887  C2  THY    11     -10.262   4.646  -3.189  1.00  0.00      B   
ATOM    888  O2  THY    11     -10.231   4.352  -4.378  1.00  0.00      B   
ATOM    889  N3  THY    11     -10.402   3.703  -2.207  1.00  0.00      B   
ATOM    890  H3  THY    11     -10.426   2.747  -2.545  1.00  0.00      B   
ATOM    891  C4  THY    11     -10.504   3.908  -0.850  1.00  0.00      B   
ATOM    892  O4  THY    11     -10.634   2.942  -0.096  1.00  0.00      B   
ATOM    893  C5  THY    11     -10.443   5.293  -0.442  1.00  0.00      B   
ATOM    894  C5M THY    11     -10.696   5.666   0.984  1.00  0.00      B   
ATOM    895  H51 THY    11     -10.374   4.863   1.682  1.00  0.00      B   
ATOM    896  H52 THY    11     -11.779   5.859   1.154  1.00  0.00      B   
ATOM    897  H53 THY    11     -10.148   6.595   1.261  1.00  0.00      B   
ATOM    898  C2' THY    11     -11.359   7.336  -4.472  1.00  0.00      B   
ATOM    899 H2'' THY    11     -12.048   6.475  -4.536  1.00  0.00      B   
ATOM    900  H2' THY    11     -11.143   7.700  -5.499  1.00  0.00      B   
ATOM    901  C3' THY    11     -11.906   8.460  -3.617  1.00  0.00      B   
ATOM    902  H3' THY    11     -12.308   8.113  -2.637  1.00  0.00      B   
ATOM    903  O3' THY    11     -12.817   9.261  -4.375  1.00  0.00      B   
ATOM    904  P   THY    12     -14.353   8.873  -4.378  1.00  0.00      B   
ATOM    905  O1P THY    12     -15.090   9.919  -5.121  1.00  0.00      B   
ATOM    906  O2P THY    12     -14.780   8.573  -2.994  1.00  0.00      B   
ATOM    907  O5' THY    12     -14.398   7.523  -5.197  1.00  0.00      B   
ATOM    908  C5' THY    12     -14.129   7.491  -6.611  1.00  0.00      B   
ATOM    909  H5' THY    12     -13.116   7.895  -6.834  1.00  0.00      B   
ATOM    910 H5'' THY    12     -14.884   8.111  -7.150  1.00  0.00      B   
ATOM    911  C4' THY    12     -14.225   6.056  -7.162  1.00  0.00      B   
ATOM    912  H4' THY    12     -14.119   6.046  -8.266  1.00  0.00      B   
ATOM    913  O4' THY    12     -13.170   5.216  -6.604  1.00  0.00      B   
ATOM    914  C1' THY    12     -13.650   3.870  -6.468  1.00  0.00      B   
ATOM    915  H1' THY    12     -12.985   3.218  -7.081  1.00  0.00      B   
ATOM    916  N1  THY    12     -13.639   3.463  -5.040  1.00  0.00      B   
ATOM    917  C6  THY    12     -13.766   4.380  -4.017  1.00  0.00      B   
ATOM    918  H6  THY    12     -13.844   5.422  -4.338  1.00  0.00      B   
ATOM    919  C2  THY    12     -13.665   2.113  -4.785  1.00  0.00      B   
ATOM    920  O2  THY    12     -13.672   1.266  -5.671  1.00  0.00      B   
ATOM    921  N3  THY    12     -13.703   1.780  -3.457  1.00  0.00      B   
ATOM    922  H3  THY    12     -13.702   0.783  -3.270  1.00  0.00      B   
ATOM    923  C4  THY    12     -13.776   2.640  -2.380  1.00  0.00      B   
ATOM    924  O4  THY    12     -13.838   2.180  -1.239  1.00  0.00      B   
ATOM    925  C5  THY    12     -13.777   4.044  -2.720  1.00  0.00      B   
ATOM    926  C5M THY    12     -13.985   5.075  -1.656  1.00  0.00      B   
ATOM    927  H51 THY    12     -13.545   6.056  -1.952  1.00  0.00      B   
ATOM    928  H52 THY    12     -13.512   4.772  -0.696  1.00  0.00      B   
ATOM    929  H53 THY    12     -15.070   5.240  -1.472  1.00  0.00      B   
ATOM    930  C2' THY    12     -15.055   3.884  -7.064  1.00  0.00      B   
ATOM    931 H2'' THY    12     -15.714   3.132  -6.596  1.00  0.00      B   
ATOM    932  H2' THY    12     -15.005   3.695  -8.157  1.00  0.00      B   
ATOM    933  C3' THY    12     -15.512   5.298  -6.784  1.00  0.00      B   
ATOM    934  H3' THY    12     -15.734   5.479  -5.707  1.00  0.00      B   
ATOM    935  O3' THY    12     -16.588   5.661  -7.653  1.00  0.00      B   
ATOM    936  P   THY    13     -18.070   5.237  -7.262  1.00  0.00      B   
ATOM    937  O1P THY    13     -19.005   5.889  -8.203  1.00  0.00      B   
ATOM    938  O2P THY    13     -18.278   5.455  -5.814  1.00  0.00      B   
ATOM    939  O5' THY    13     -18.125   3.680  -7.502  1.00  0.00      B   
ATOM    940  C5' THY    13     -18.192   3.014  -8.783  1.00  0.00      B   
ATOM    941  H5' THY    13     -17.380   3.377  -9.452  1.00  0.00      B   
ATOM    942 H5'' THY    13     -19.174   3.218  -9.266  1.00  0.00      B   
ATOM    943  C4' THY    13     -18.037   1.490  -8.595  1.00  0.00      B   
ATOM    944  O4' THY    13     -16.844   1.220  -7.780  1.00  0.00      B   
ATOM    945  C1' THY    13     -17.099   0.006  -7.112  1.00  0.00      B   
ATOM    946  H1' THY    13     -16.265  -0.689  -7.368  1.00  0.00      B   
ATOM    947  N1  THY    13     -17.182   0.214  -5.624  1.00  0.00      B   
ATOM    948  C6  THY    13     -17.292   1.488  -5.089  1.00  0.00      B   
ATOM    949  H6  THY    13     -17.433   2.294  -5.813  1.00  0.00      B   
ATOM    950  C2  THY    13     -17.057  -0.880  -4.798  1.00  0.00      B   
ATOM    951  O2  THY    13     -16.910  -2.019  -5.225  1.00  0.00      B   
ATOM    952  N3  THY    13     -17.097  -0.594  -3.453  1.00  0.00      B   
ATOM    953  H3  THY    13     -16.988  -1.382  -2.824  1.00  0.00      B   
ATOM    954  C4  THY    13     -17.165   0.652  -2.862  1.00  0.00      B   
ATOM    955  O4  THY    13     -17.144   0.753  -1.635  1.00  0.00      B   
ATOM    956  C5  THY    13     -17.264   1.756  -3.780  1.00  0.00      B   
ATOM    957  C5M THY    13     -17.456   3.148  -3.266  1.00  0.00      B   
ATOM    958  H51 THY    13     -16.938   3.301  -2.293  1.00  0.00      B   
ATOM    959  H52 THY    13     -18.536   3.373  -3.125  1.00  0.00      B   
ATOM    960  H53 THY    13     -17.051   3.901  -3.981  1.00  0.00      B   
ATOM    961  C2' THY    13     -18.386  -0.480  -7.776  1.00  0.00      B   
ATOM    962 H2'' THY    13     -18.876  -1.308  -7.260  1.00  0.00      B   
ATOM    963  O2' THY    13     -18.040  -0.771  -9.173  1.00  0.00      B   
ATOM    964  C6' THY    13     -17.936   0.543  -9.782  1.00  0.00      B   
ATOM    965  H6' THY    13     -16.955   0.623 -10.294  1.00  0.00      B   
ATOM    966 H6'' THY    13     -18.769   0.671 -10.502  1.00  0.00      B   
ATOM    967  C3' THY    13     -19.177   0.815  -7.815  1.00  0.00      B   
ATOM    968  H3' THY    13     -19.319   1.319  -6.837  1.00  0.00      B   
ATOM    969  O3' THY    13     -20.378   0.760  -8.625  1.00  0.00      B   
ATOM    970  P   CYT    14     -21.796   0.446  -8.026  1.00  0.00      B   
ATOM    971  O1P CYT    14     -22.813   1.094  -8.880  1.00  0.00      B   
ATOM    972  O2P CYT    14     -21.784   0.808  -6.587  1.00  0.00      B   
ATOM    973  O5' CYT    14     -21.978  -1.115  -8.096  1.00  0.00      B   
ATOM    974  C5' CYT    14     -21.403  -2.134  -8.916  1.00  0.00      B   
ATOM    975  H5' CYT    14     -20.462  -1.793  -9.400  1.00  0.00      B   
ATOM    976 H5'' CYT    14     -22.129  -2.384  -9.721  1.00  0.00      B   
ATOM    977  C4' CYT    14     -21.126  -3.433  -8.114  1.00  0.00      B   
ATOM    978  H4' CYT    14     -20.880  -4.265  -8.807  1.00  0.00      B   
ATOM    979  O4' CYT    14     -19.984  -3.280  -7.223  1.00  0.00      B   
ATOM    980  C1' CYT    14     -20.225  -3.917  -5.959  1.00  0.00      B   
ATOM    981  H1' CYT    14     -19.388  -4.638  -5.806  1.00  0.00      B   
ATOM    982  N1  CYT    14     -20.238  -2.923  -4.850  1.00  0.00      B   
ATOM    983  C6  CYT    14     -20.563  -1.609  -5.090  1.00  0.00      B   
ATOM    984  H6  CYT    14     -20.767  -1.353  -6.128  1.00  0.00      B   
ATOM    985  C5  CYT    14     -20.578  -0.697  -4.110  1.00  0.00      B   
ATOM    986  H5  CYT    14     -20.802   0.351  -4.304  1.00  0.00      B   
ATOM    987  C2  CYT    14     -20.015  -3.344  -3.540  1.00  0.00      B   
ATOM    988  O2  CYT    14     -19.794  -4.545  -3.312  1.00  0.00      B   
ATOM    989  N3  CYT    14     -20.031  -2.436  -2.536  1.00  0.00      B   
ATOM    990  C4  CYT    14     -20.287  -1.143  -2.791  1.00  0.00      B   
ATOM    991  N4  CYT    14     -20.261  -0.269  -1.783  1.00  0.00      B   
ATOM    992  H41 CYT    14     -20.069  -0.615  -0.856  1.00  0.00      B   
ATOM    993  H42 CYT    14     -20.467   0.696  -1.897  1.00  0.00      B   
ATOM    994  C2' CYT    14     -21.524  -4.695  -6.132  1.00  0.00      B   
ATOM    995 H2'' CYT    14     -22.103  -4.787  -5.193  1.00  0.00      B   
ATOM    996  H2' CYT    14     -21.293  -5.711  -6.519  1.00  0.00      B   
ATOM    997  C3' CYT    14     -22.258  -3.884  -7.180  1.00  0.00      B   
ATOM    998  H3' CYT    14     -22.753  -2.993  -6.728  1.00  0.00      B   
ATOM    999  O3' CYT    14     -23.132  -4.747  -7.884  1.00  0.00      B   
ATOM   1000  P   CYT    15     -24.608  -4.375  -8.275  1.00  0.00      B   
ATOM   1001  O1P CYT    15     -24.712  -4.409  -9.750  1.00  0.00      B   
ATOM   1002  O2P CYT    15     -25.045  -3.141  -7.587  1.00  0.00      B   
ATOM   1003  O5' CYT    15     -25.451  -5.584  -7.702  1.00  0.00      B   
ATOM   1004  C5' CYT    15     -24.930  -6.719  -6.981  1.00  0.00      B   
ATOM   1005  H5' CYT    15     -23.838  -6.877  -7.123  1.00  0.00      B   
ATOM   1006 H5'' CYT    15     -25.428  -7.627  -7.390  1.00  0.00      B   
ATOM   1007  C4' CYT    15     -25.241  -6.677  -5.474  1.00  0.00      B   
ATOM   1008  H4' CYT    15     -24.987  -7.647  -4.998  1.00  0.00      B   
ATOM   1009  O4' CYT    15     -24.461  -5.635  -4.810  1.00  0.00      B   
ATOM   1010  C1' CYT    15     -25.329  -4.952  -3.928  1.00  0.00      B   
ATOM   1011  H1' CYT    15     -25.472  -5.622  -3.048  1.00  0.00      B   
ATOM   1012  N1  CYT    15     -24.746  -3.648  -3.550  1.00  0.00      B   
ATOM   1013  C6  CYT    15     -24.679  -2.648  -4.486  1.00  0.00      B   
ATOM   1014  H6  CYT    15     -25.033  -2.906  -5.482  1.00  0.00      B   
ATOM   1015  C5  CYT    15     -24.194  -1.435  -4.178  1.00  0.00      B   
ATOM   1016  H5  CYT    15     -24.146  -0.628  -4.909  1.00  0.00      B   
ATOM   1017  C2  CYT    15     -24.211  -3.443  -2.279  1.00  0.00      B   
ATOM   1018  O2  CYT    15     -24.197  -4.377  -1.465  1.00  0.00      B   
ATOM   1019  N3  CYT    15     -23.753  -2.216  -1.937  1.00  0.00      B   
ATOM   1020  C4  CYT    15     -23.767  -1.217  -2.834  1.00  0.00      B   
ATOM   1021  N4  CYT    15     -23.411   0.004  -2.425  1.00  0.00      B   
ATOM   1022  H41 CYT    15     -23.192   0.119  -1.451  1.00  0.00      B   
ATOM   1023  H42 CYT    15     -23.395   0.786  -3.041  1.00  0.00      B   
ATOM   1024  C2' CYT    15     -26.623  -4.892  -4.734  1.00  0.00      B   
ATOM   1025 H2'' CYT    15     -26.525  -4.245  -5.631  1.00  0.00      B   
ATOM   1026  H2' CYT    15     -27.495  -4.588  -4.152  1.00  0.00      B   
ATOM   1027  C3' CYT    15     -26.720  -6.339  -5.166  1.00  0.00      B   
ATOM   1028  H3' CYT    15     -27.308  -6.444  -6.109  1.00  0.00      B   
ATOM   1029  O3' CYT    15     -27.268  -7.134  -4.107  1.00  0.00      B   
ATOM   1030  N1  5MC    16     -26.986  -5.035  -0.109  1.00  0.00      B   
ATOM   1031  C2  5MC    16     -26.708  -4.071   0.885  1.00  0.00      B   
ATOM   1032  O2  5MC    16     -26.236  -4.428   1.962  1.00  0.00      B   
ATOM   1033  N3  5MC    16     -26.938  -2.762   0.631  1.00  0.00      B   
ATOM   1034  C4  5MC    16     -27.455  -2.352  -0.537  1.00  0.00      B   
ATOM   1035  N4  5MC    16     -27.554  -1.035  -0.763  1.00  0.00      B   
ATOM   1036  H41 5MC    16     -27.112  -0.401  -0.119  1.00  0.00      B   
ATOM   1037  H42 5MC    16     -27.968  -0.654  -1.582  1.00  0.00      B   
ATOM   1038  C5  5MC    16     -27.900  -3.299  -1.524  1.00  0.00      B   
ATOM   1039  C6  5MC    16     -27.583  -4.616  -1.282  1.00  0.00      B   
ATOM   1040  H6  5MC    16     -27.771  -5.391  -2.023  1.00  0.00      B   
ATOM   1041  CM5 5MC    16     -28.518  -2.775  -2.793  1.00  0.00      B   
ATOM   1042  H51 5MC    16     -29.173  -3.544  -3.260  1.00  0.00      B   
ATOM   1043  H52 5MC    16     -29.152  -1.879  -2.630  1.00  0.00      B   
ATOM   1044  H53 5MC    16     -27.729  -2.502  -3.529  1.00  0.00      B   
ATOM   1045  P   5MC    16     -28.833  -7.241  -3.901  1.00  0.00      B   
ATOM   1046  O1P 5MC    16     -29.432  -7.753  -5.152  1.00  0.00      B   
ATOM   1047  O2P 5MC    16     -29.354  -5.956  -3.379  1.00  0.00      B   
ATOM   1048  O5' 5MC    16     -29.000  -8.332  -2.776  1.00  0.00      B   
ATOM   1049  C5' 5MC    16     -27.953  -9.027  -2.079  1.00  0.00      B   
ATOM   1050  H5' 5MC    16     -27.045  -9.170  -2.707  1.00  0.00      B   
ATOM   1051 H5'' 5MC    16     -28.337 -10.042  -1.831  1.00  0.00      B   
ATOM   1052  C4' 5MC    16     -27.573  -8.349  -0.750  1.00  0.00      B   
ATOM   1053  O4' 5MC    16     -26.593  -7.278  -0.987  1.00  0.00      B   
ATOM   1054  C1' 5MC    16     -26.627  -6.459   0.180  1.00  0.00      B   
ATOM   1055  H1' 5MC    16     -25.604  -6.503   0.618  1.00  0.00      B   
ATOM   1056  C2' 5MC    16     -27.602  -7.178   1.105  1.00  0.00      B   
ATOM   1057 H2'' 5MC    16     -27.967  -6.581   1.956  1.00  0.00      B   
ATOM   1058  O2' 5MC    16     -26.932  -8.405   1.503  1.00  0.00      B   
ATOM   1059  C6' 5MC    16     -27.008  -9.252   0.336  1.00  0.00      B   
ATOM   1060  H6' 5MC    16     -27.691 -10.097   0.565  1.00  0.00      B   
ATOM   1061 H6'' 5MC    16     -25.990  -9.616   0.088  1.00  0.00      B   
ATOM   1062  C3' 5MC    16     -28.640  -7.588   0.068  1.00  0.00      B   
ATOM   1063  H3' 5MC    16     -29.029  -6.746  -0.539  1.00  0.00      B   
ATOM   1064  O3' 5MC    16     -29.710  -8.457   0.456  1.00  0.00      B   
ATOM   1065  P   CYT    17     -30.580  -8.650   1.742  1.00  0.00      B   
ATOM   1066  O1P CYT    17     -30.198  -9.919   2.401  1.00  0.00      B   
ATOM   1067  O2P CYT    17     -32.003  -8.482   1.378  1.00  0.00      B   
ATOM   1068  O5' CYT    17     -30.223  -7.446   2.705  1.00  0.00      B   
ATOM   1069  C5' CYT    17     -29.475  -7.696   3.916  1.00  0.00      B   
ATOM   1070  H5' CYT    17     -28.462  -8.089   3.667  1.00  0.00      B   
ATOM   1071 H5'' CYT    17     -29.980  -8.467   4.544  1.00  0.00      B   
ATOM   1072  C4' CYT    17     -29.294  -6.418   4.757  1.00  0.00      B   
ATOM   1073  H4' CYT    17     -28.525  -6.581   5.542  1.00  0.00      B   
ATOM   1074  O4' CYT    17     -28.892  -5.273   3.936  1.00  0.00      B   
ATOM   1075  C1' CYT    17     -29.862  -4.230   4.048  1.00  0.00      B   
ATOM   1076  H1' CYT    17     -29.452  -3.548   4.830  1.00  0.00      B   
ATOM   1077  N1  CYT    17     -30.049  -3.553   2.756  1.00  0.00      B   
ATOM   1078  C6  CYT    17     -30.277  -4.305   1.628  1.00  0.00      B   
ATOM   1079  H6  CYT    17     -30.141  -5.383   1.741  1.00  0.00      B   
ATOM   1080  C5  CYT    17     -30.566  -3.722   0.454  1.00  0.00      B   
ATOM   1081  H5  CYT    17     -30.717  -4.299  -0.458  1.00  0.00      B   
ATOM   1082  C2  CYT    17     -30.222  -2.175   2.721  1.00  0.00      B   
ATOM   1083  O2  CYT    17     -30.160  -1.526   3.778  1.00  0.00      B   
ATOM   1084  N3  CYT    17     -30.476  -1.567   1.543  1.00  0.00      B   
ATOM   1085  C4  CYT    17     -30.673  -2.297   0.435  1.00  0.00      B   
ATOM   1086  N4  CYT    17     -30.971  -1.651  -0.694  1.00  0.00      B   
ATOM   1087  H41 CYT    17     -30.894  -0.650  -0.673  1.00  0.00      B   
ATOM   1088  H42 CYT    17     -31.153  -2.126  -1.549  1.00  0.00      B   
ATOM   1089  C2' CYT    17     -31.143  -4.881   4.567  1.00  0.00      B   
ATOM   1090 H2'' CYT    17     -31.723  -5.334   3.731  1.00  0.00      B   
ATOM   1091  H2' CYT    17     -31.778  -4.151   5.106  1.00  0.00      B   
ATOM   1092  C3' CYT    17     -30.603  -5.983   5.438  1.00  0.00      B   
ATOM   1093  H3' CYT    17     -31.294  -6.857   5.422  1.00  0.00      B   
ATOM   1094  O3' CYT    17     -30.470  -5.518   6.779  1.00  0.00      B   
ATOM   1095  H3T CYT    17     -31.272  -5.054   7.028  1.00  0.00      B   
TER    1096      CYT     17
END
