# Supplementary material for: The ability of locked nucleic acid oligonucleotides to pre-structure the double helix: A molecular simulation and binding study
Source: PLoS One. 2019 Feb 12;14(2):e0211651. doi: 10.1371/journal.pone.0211651 (PMC6372149; doi:10.1371/journal.pone.0211651)
Supplement: S2 File — (TGZ) [file pone.0211651.s007.tgz › plosOne-data/duplna.pdb]

REMARK  17-MER DUPLEX                                                                 
REMARK   DATE:    12/16/16     19:27:27      CREATED BY USER: xu                      
ATOM      1  H5T GUA     1     -25.514   7.258   1.278  1.00  0.00      A   
ATOM      2  O5' GUA     1     -24.945   8.000   1.525  1.00  0.00      A   
ATOM      3  C5' GUA     1     -25.758   8.772   2.410  1.00  0.00      A   
ATOM      4  H5' GUA     1     -26.164   9.645   1.854  1.00  0.00      A   
ATOM      5 H5'' GUA     1     -25.124   9.154   3.243  1.00  0.00      A   
ATOM      6  C4' GUA     1     -26.918   7.965   3.003  1.00  0.00      A   
ATOM      7  H4' GUA     1     -27.639   8.622   3.535  1.00  0.00      A   
ATOM      8  O4' GUA     1     -27.636   7.192   1.982  1.00  0.00      A   
ATOM      9  C1' GUA     1     -28.200   6.074   2.675  1.00  0.00      A   
ATOM     10  H1' GUA     1     -28.974   6.446   3.385  1.00  0.00      A   
ATOM     11  N9  GUA     1     -28.747   5.084   1.733  1.00  0.00      A   
ATOM     12  C4  GUA     1     -29.101   3.796   2.057  1.00  0.00      A   
ATOM     13  N2  GUA     1     -29.098   1.212   4.353  1.00  0.00      A   
ATOM     14  H21 GUA     1     -29.239   0.219   4.364  1.00  0.00      A   
ATOM     15  H22 GUA     1     -28.612   1.650   5.106  1.00  0.00      A   
ATOM     16  N3  GUA     1     -29.015   3.233   3.275  1.00  0.00      A   
ATOM     17  C2  GUA     1     -29.267   1.935   3.259  1.00  0.00      A   
ATOM     18  N1  GUA     1     -29.712   1.271   2.141  1.00  0.00      A   
ATOM     19  H1  GUA     1     -29.961   0.297   2.228  1.00  0.00      A   
ATOM     20  C6  GUA     1     -29.901   1.845   0.883  1.00  0.00      A   
ATOM     21  O6  GUA     1     -30.324   1.179  -0.069  1.00  0.00      A   
ATOM     22  C5  GUA     1     -29.543   3.223   0.880  1.00  0.00      A   
ATOM     23  N7  GUA     1     -29.495   4.142  -0.163  1.00  0.00      A   
ATOM     24  C8  GUA     1     -29.012   5.230   0.391  1.00  0.00      A   
ATOM     25  H8  GUA     1     -28.816   6.171  -0.126  1.00  0.00      A   
ATOM     26  C2' GUA     1     -26.975   5.586   3.417  1.00  0.00      A   
ATOM     27 H2'' GUA     1     -26.253   5.144   2.697  1.00  0.00      A   
ATOM     28  H2' GUA     1     -27.214   4.853   4.216  1.00  0.00      A   
ATOM     29  C3' GUA     1     -26.416   6.877   3.970  1.00  0.00      A   
ATOM     30  H3' GUA     1     -25.298   6.842   3.905  1.00  0.00      A   
ATOM     31  O3' GUA     1     -26.916   7.070   5.295  1.00  0.00      A   
ATOM     32  P   GUA     2     -25.877   7.193   6.481  1.00  0.00      A   
ATOM     33  O1P GUA     2     -26.576   7.764   7.654  1.00  0.00      A   
ATOM     34  O2P GUA     2     -24.684   7.913   5.986  1.00  0.00      A   
ATOM     35  O5' GUA     2     -25.509   5.669   6.759  1.00  0.00      A   
ATOM     36  C5' GUA     2     -25.936   5.102   8.026  1.00  0.00      A   
ATOM     37  H5' GUA     2     -27.044   5.188   8.128  1.00  0.00      A   
ATOM     38 H5'' GUA     2     -25.471   5.654   8.875  1.00  0.00      A   
ATOM     39  C4' GUA     2     -25.586   3.608   8.193  1.00  0.00      A   
ATOM     40  H4' GUA     2     -26.045   3.219   9.127  1.00  0.00      A   
ATOM     41  O4' GUA     2     -26.106   2.828   7.078  1.00  0.00      A   
ATOM     42  C1' GUA     2     -25.025   2.141   6.445  1.00  0.00      A   
ATOM     43  H1' GUA     2     -24.987   1.125   6.904  1.00  0.00      A   
ATOM     44  N9  GUA     2     -25.285   2.083   5.026  1.00  0.00      A   
ATOM     45  C4  GUA     2     -25.663   0.982   4.329  1.00  0.00      A   
ATOM     46  N2  GUA     2     -26.031  -2.435   4.205  1.00  0.00      A   
ATOM     47  H21 GUA     2     -26.035  -3.155   3.506  1.00  0.00      A   
ATOM     48  H22 GUA     2     -25.790  -2.651   5.146  1.00  0.00      A   
ATOM     49  N3  GUA     2     -25.863  -0.245   4.841  1.00  0.00      A   
ATOM     50  C2  GUA     2     -26.014  -1.154   3.898  1.00  0.00      A   
ATOM     51  N1  GUA     2     -26.140  -0.840   2.570  1.00  0.00      A   
ATOM     52  H1  GUA     2     -26.341  -1.595   1.930  1.00  0.00      A   
ATOM     53  C6  GUA     2     -26.048   0.435   2.021  1.00  0.00      A   
ATOM     54  O6  GUA     2     -26.206   0.632   0.812  1.00  0.00      A   
ATOM     55  C5  GUA     2     -25.755   1.394   3.015  1.00  0.00      A   
ATOM     56  N7  GUA     2     -25.446   2.736   2.894  1.00  0.00      A   
ATOM     57  C8  GUA     2     -25.163   3.104   4.122  1.00  0.00      A   
ATOM     58  H8  GUA     2     -24.889   4.112   4.440  1.00  0.00      A   
ATOM     59  C2' GUA     2     -23.762   2.905   6.812  1.00  0.00      A   
ATOM     60 H2'' GUA     2     -23.669   3.833   6.207  1.00  0.00      A   
ATOM     61  H2' GUA     2     -22.846   2.304   6.665  1.00  0.00      A   
ATOM     62  C3' GUA     2     -24.071   3.301   8.240  1.00  0.00      A   
ATOM     63  H3' GUA     2     -23.535   4.241   8.508  1.00  0.00      A   
ATOM     64  O3' GUA     2     -23.755   2.265   9.175  1.00  0.00      A   
ATOM     65  P   GUA     3     -22.277   1.736   9.353  1.00  0.00      A   
ATOM     66  O1P GUA     3     -22.090   1.400  10.783  1.00  0.00      A   
ATOM     67  O2P GUA     3     -21.332   2.706   8.756  1.00  0.00      A   
ATOM     68  O5' GUA     3     -22.310   0.400   8.483  1.00  0.00      A   
ATOM     69  C5' GUA     3     -22.926  -0.768   9.084  1.00  0.00      A   
ATOM     70  H5' GUA     3     -24.012  -0.588   9.258  1.00  0.00      A   
ATOM     71 H5'' GUA     3     -22.447  -0.995  10.068  1.00  0.00      A   
ATOM     72  C4' GUA     3     -22.775  -2.036   8.228  1.00  0.00      A   
ATOM     73  H4' GUA     3     -23.147  -2.924   8.782  1.00  0.00      A   
ATOM     74  O4' GUA     3     -23.570  -1.933   7.019  1.00  0.00      A   
ATOM     75  C1' GUA     3     -22.905  -2.608   5.953  1.00  0.00      A   
ATOM     76  H1' GUA     3     -23.571  -3.441   5.631  1.00  0.00      A   
ATOM     77  N9  GUA     3     -22.721  -1.673   4.840  1.00  0.00      A   
ATOM     78  C4  GUA     3     -22.781  -2.027   3.523  1.00  0.00      A   
ATOM     79  N2  GUA     3     -23.250  -4.465   1.140  1.00  0.00      A   
ATOM     80  H21 GUA     3     -23.536  -4.525   0.178  1.00  0.00      A   
ATOM     81  H22 GUA     3     -23.315  -5.261   1.730  1.00  0.00      A   
ATOM     82  N3  GUA     3     -22.995  -3.270   3.059  1.00  0.00      A   
ATOM     83  C2  GUA     3     -23.135  -3.303   1.748  1.00  0.00      A   
ATOM     84  N1  GUA     3     -23.135  -2.179   0.954  1.00  0.00      A   
ATOM     85  H1  GUA     3     -23.366  -2.276  -0.023  1.00  0.00      A   
ATOM     86  C6  GUA     3     -22.921  -0.875   1.409  1.00  0.00      A   
ATOM     87  O6  GUA     3     -22.936   0.080   0.625  1.00  0.00      A   
ATOM     88  C5  GUA     3     -22.677  -0.848   2.813  1.00  0.00      A   
ATOM     89  N7  GUA     3     -22.474   0.224   3.674  1.00  0.00      A   
ATOM     90  C8  GUA     3     -22.502  -0.315   4.875  1.00  0.00      A   
ATOM     91  H8  GUA     3     -22.402   0.218   5.825  1.00  0.00      A   
ATOM     92  C2' GUA     3     -21.632  -3.212   6.543  1.00  0.00      A   
ATOM     93 H2'' GUA     3     -20.796  -3.224   5.824  1.00  0.00      A   
ATOM     94  H2' GUA     3     -21.848  -4.254   6.861  1.00  0.00      A   
ATOM     95  C3' GUA     3     -21.346  -2.333   7.742  1.00  0.00      A   
ATOM     96  H3' GUA     3     -20.844  -1.375   7.470  1.00  0.00      A   
ATOM     97  O3' GUA     3     -20.653  -3.073   8.751  1.00  0.00      A   
ATOM     98  P   GUA     4     -19.100  -3.346   8.622  1.00  0.00      A   
ATOM     99  O1P GUA     4     -18.607  -3.879   9.911  1.00  0.00      A   
ATOM    100  O2P GUA     4     -18.418  -2.160   8.063  1.00  0.00      A   
ATOM    101  O5' GUA     4     -19.008  -4.500   7.548  1.00  0.00      A   
ATOM    102  C5' GUA     4     -19.567  -5.803   7.810  1.00  0.00      A   
ATOM    103  H5' GUA     4     -20.657  -5.722   8.023  1.00  0.00      A   
ATOM    104 H5'' GUA     4     -19.077  -6.259   8.701  1.00  0.00      A   
ATOM    105  C4' GUA     4     -19.389  -6.766   6.618  1.00  0.00      A   
ATOM    106  H4' GUA     4     -19.948  -7.706   6.807  1.00  0.00      A   
ATOM    107  O4' GUA     4     -19.888  -6.179   5.384  1.00  0.00      A   
ATOM    108  C1' GUA     4     -18.807  -5.996   4.465  1.00  0.00      A   
ATOM    109  H1' GUA     4     -18.873  -6.839   3.740  1.00  0.00      A   
ATOM    110  N9  GUA     4     -18.984  -4.713   3.817  1.00  0.00      A   
ATOM    111  C4  GUA     4     -19.350  -4.514   2.519  1.00  0.00      A   
ATOM    112  N2  GUA     4     -20.004  -5.751  -0.650  1.00  0.00      A   
ATOM    113  H21 GUA     4     -20.051  -5.375  -1.578  1.00  0.00      A   
ATOM    114  H22 GUA     4     -19.732  -6.698  -0.518  1.00  0.00      A   
ATOM    115  N3  GUA     4     -19.586  -5.471   1.598  1.00  0.00      A   
ATOM    116  C2  GUA     4     -19.854  -4.965   0.403  1.00  0.00      A   
ATOM    117  N1  GUA     4     -19.958  -3.620   0.171  1.00  0.00      A   
ATOM    118  H1  GUA     4     -20.164  -3.321  -0.772  1.00  0.00      A   
ATOM    119  C6  GUA     4     -19.753  -2.617   1.112  1.00  0.00      A   
ATOM    120  O6  GUA     4     -19.862  -1.424   0.827  1.00  0.00      A   
ATOM    121  C5  GUA     4     -19.394  -3.145   2.365  1.00  0.00      A   
ATOM    122  N7  GUA     4     -19.039  -2.494   3.533  1.00  0.00      A   
ATOM    123  C8  GUA     4     -18.798  -3.468   4.376  1.00  0.00      A   
ATOM    124  H8  GUA     4     -18.518  -3.340   5.426  1.00  0.00      A   
ATOM    125  C2' GUA     4     -17.515  -6.123   5.269  1.00  0.00      A   
ATOM    126 H2'' GUA     4     -17.264  -5.163   5.769  1.00  0.00      A   
ATOM    127  H2' GUA     4     -16.658  -6.422   4.642  1.00  0.00      A   
ATOM    128  C3' GUA     4     -17.917  -7.124   6.333  1.00  0.00      A   
ATOM    129  H3' GUA     4     -17.337  -6.952   7.271  1.00  0.00      A   
ATOM    130  O3' GUA     4     -17.769  -8.476   5.891  1.00  0.00      A   
ATOM    131  P   ADE     5     -16.336  -9.089   5.628  1.00  0.00      A   
ATOM    132  O1P ADE     5     -16.412 -10.550   5.851  1.00  0.00      A   
ATOM    133  O2P ADE     5     -15.327  -8.332   6.402  1.00  0.00      A   
ATOM    134  O5' ADE     5     -16.118  -8.812   4.077  1.00  0.00      A   
ATOM    135  C5' ADE     5     -17.035  -9.418   3.137  1.00  0.00      A   
ATOM    136  H5' ADE     5     -18.065  -9.016   3.273  1.00  0.00      A   
ATOM    137 H5'' ADE     5     -17.073 -10.522   3.301  1.00  0.00      A   
ATOM    138  C4' ADE     5     -16.614  -9.201   1.672  1.00  0.00      A   
ATOM    139  H4' ADE     5     -17.159  -9.919   1.022  1.00  0.00      A   
ATOM    140  O4' ADE     5     -16.990  -7.866   1.229  1.00  0.00      A   
ATOM    141  C1' ADE     5     -15.887  -7.250   0.582  1.00  0.00      A   
ATOM    142  H1' ADE     5     -15.941  -7.530  -0.497  1.00  0.00      A   
ATOM    143  N9  ADE     5     -16.016  -5.819   0.790  1.00  0.00      A   
ATOM    144  C5  ADE     5     -16.394  -3.676   0.523  1.00  0.00      A   
ATOM    145  N7  ADE     5     -16.025  -3.841   1.848  1.00  0.00      A   
ATOM    146  C8  ADE     5     -15.827  -5.132   1.961  1.00  0.00      A   
ATOM    147  H8  ADE     5     -15.544  -5.650   2.880  1.00  0.00      A   
ATOM    148  N1  ADE     5     -17.084  -2.718  -1.529  1.00  0.00      A   
ATOM    149  C2  ADE     5     -17.039  -3.956  -2.035  1.00  0.00      A   
ATOM    150  H2  ADE     5     -17.310  -4.050  -3.092  1.00  0.00      A   
ATOM    151  N3  ADE     5     -16.719  -5.098  -1.425  1.00  0.00      A   
ATOM    152  C4  ADE     5     -16.402  -4.889  -0.138  1.00  0.00      A   
ATOM    153  C6  ADE     5     -16.763  -2.536  -0.221  1.00  0.00      A   
ATOM    154  N6  ADE     5     -16.850  -1.303   0.317  1.00  0.00      A   
ATOM    155  H61 ADE     5     -17.230  -0.583  -0.273  1.00  0.00      A   
ATOM    156  H62 ADE     5     -17.039  -1.218   1.295  1.00  0.00      A   
ATOM    157  C2' ADE     5     -14.652  -7.882   1.219  1.00  0.00      A   
ATOM    158 H2'' ADE     5     -14.465  -7.465   2.232  1.00  0.00      A   
ATOM    159  H2' ADE     5     -13.744  -7.760   0.598  1.00  0.00      A   
ATOM    160  C3' ADE     5     -15.102  -9.327   1.381  1.00  0.00      A   
ATOM    161  H3' ADE     5     -14.617  -9.798   2.269  1.00  0.00      A   
ATOM    162  O3' ADE     5     -14.848 -10.088   0.198  1.00  0.00      A   
ATOM    163  P   ADE     6     -13.376 -10.532  -0.177  1.00  0.00      A   
ATOM    164  O1P ADE     6     -12.460 -10.270   0.955  1.00  0.00      A   
ATOM    165  O2P ADE     6     -13.427 -11.911  -0.713  1.00  0.00      A   
ATOM    166  O5' ADE     6     -13.026  -9.535  -1.363  1.00  0.00      A   
ATOM    167  C5' ADE     6     -13.848  -9.602  -2.553  1.00  0.00      A   
ATOM    168  H5' ADE     6     -14.937  -9.607  -2.304  1.00  0.00      A   
ATOM    169 H5'' ADE     6     -13.620 -10.540  -3.110  1.00  0.00      A   
ATOM    170  C4' ADE     6     -13.617  -8.421  -3.507  1.00  0.00      A   
ATOM    171  H4' ADE     6     -14.250  -8.546  -4.412  1.00  0.00      A   
ATOM    172  O4' ADE     6     -14.008  -7.166  -2.885  1.00  0.00      A   
ATOM    173  C1' ADE     6     -13.150  -6.165  -3.390  1.00  0.00      A   
ATOM    174  H1' ADE     6     -13.443  -5.961  -4.447  1.00  0.00      A   
ATOM    175  N9  ADE     6     -13.280  -4.996  -2.543  1.00  0.00      A   
ATOM    176  C5  ADE     6     -13.598  -2.956  -1.808  1.00  0.00      A   
ATOM    177  N7  ADE     6     -13.309  -3.729  -0.690  1.00  0.00      A   
ATOM    178  C8  ADE     6     -13.128  -4.933  -1.182  1.00  0.00      A   
ATOM    179  H8  ADE     6     -12.896  -5.831  -0.604  1.00  0.00      A   
ATOM    180  N1  ADE     6     -14.090  -1.122  -3.225  1.00  0.00      A   
ATOM    181  C2  ADE     6     -14.050  -1.998  -4.239  1.00  0.00      A   
ATOM    182  H2  ADE     6     -14.238  -1.584  -5.235  1.00  0.00      A   
ATOM    183  N3  ADE     6     -13.819  -3.311  -4.204  1.00  0.00      A   
ATOM    184  C4  ADE     6     -13.589  -3.729  -2.953  1.00  0.00      A   
ATOM    185  C6  ADE     6     -13.872  -1.582  -1.966  1.00  0.00      A   
ATOM    186  N6  ADE     6     -13.938  -0.724  -0.928  1.00  0.00      A   
ATOM    187  H61 ADE     6     -14.165   0.234  -1.132  1.00  0.00      A   
ATOM    188  H62 ADE     6     -14.184  -1.069  -0.025  1.00  0.00      A   
ATOM    189  C2' ADE     6     -11.794  -6.851  -3.334  1.00  0.00      A   
ATOM    190 H2'' ADE     6     -11.477  -7.020  -2.282  1.00  0.00      A   
ATOM    191  H2' ADE     6     -11.006  -6.296  -3.874  1.00  0.00      A   
ATOM    192  C3' ADE     6     -12.154  -8.198  -3.963  1.00  0.00      A   
ATOM    193  H3' ADE     6     -11.524  -9.018  -3.545  1.00  0.00      A   
ATOM    194  O3' ADE     6     -12.061  -8.136  -5.389  1.00  0.00      A   
ATOM    195  P   ADE     7     -10.658  -8.091  -6.110  1.00  0.00      A   
ATOM    196  O1P ADE     7     -10.744  -8.899  -7.346  1.00  0.00      A   
ATOM    197  O2P ADE     7      -9.588  -8.422  -5.143  1.00  0.00      A   
ATOM    198  O5' ADE     7     -10.546  -6.555  -6.492  1.00  0.00      A   
ATOM    199  C5' ADE     7     -11.546  -5.985  -7.368  1.00  0.00      A   
ATOM    200  H5' ADE     7     -12.517  -5.873  -6.831  1.00  0.00      A   
ATOM    201 H5'' ADE     7     -11.717  -6.649  -8.250  1.00  0.00      A   
ATOM    202  C4' ADE     7     -11.124  -4.616  -7.927  1.00  0.00      A   
ATOM    203  H4' ADE     7     -11.713  -4.392  -8.843  1.00  0.00      A   
ATOM    204  O4' ADE     7     -11.430  -3.571  -6.968  1.00  0.00      A   
ATOM    205  C1' ADE     7     -10.274  -2.786  -6.720  1.00  0.00      A   
ATOM    206  H1' ADE     7     -10.312  -1.924  -7.428  1.00  0.00      A   
ATOM    207  N9  ADE     7     -10.349  -2.371  -5.335  1.00  0.00      A   
ATOM    208  C5  ADE     7     -10.551  -1.176  -3.510  1.00  0.00      A   
ATOM    209  N7  ADE     7     -10.472  -2.499  -3.094  1.00  0.00      A   
ATOM    210  C8  ADE     7     -10.364  -3.170  -4.220  1.00  0.00      A   
ATOM    211  H8  ADE     7     -10.297  -4.257  -4.314  1.00  0.00      A   
ATOM    212  N1  ADE     7     -10.763   1.179  -3.531  1.00  0.00      A   
ATOM    213  C2  ADE     7     -10.677   1.103  -4.864  1.00  0.00      A   
ATOM    214  H2  ADE     7     -10.726   2.056  -5.403  1.00  0.00      A   
ATOM    215  N3  ADE     7     -10.530   0.025  -5.628  1.00  0.00      A   
ATOM    216  C4  ADE     7     -10.484  -1.090  -4.889  1.00  0.00      A   
ATOM    217  C6  ADE     7     -10.701   0.037  -2.805  1.00  0.00      A   
ATOM    218  N6  ADE     7     -10.802   0.124  -1.464  1.00  0.00      A   
ATOM    219  H61 ADE     7     -10.953   1.034  -1.070  1.00  0.00      A   
ATOM    220  H62 ADE     7     -11.069  -0.678  -0.935  1.00  0.00      A   
ATOM    221  C2' ADE     7      -9.084  -3.678  -7.066  1.00  0.00      A   
ATOM    222 H2'' ADE     7      -8.874  -4.394  -6.242  1.00  0.00      A   
ATOM    223  H2' ADE     7      -8.170  -3.095  -7.287  1.00  0.00      A   
ATOM    224  C3' ADE     7      -9.623  -4.460  -8.254  1.00  0.00      A   
ATOM    225  H3' ADE     7      -9.172  -5.479  -8.298  1.00  0.00      A   
ATOM    226  O3' ADE     7      -9.418  -3.761  -9.485  1.00  0.00      A   
ATOM    227  P   ADE     8      -7.983  -3.689 -10.144  1.00  0.00      A   
ATOM    228  O1P ADE     8      -8.146  -3.706 -11.615  1.00  0.00      A   
ATOM    229  O2P ADE     8      -7.097  -4.713  -9.546  1.00  0.00      A   
ATOM    230  O5' ADE     8      -7.483  -2.250  -9.699  1.00  0.00      A   
ATOM    231  C5' ADE     8      -8.274  -1.113 -10.123  1.00  0.00      A   
ATOM    232  H5' ADE     8      -9.354  -1.248  -9.870  1.00  0.00      A   
ATOM    233 H5'' ADE     8      -8.192  -0.991 -11.228  1.00  0.00      A   
ATOM    234  C4' ADE     8      -7.823   0.199  -9.475  1.00  0.00      A   
ATOM    235  H4' ADE     8      -8.445   1.043  -9.848  1.00  0.00      A   
ATOM    236  O4' ADE     8      -8.003   0.141  -8.048  1.00  0.00      A   
ATOM    237  C1' ADE     8      -7.140   1.108  -7.499  1.00  0.00      A   
ATOM    238  H1' ADE     8      -7.501   2.118  -7.802  1.00  0.00      A   
ATOM    239  N9  ADE     8      -7.149   0.914  -6.058  1.00  0.00      A   
ATOM    240  C5  ADE     8      -7.262   1.246  -3.895  1.00  0.00      A   
ATOM    241  N7  ADE     8      -7.183  -0.132  -4.067  1.00  0.00      A   
ATOM    242  C8  ADE     8      -7.119  -0.275  -5.371  1.00  0.00      A   
ATOM    243  H8  ADE     8      -7.067  -1.226  -5.907  1.00  0.00      A   
ATOM    244  N1  ADE     8      -7.434   3.397  -2.920  1.00  0.00      A   
ATOM    245  C2  ADE     8      -7.369   3.879  -4.170  1.00  0.00      A   
ATOM    246  H2  ADE     8      -7.415   4.969  -4.263  1.00  0.00      A   
ATOM    247  N3  ADE     8      -7.316   3.215  -5.324  1.00  0.00      A   
ATOM    248  C4  ADE     8      -7.245   1.895  -5.115  1.00  0.00      A   
ATOM    249  C6  ADE     8      -7.386   2.052  -2.745  1.00  0.00      A   
ATOM    250  N6  ADE     8      -7.489   1.541  -1.501  1.00  0.00      A   
ATOM    251  H61 ADE     8      -7.644   2.158  -0.726  1.00  0.00      A   
ATOM    252  H62 ADE     8      -7.541   0.555  -1.372  1.00  0.00      A   
ATOM    253  C2' ADE     8      -5.836   0.763  -8.207  1.00  0.00      A   
ATOM    254 H2'' ADE     8      -5.419  -0.194  -7.828  1.00  0.00      A   
ATOM    255  H2' ADE     8      -5.080   1.564  -8.114  1.00  0.00      A   
ATOM    256  C3' ADE     8      -6.330   0.558  -9.650  1.00  0.00      A   
ATOM    257  H3' ADE     8      -5.813  -0.305 -10.130  1.00  0.00      A   
ATOM    258  O3' ADE     8      -6.200   1.751 -10.425  1.00  0.00      A   
ATOM    259  P   GUA     9      -4.797   2.228 -10.964  1.00  0.00      A   
ATOM    260  O1P GUA     9      -4.985   2.797 -12.318  1.00  0.00      A   
ATOM    261  O2P GUA     9      -3.799   1.148 -10.803  1.00  0.00      A   
ATOM    262  O5' GUA     9      -4.452   3.400  -9.955  1.00  0.00      A   
ATOM    263  C5' GUA     9      -5.384   4.497  -9.825  1.00  0.00      A   
ATOM    264  H5' GUA     9      -6.372   4.143  -9.444  1.00  0.00      A   
ATOM    265 H5'' GUA     9      -5.548   4.975 -10.820  1.00  0.00      A   
ATOM    266  C4' GUA     9      -4.864   5.589  -8.877  1.00  0.00      A   
ATOM    267  H4' GUA     9      -5.439   6.527  -9.035  1.00  0.00      A   
ATOM    268  O4' GUA     9      -5.084   5.189  -7.497  1.00  0.00      A   
ATOM    269  C1' GUA     9      -3.898   5.413  -6.749  1.00  0.00      A   
ATOM    270  H1' GUA     9      -3.923   6.477  -6.418  1.00  0.00      A   
ATOM    271  N9  GUA     9      -3.905   4.493  -5.616  1.00  0.00      A   
ATOM    272  C4  GUA     9      -3.817   4.840  -4.300  1.00  0.00      A   
ATOM    273  N2  GUA     9      -3.442   7.274  -1.880  1.00  0.00      A   
ATOM    274  H21 GUA     9      -3.301   7.326  -0.888  1.00  0.00      A   
ATOM    275  H22 GUA     9      -3.207   8.048  -2.459  1.00  0.00      A   
ATOM    276  N3  GUA     9      -3.684   6.089  -3.825  1.00  0.00      A   
ATOM    277  C2  GUA     9      -3.659   6.132  -2.504  1.00  0.00      A   
ATOM    278  N1  GUA     9      -3.776   5.013  -1.716  1.00  0.00      A   
ATOM    279  H1  GUA     9      -3.764   5.135  -0.713  1.00  0.00      A   
ATOM    280  C6  GUA     9      -3.927   3.706  -2.177  1.00  0.00      A   
ATOM    281  O6  GUA     9      -4.027   2.755  -1.395  1.00  0.00      A   
ATOM    282  C5  GUA     9      -3.904   3.655  -3.596  1.00  0.00      A   
ATOM    283  N7  GUA     9      -4.007   2.571  -4.462  1.00  0.00      A   
ATOM    284  C8  GUA     9      -4.009   3.124  -5.656  1.00  0.00      A   
ATOM    285  H8  GUA     9      -4.106   2.599  -6.608  1.00  0.00      A   
ATOM    286  C2' GUA     9      -2.768   5.215  -7.751  1.00  0.00      A   
ATOM    287 H2'' GUA     9      -2.634   4.135  -7.978  1.00  0.00      A   
ATOM    288  H2' GUA     9      -1.810   5.642  -7.404  1.00  0.00      A   
ATOM    289  C3' GUA     9      -3.354   5.906  -8.980  1.00  0.00      A   
ATOM    290  H3' GUA     9      -2.965   5.444  -9.918  1.00  0.00      A   
ATOM    291  O3' GUA     9      -3.104   7.315  -8.961  1.00  0.00      A   
ATOM    292  P   ADE    10      -1.659   7.883  -9.259  1.00  0.00      A   
ATOM    293  O1P ADE    10      -1.806   9.161  -9.990  1.00  0.00      A   
ATOM    294  O2P ADE    10      -0.819   6.834  -9.878  1.00  0.00      A   
ATOM    295  O5' ADE    10      -1.107   8.185  -7.798  1.00  0.00      A   
ATOM    296  C5' ADE    10      -1.856   9.108  -6.973  1.00  0.00      A   
ATOM    297  H5' ADE    10      -2.842   8.671  -6.688  1.00  0.00      A   
ATOM    298 H5'' ADE    10      -2.051  10.054  -7.534  1.00  0.00      A   
ATOM    299  C4' ADE    10      -1.110   9.509  -5.687  1.00  0.00      A   
ATOM    300  H4' ADE    10      -1.550  10.453  -5.298  1.00  0.00      A   
ATOM    301  O4' ADE    10      -1.306   8.509  -4.642  1.00  0.00      A   
ATOM    302  C1' ADE    10      -0.054   8.141  -4.074  1.00  0.00      A   
ATOM    303  H1' ADE    10       0.114   8.808  -3.195  1.00  0.00      A   
ATOM    304  N9  ADE    10      -0.157   6.739  -3.694  1.00  0.00      A   
ATOM    305  C5  ADE    10      -0.363   4.853  -2.586  1.00  0.00      A   
ATOM    306  N7  ADE    10      -0.367   4.514  -3.930  1.00  0.00      A   
ATOM    307  C8  ADE    10      -0.266   5.670  -4.547  1.00  0.00      A   
ATOM    308  H8  ADE    10      -0.269   5.813  -5.631  1.00  0.00      A   
ATOM    309  N1  ADE    10      -0.518   4.724  -0.223  1.00  0.00      A   
ATOM    310  C2  ADE    10      -0.391   6.057  -0.225  1.00  0.00      A   
ATOM    311  H2  ADE    10      -0.399   6.537   0.760  1.00  0.00      A   
ATOM    312  N3  ADE    10      -0.227   6.885  -1.260  1.00  0.00      A   
ATOM    313  C4  ADE    10      -0.240   6.220  -2.425  1.00  0.00      A   
ATOM    314  C6  ADE    10      -0.512   4.076  -1.418  1.00  0.00      A   
ATOM    315  N6  ADE    10      -0.695   2.743  -1.453  1.00  0.00      A   
ATOM    316  H61 ADE    10      -0.967   2.298  -0.593  1.00  0.00      A   
ATOM    317  H62 ADE    10      -0.989   2.314  -2.305  1.00  0.00      A   
ATOM    318  C2' ADE    10       0.983   8.443  -5.157  1.00  0.00      A   
ATOM    319 H2'' ADE    10       0.999   7.640  -5.925  1.00  0.00      A   
ATOM    320  H2' ADE    10       2.001   8.568  -4.741  1.00  0.00      A   
ATOM    321  C3' ADE    10       0.416   9.700  -5.809  1.00  0.00      A   
ATOM    322  H3' ADE    10       0.679   9.739  -6.892  1.00  0.00      A   
ATOM    323  O3' ADE    10       0.844  10.889  -5.147  1.00  0.00      A   
ATOM    324  P   ADE    11       2.334  11.402  -5.225  1.00  0.00      A   
ATOM    325  O1P ADE    11       2.313  12.882  -5.243  1.00  0.00      A   
ATOM    326  O2P ADE    11       3.047  10.714  -6.324  1.00  0.00      A   
ATOM    327  O5' ADE    11       2.918  10.910  -3.836  1.00  0.00      A   
ATOM    328  C5' ADE    11       2.221  11.281  -2.622  1.00  0.00      A   
ATOM    329  H5' ADE    11       1.121  11.110  -2.701  1.00  0.00      A   
ATOM    330 H5'' ADE    11       2.386  12.365  -2.420  1.00  0.00      A   
ATOM    331  C4' ADE    11       2.704  10.498  -1.394  1.00  0.00      A   
ATOM    332  H4' ADE    11       2.147  10.821  -0.488  1.00  0.00      A   
ATOM    333  O4' ADE    11       2.480   9.083  -1.556  1.00  0.00      A   
ATOM    334  C1' ADE    11       3.232   8.474  -0.529  1.00  0.00      A   
ATOM    335  H1' ADE    11       2.822   8.797   0.455  1.00  0.00      A   
ATOM    336  N9  ADE    11       3.155   7.030  -0.728  1.00  0.00      A   
ATOM    337  C5  ADE    11       2.899   4.866  -0.441  1.00  0.00      A   
ATOM    338  N7  ADE    11       3.121   5.052  -1.799  1.00  0.00      A   
ATOM    339  C8  ADE    11       3.264   6.352  -1.917  1.00  0.00      A   
ATOM    340  H8  ADE    11       3.438   6.892  -2.851  1.00  0.00      A   
ATOM    341  N1  ADE    11       2.478   3.868   1.665  1.00  0.00      A   
ATOM    342  C2  ADE    11       2.510   5.108   2.171  1.00  0.00      A   
ATOM    343  H2  ADE    11       2.346   5.184   3.252  1.00  0.00      A   
ATOM    344  N3  ADE    11       2.721   6.268   1.542  1.00  0.00      A   
ATOM    345  C4  ADE    11       2.912   6.078   0.228  1.00  0.00      A   
ATOM    346  C6  ADE    11       2.665   3.708   0.331  1.00  0.00      A   
ATOM    347  N6  ADE    11       2.607   2.466  -0.194  1.00  0.00      A   
ATOM    348  H61 ADE    11       2.401   1.700   0.420  1.00  0.00      A   
ATOM    349  H62 ADE    11       2.419   2.357  -1.167  1.00  0.00      A   
ATOM    350  C2' ADE    11       4.598   9.109  -0.788  1.00  0.00      A   
ATOM    351 H2'' ADE    11       5.090   8.660  -1.676  1.00  0.00      A   
ATOM    352  H2' ADE    11       5.260   9.022   0.094  1.00  0.00      A   
ATOM    353  C3' ADE    11       4.219  10.571  -1.114  1.00  0.00      A   
ATOM    354  H3' ADE    11       4.729  10.919  -2.042  1.00  0.00      A   
ATOM    355  O3' ADE    11       4.460  11.440  -0.006  1.00  0.00      A   
ATOM    356  P   ADE    12       5.924  11.952   0.304  1.00  0.00      A   
ATOM    357  O1P ADE    12       5.833  13.313   0.878  1.00  0.00      A   
ATOM    358  O2P ADE    12       6.791  11.761  -0.879  1.00  0.00      A   
ATOM    359  O5' ADE    12       6.385  10.951   1.442  1.00  0.00      A   
ATOM    360  C5' ADE    12       5.605  10.899   2.658  1.00  0.00      A   
ATOM    361  H5' ADE    12       4.512  10.803   2.449  1.00  0.00      A   
ATOM    362 H5'' ADE    12       5.763  11.837   3.239  1.00  0.00      A   
ATOM    363  C4' ADE    12       6.005   9.720   3.551  1.00  0.00      A   
ATOM    364  H4' ADE    12       5.473   9.787   4.525  1.00  0.00      A   
ATOM    365  O4' ADE    12       5.608   8.463   2.939  1.00  0.00      A   
ATOM    366  C1' ADE    12       6.531   7.483   3.361  1.00  0.00      A   
ATOM    367  H1' ADE    12       6.340   7.269   4.438  1.00  0.00      A   
ATOM    368  N9  ADE    12       6.355   6.309   2.520  1.00  0.00      A   
ATOM    369  C5  ADE    12       6.089   4.251   1.803  1.00  0.00      A   
ATOM    370  N7  ADE    12       6.118   5.054   0.669  1.00  0.00      A   
ATOM    371  C8  ADE    12       6.279   6.266   1.151  1.00  0.00      A   
ATOM    372  H8  ADE    12       6.341   7.183   0.561  1.00  0.00      A   
ATOM    373  N1  ADE    12       6.028   2.370   3.240  1.00  0.00      A   
ATOM    374  C2  ADE    12       6.159   3.240   4.253  1.00  0.00      A   
ATOM    375  H2  ADE    12       6.187   2.803   5.257  1.00  0.00      A   
ATOM    376  N3  ADE    12       6.256   4.570   4.208  1.00  0.00      A   
ATOM    377  C4  ADE    12       6.229   5.015   2.947  1.00  0.00      A   
ATOM    378  C6  ADE    12       5.976   2.855   1.974  1.00  0.00      A   
ATOM    379  N6  ADE    12       5.808   1.995   0.949  1.00  0.00      A   
ATOM    380  H61 ADE    12       5.696   1.018   1.155  1.00  0.00      A   
ATOM    381  H62 ADE    12       5.503   2.333   0.063  1.00  0.00      A   
ATOM    382  C2' ADE    12       7.857   8.210   3.185  1.00  0.00      A   
ATOM    383 H2'' ADE    12       8.081   8.365   2.108  1.00  0.00      A   
ATOM    384  H2' ADE    12       8.702   7.685   3.665  1.00  0.00      A   
ATOM    385  C3' ADE    12       7.522   9.567   3.818  1.00  0.00      A   
ATOM    386  H3' ADE    12       8.064  10.393   3.300  1.00  0.00      A   
ATOM    387  O3' ADE    12       7.792   9.571   5.220  1.00  0.00      A   
ATOM    388  P   ADE    13       9.268   9.568   5.776  1.00  0.00      A   
ATOM    389  O1P ADE    13       9.313  10.431   6.976  1.00  0.00      A   
ATOM    390  O2P ADE    13      10.221   9.854   4.681  1.00  0.00      A   
ATOM    391  O5' ADE    13       9.429   8.050   6.214  1.00  0.00      A   
ATOM    392  C5' ADE    13       8.409   7.467   7.060  1.00  0.00      A   
ATOM    393  H5' ADE    13       7.467   7.304   6.488  1.00  0.00      A   
ATOM    394 H5'' ADE    13       8.177   8.149   7.913  1.00  0.00      A   
ATOM    395  C4' ADE    13       8.844   6.127   7.680  1.00  0.00      A   
ATOM    396  H4' ADE    13       8.236   5.933   8.590  1.00  0.00      A   
ATOM    397  O4' ADE    13       8.577   5.028   6.764  1.00  0.00      A   
ATOM    398  C1' ADE    13       9.755   4.254   6.549  1.00  0.00      A   
ATOM    399  H1' ADE    13       9.719   3.402   7.267  1.00  0.00      A   
ATOM    400  N9  ADE    13       9.708   3.808   5.158  1.00  0.00      A   
ATOM    401  C5  ADE    13       9.585   2.603   3.321  1.00  0.00      A   
ATOM    402  N7  ADE    13       9.461   3.928   2.922  1.00  0.00      A   
ATOM    403  C8  ADE    13       9.531   4.602   4.051  1.00  0.00      A   
ATOM    404  H8  ADE    13       9.445   5.687   4.156  1.00  0.00      A   
ATOM    405  N1  ADE    13       9.679   0.234   3.301  1.00  0.00      A   
ATOM    406  C2  ADE    13       9.870   0.313   4.625  1.00  0.00      A   
ATOM    407  H2  ADE    13       9.999  -0.643   5.146  1.00  0.00      A   
ATOM    408  N3  ADE    13       9.921   1.395   5.404  1.00  0.00      A   
ATOM    409  C4  ADE    13       9.746   2.517   4.693  1.00  0.00      A   
ATOM    410  C6  ADE    13       9.527   1.388   2.604  1.00  0.00      A   
ATOM    411  N6  ADE    13       9.302   1.315   1.275  1.00  0.00      A   
ATOM    412  H61 ADE    13       9.153   0.411   0.871  1.00  0.00      A   
ATOM    413  H62 ADE    13       8.974   2.121   0.788  1.00  0.00      A   
ATOM    414  C2' ADE    13      10.920   5.179   6.913  1.00  0.00      A   
ATOM    415 H2'' ADE    13      11.155   5.860   6.067  1.00  0.00      A   
ATOM    416  H2' ADE    13      11.830   4.616   7.196  1.00  0.00      A   
ATOM    417  C3' ADE    13      10.333   6.013   8.051  1.00  0.00      A   
ATOM    418  H3' ADE    13      10.768   7.040   8.055  1.00  0.00      A   
ATOM    419  O3' ADE    13      10.504   5.383   9.322  1.00  0.00      A   
ATOM    420  P   ADE    14      11.893   5.419  10.072  1.00  0.00      A   
ATOM    421  O1P ADE    14      11.634   5.370  11.529  1.00  0.00      A   
ATOM    422  O2P ADE    14      12.714   6.539   9.564  1.00  0.00      A   
ATOM    423  O5' ADE    14      12.549   4.048   9.621  1.00  0.00      A   
ATOM    424  C5' ADE    14      11.833   2.826   9.916  1.00  0.00      A   
ATOM    425  H5' ADE    14      10.781   2.864   9.545  1.00  0.00      A   
ATOM    426 H5'' ADE    14      11.804   2.670  11.020  1.00  0.00      A   
ATOM    427  C4' ADE    14      12.495   1.589   9.294  1.00  0.00      A   
ATOM    428  H4' ADE    14      11.992   0.664   9.650  1.00  0.00      A   
ATOM    429  O4' ADE    14      12.352   1.620   7.859  1.00  0.00      A   
ATOM    430  C1' ADE    14      13.326   0.739   7.348  1.00  0.00      A   
ATOM    431  H1' ADE    14      13.081  -0.296   7.684  1.00  0.00      A   
ATOM    432  N9  ADE    14      13.308   0.882   5.897  1.00  0.00      A   
ATOM    433  C5  ADE    14      13.164   0.478   3.743  1.00  0.00      A   
ATOM    434  N7  ADE    14      13.186   1.861   3.873  1.00  0.00      A   
ATOM    435  C8  ADE    14      13.263   2.047   5.172  1.00  0.00      A   
ATOM    436  H8  ADE    14      13.276   3.016   5.677  1.00  0.00      A   
ATOM    437  N1  ADE    14      13.055  -1.708   2.832  1.00  0.00      A   
ATOM    438  C2  ADE    14      13.176  -2.150   4.092  1.00  0.00      A   
ATOM    439  H2  ADE    14      13.183  -3.238   4.216  1.00  0.00      A   
ATOM    440  N3  ADE    14      13.260  -1.450   5.224  1.00  0.00      A   
ATOM    441  C4  ADE    14      13.245  -0.133   4.982  1.00  0.00      A   
ATOM    442  C6  ADE    14      13.033  -0.367   2.620  1.00  0.00      A   
ATOM    443  N6  ADE    14      12.854   0.099   1.368  1.00  0.00      A   
ATOM    444  H61 ADE    14      12.629  -0.567   0.651  1.00  0.00      A   
ATOM    445  H62 ADE    14      12.626   1.057   1.226  1.00  0.00      A   
ATOM    446  C2' ADE    14      14.567   1.260   8.064  1.00  0.00      A   
ATOM    447 H2'' ADE    14      14.876   2.248   7.661  1.00  0.00      A   
ATOM    448  H2' ADE    14      15.412   0.549   8.008  1.00  0.00      A   
ATOM    449  C3' ADE    14      14.025   1.450   9.496  1.00  0.00      A   
ATOM    450  H3' ADE    14      14.413   2.393   9.946  1.00  0.00      A   
ATOM    451  O3' ADE    14      14.311   0.314  10.314  1.00  0.00      A   
ATOM    452  P   ADE    15      15.756   0.085  10.911  1.00  0.00      A   
ATOM    453  O1P ADE    15      15.616  -0.468  12.277  1.00  0.00      A   
ATOM    454  O2P ADE    15      16.575   1.306  10.744  1.00  0.00      A   
ATOM    455  O5' ADE    15      16.325  -1.047   9.955  1.00  0.00      A   
ATOM    456  C5' ADE    15      15.616  -2.306   9.900  1.00  0.00      A   
ATOM    457  H5' ADE    15      14.528  -2.156   9.698  1.00  0.00      A   
ATOM    458 H5'' ADE    15      15.715  -2.832  10.879  1.00  0.00      A   
ATOM    459  C4' ADE    15      16.156  -3.245   8.811  1.00  0.00      A   
ATOM    460  H4' ADE    15      15.658  -4.235   8.897  1.00  0.00      A   
ATOM    461  O4' ADE    15      15.840  -2.733   7.490  1.00  0.00      A   
ATOM    462  C1' ADE    15      16.916  -3.037   6.620  1.00  0.00      A   
ATOM    463  H1' ADE    15      16.833  -4.112   6.337  1.00  0.00      A   
ATOM    464  N9  ADE    15      16.793  -2.144   5.471  1.00  0.00      A   
ATOM    465  C5  ADE    15      16.540  -1.321   3.448  1.00  0.00      A   
ATOM    466  N7  ADE    15      16.553  -0.230   4.309  1.00  0.00      A   
ATOM    467  C8  ADE    15      16.703  -0.775   5.496  1.00  0.00      A   
ATOM    468  H8  ADE    15      16.746  -0.233   6.444  1.00  0.00      A   
ATOM    469  N1  ADE    15      16.402  -2.664   1.496  1.00  0.00      A   
ATOM    470  C2  ADE    15      16.574  -3.714   2.312  1.00  0.00      A   
ATOM    471  H2  ADE    15      16.584  -4.695   1.825  1.00  0.00      A   
ATOM    472  N3  ADE    15      16.694  -3.743   3.641  1.00  0.00      A   
ATOM    473  C4  ADE    15      16.676  -2.504   4.153  1.00  0.00      A   
ATOM    474  C6  ADE    15      16.382  -1.424   2.048  1.00  0.00      A   
ATOM    475  N6  ADE    15      16.186  -0.355   1.248  1.00  0.00      A   
ATOM    476  H61 ADE    15      15.875  -0.507   0.309  1.00  0.00      A   
ATOM    477  H62 ADE    15      16.139   0.555   1.649  1.00  0.00      A   
ATOM    478  C2' ADE    15      18.143  -2.816   7.503  1.00  0.00      A   
ATOM    479 H2'' ADE    15      18.320  -1.734   7.678  1.00  0.00      A   
ATOM    480  H2' ADE    15      19.056  -3.296   7.101  1.00  0.00      A   
ATOM    481  C3' ADE    15      17.683  -3.465   8.807  1.00  0.00      A   
ATOM    482  H3' ADE    15      18.106  -2.929   9.690  1.00  0.00      A   
ATOM    483  O3' ADE    15      18.005  -4.857   8.804  1.00  0.00      A   
ATOM    484  P   GUA    16      19.364  -5.387   9.409  1.00  0.00      A   
ATOM    485  O1P GUA    16      19.059  -6.538  10.291  1.00  0.00      A   
ATOM    486  O2P GUA    16      20.134  -4.267   9.992  1.00  0.00      A   
ATOM    487  O5' GUA    16      20.114  -5.916   8.124  1.00  0.00      A   
ATOM    488  C5' GUA    16      19.539  -6.979   7.329  1.00  0.00      A   
ATOM    489  H5' GUA    16      18.422  -6.979   7.363  1.00  0.00      A   
ATOM    490 H5'' GUA    16      19.891  -7.958   7.725  1.00  0.00      A   
ATOM    491  C4' GUA    16      19.948  -6.882   5.853  1.00  0.00      A   
ATOM    492  H4' GUA    16      19.465  -7.672   5.241  1.00  0.00      A   
ATOM    493  O4' GUA    16      19.590  -5.594   5.324  1.00  0.00      A   
ATOM    494  C1' GUA    16      20.191  -5.553   4.052  1.00  0.00      A   
ATOM    495  H1' GUA    16      19.678  -6.299   3.404  1.00  0.00      A   
ATOM    496  N9  GUA    16      20.069  -4.199   3.526  1.00  0.00      A   
ATOM    497  C4  GUA    16      20.048  -3.860   2.208  1.00  0.00      A   
ATOM    498  N2  GUA    16      20.320  -4.743  -1.115  1.00  0.00      A   
ATOM    499  H21 GUA    16      20.371  -4.277  -2.001  1.00  0.00      A   
ATOM    500  H22 GUA    16      20.526  -5.713  -1.044  1.00  0.00      A   
ATOM    501  N3  GUA    16      20.163  -4.710   1.174  1.00  0.00      A   
ATOM    502  C2  GUA    16      20.081  -4.090   0.005  1.00  0.00      A   
ATOM    503  N1  GUA    16      19.819  -2.750  -0.119  1.00  0.00      A   
ATOM    504  H1  GUA    16      19.761  -2.358  -1.048  1.00  0.00      A   
ATOM    505  C6  GUA    16      19.674  -1.850   0.933  1.00  0.00      A   
ATOM    506  O6  GUA    16      19.448  -0.652   0.741  1.00  0.00      A   
ATOM    507  C5  GUA    16      19.869  -2.489   2.183  1.00  0.00      A   
ATOM    508  N7  GUA    16      19.863  -1.966   3.470  1.00  0.00      A   
ATOM    509  C8  GUA    16      19.991  -3.024   4.236  1.00  0.00      A   
ATOM    510  H8  GUA    16      20.010  -3.028   5.326  1.00  0.00      A   
ATOM    511  C2' GUA    16      21.622  -5.993   4.365  1.00  0.00      A   
ATOM    512 H2'' GUA    16      22.278  -5.133   4.613  1.00  0.00      A   
ATOM    513  H2' GUA    16      22.018  -6.538   3.487  1.00  0.00      A   
ATOM    514  C3' GUA    16      21.468  -6.889   5.609  1.00  0.00      A   
ATOM    515  H3' GUA    16      21.954  -6.423   6.497  1.00  0.00      A   
ATOM    516  O3' GUA    16      21.938  -8.222   5.371  1.00  0.00      A   
ATOM    517  P   ADE    17      23.499  -8.467   5.234  1.00  0.00      A   
ATOM    518  O1P ADE    17      23.816  -9.840   5.683  1.00  0.00      A   
ATOM    519  O2P ADE    17      24.265  -7.351   5.827  1.00  0.00      A   
ATOM    520  O5' ADE    17      23.729  -8.416   3.666  1.00  0.00      A   
ATOM    521  C5' ADE    17      22.979  -9.301   2.809  1.00  0.00      A   
ATOM    522  H5' ADE    17      21.883  -9.113   2.909  1.00  0.00      A   
ATOM    523 H5'' ADE    17      23.175 -10.363   3.085  1.00  0.00      A   
ATOM    524  C4' ADE    17      23.359  -9.105   1.331  1.00  0.00      A   
ATOM    525  H4' ADE    17      22.845  -9.858   0.697  1.00  0.00      A   
ATOM    526  O4' ADE    17      22.961  -7.781   0.874  1.00  0.00      A   
ATOM    527  C1' ADE    17      24.103  -7.030   0.469  1.00  0.00      A   
ATOM    528  H1' ADE    17      24.129  -7.102  -0.643  1.00  0.00      A   
ATOM    529  N9  ADE    17      23.904  -5.665   0.923  1.00  0.00      A   
ATOM    530  C5  ADE    17      23.469  -3.517   0.954  1.00  0.00      A   
ATOM    531  N7  ADE    17      23.644  -3.893   2.276  1.00  0.00      A   
ATOM    532  C8  ADE    17      23.885  -5.182   2.209  1.00  0.00      A   
ATOM    533  H8  ADE    17      24.053  -5.840   3.067  1.00  0.00      A   
ATOM    534  N1  ADE    17      23.051  -2.259  -1.001  1.00  0.00      A   
ATOM    535  C2  ADE    17      23.297  -3.380  -1.687  1.00  0.00      A   
ATOM    536  H2  ADE    17      23.226  -3.293  -2.776  1.00  0.00      A   
ATOM    537  N3  ADE    17      23.612  -4.593  -1.229  1.00  0.00      A   
ATOM    538  C4  ADE    17      23.645  -4.600   0.112  1.00  0.00      A   
ATOM    539  C6  ADE    17      23.129  -2.289   0.354  1.00  0.00      A   
ATOM    540  N6  ADE    17      22.827  -1.175   1.051  1.00  0.00      A   
ATOM    541  H61 ADE    17      22.393  -0.423   0.547  1.00  0.00      A   
ATOM    542  H62 ADE    17      22.641  -1.241   2.030  1.00  0.00      A   
ATOM    543  C2' ADE    17      25.326  -7.735   1.057  1.00  0.00      A   
ATOM    544 H2'' ADE    17      25.521  -7.401   2.100  1.00  0.00      A   
ATOM    545  H2' ADE    17      26.230  -7.562   0.440  1.00  0.00      A   
ATOM    546  C3' ADE    17      24.873  -9.177   1.073  1.00  0.00      A   
ATOM    547  H3' ADE    17      25.329  -9.716   1.935  1.00  0.00      A   
ATOM    548  O3' ADE    17      25.247  -9.827  -0.142  1.00  0.00      A   
ATOM    549  H3T ADE    17      26.176  -9.660  -0.310  1.00  0.00      A   
ATOM    550  H5T THY     1      23.554   5.613  -5.428  1.00  0.00      B   
ATOM    551  O5' THY     1      24.466   5.523  -5.123  1.00  0.00      B   
ATOM    552  C5' THY     1      25.206   5.050  -6.264  1.00  0.00      B   
ATOM    553  H5' THY     1      26.250   5.424  -6.180  1.00  0.00      B   
ATOM    554 H5'' THY     1      24.766   5.467  -7.199  1.00  0.00      B   
ATOM    555  C4' THY     1      25.247   3.522  -6.372  1.00  0.00      B   
ATOM    556  O4' THY     1      25.712   2.923  -5.116  1.00  0.00      B   
ATOM    557  C1' THY     1      25.155   1.619  -5.098  1.00  0.00      B   
ATOM    558  H1' THY     1      25.998   0.897  -5.000  1.00  0.00      B   
ATOM    559  N1  THY     1      24.180   1.479  -3.967  1.00  0.00      B   
ATOM    560  C6  THY     1      23.672   2.593  -3.316  1.00  0.00      B   
ATOM    561  H6  THY     1      24.024   3.555  -3.696  1.00  0.00      B   
ATOM    562  C2  THY     1      23.895   0.212  -3.513  1.00  0.00      B   
ATOM    563  O2  THY     1      24.408  -0.795  -3.986  1.00  0.00      B   
ATOM    564  N3  THY     1      23.005   0.170  -2.467  1.00  0.00      B   
ATOM    565  H3  THY     1      22.865  -0.747  -2.054  1.00  0.00      B   
ATOM    566  C4  THY     1      22.508   1.234  -1.746  1.00  0.00      B   
ATOM    567  O4  THY     1      21.824   1.036  -0.744  1.00  0.00      B   
ATOM    568  C5  THY     1      22.867   2.532  -2.251  1.00  0.00      B   
ATOM    569  C5M THY     1      22.278   3.751  -1.613  1.00  0.00      B   
ATOM    570  H51 THY     1      22.878   4.660  -1.842  1.00  0.00      B   
ATOM    571  H52 THY     1      22.241   3.645  -0.505  1.00  0.00      B   
ATOM    572  H53 THY     1      21.240   3.924  -1.973  1.00  0.00      B   
ATOM    573  C2' THY     1      24.535   1.485  -6.494  1.00  0.00      B   
ATOM    574 H2'' THY     1      23.877   0.627  -6.645  1.00  0.00      B   
ATOM    575  O2' THY     1      25.648   1.491  -7.438  1.00  0.00      B   
ATOM    576  C6' THY     1      26.063   2.873  -7.481  1.00  0.00      B   
ATOM    577  H6' THY     1      27.154   2.924  -7.286  1.00  0.00      B   
ATOM    578 H6'' THY     1      25.818   3.282  -8.483  1.00  0.00      B   
ATOM    579  C3' THY     1      23.887   2.858  -6.601  1.00  0.00      B   
ATOM    580  H3' THY     1      23.178   3.100  -5.787  1.00  0.00      B   
ATOM    581  O3' THY     1      23.379   3.231  -7.894  1.00  0.00      B   
ATOM    582  N1  5MC     2      20.773  -1.270  -4.741  1.00  0.00      B   
ATOM    583  C2  5MC     2      20.392  -1.986  -3.589  1.00  0.00      B   
ATOM    584  O2  5MC     2      20.825  -3.124  -3.421  1.00  0.00      B   
ATOM    585  N3  5MC     2      19.595  -1.392  -2.665  1.00  0.00      B   
ATOM    586  C4  5MC     2      19.205  -0.112  -2.793  1.00  0.00      B   
ATOM    587  N4  5MC     2      18.539   0.446  -1.773  1.00  0.00      B   
ATOM    588  H41 5MC     2      18.543  -0.055  -0.902  1.00  0.00      B   
ATOM    589  H42 5MC     2      18.239   1.391  -1.774  1.00  0.00      B   
ATOM    590  C5  5MC     2      19.533   0.651  -3.977  1.00  0.00      B   
ATOM    591  C6  5MC     2      20.345   0.037  -4.887  1.00  0.00      B   
ATOM    592  H6  5MC     2      20.686   0.575  -5.779  1.00  0.00      B   
ATOM    593  CM5 5MC     2      19.179   2.103  -4.116  1.00  0.00      B   
ATOM    594  H51 5MC     2      19.282   2.438  -5.174  1.00  0.00      B   
ATOM    595  H52 5MC     2      18.129   2.300  -3.809  1.00  0.00      B   
ATOM    596  H53 5MC     2      19.853   2.734  -3.498  1.00  0.00      B   
ATOM    597  P   5MC     2      21.979   2.785  -8.465  1.00  0.00      B   
ATOM    598  O1P 5MC     2      22.035   2.807  -9.941  1.00  0.00      B   
ATOM    599  O2P 5MC     2      20.973   3.637  -7.793  1.00  0.00      B   
ATOM    600  O5' 5MC     2      21.761   1.314  -7.956  1.00  0.00      B   
ATOM    601  C5' 5MC     2      21.719   0.124  -8.785  1.00  0.00      B   
ATOM    602  H5' 5MC     2      22.623   0.081  -9.432  1.00  0.00      B   
ATOM    603 H5'' 5MC     2      20.822   0.146  -9.445  1.00  0.00      B   
ATOM    604  C4' 5MC     2      21.671  -1.191  -7.939  1.00  0.00      B   
ATOM    605  O4' 5MC     2      22.239  -0.957  -6.599  1.00  0.00      B   
ATOM    606  C1' 5MC     2      21.676  -1.918  -5.739  1.00  0.00      B   
ATOM    607  H1' 5MC     2      22.520  -2.442  -5.235  1.00  0.00      B   
ATOM    608  C2' 5MC     2      20.971  -2.865  -6.688  1.00  0.00      B   
ATOM    609 H2'' 5MC     2      20.315  -3.603  -6.200  1.00  0.00      B   
ATOM    610  O2' 5MC     2      22.011  -3.483  -7.511  1.00  0.00      B   
ATOM    611  C6' 5MC     2      22.386  -2.439  -8.454  1.00  0.00      B   
ATOM    612  H6' 5MC     2      22.038  -2.732  -9.465  1.00  0.00      B   
ATOM    613 H6'' 5MC     2      23.489  -2.316  -8.434  1.00  0.00      B   
ATOM    614  C3' 5MC     2      20.301  -1.840  -7.590  1.00  0.00      B   
ATOM    615  H3' 5MC     2      19.654  -1.106  -7.073  1.00  0.00      B   
ATOM    616  O3' 5MC     2      19.649  -2.407  -8.744  1.00  0.00      B   
ATOM    617  P   THY     3      18.211  -3.069  -8.676  1.00  0.00      B   
ATOM    618  O1P THY     3      17.226  -1.974  -8.541  1.00  0.00      B   
ATOM    619  O2P THY     3      18.060  -3.991  -9.822  1.00  0.00      B   
ATOM    620  O5' THY     3      18.166  -3.892  -7.330  1.00  0.00      B   
ATOM    621  C5' THY     3      18.481  -5.303  -7.250  1.00  0.00      B   
ATOM    622  H5' THY     3      19.559  -5.464  -7.474  1.00  0.00      B   
ATOM    623 H5'' THY     3      17.881  -5.882  -7.991  1.00  0.00      B   
ATOM    624  C4' THY     3      18.176  -5.876  -5.851  1.00  0.00      B   
ATOM    625  O4' THY     3      18.599  -4.910  -4.829  1.00  0.00      B   
ATOM    626  C1' THY     3      17.937  -5.273  -3.646  1.00  0.00      B   
ATOM    627  H1' THY     3      18.734  -5.511  -2.909  1.00  0.00      B   
ATOM    628  N1  THY     3      17.069  -4.166  -3.146  1.00  0.00      B   
ATOM    629  C6  THY     3      16.671  -3.136  -3.976  1.00  0.00      B   
ATOM    630  H6  THY     3      16.997  -3.231  -5.019  1.00  0.00      B   
ATOM    631  C2  THY     3      16.834  -4.110  -1.790  1.00  0.00      B   
ATOM    632  O2  THY     3      17.260  -4.947  -1.004  1.00  0.00      B   
ATOM    633  N3  THY     3      16.115  -3.020  -1.373  1.00  0.00      B   
ATOM    634  H3  THY     3      16.072  -2.920  -0.363  1.00  0.00      B   
ATOM    635  C4  THY     3      15.758  -1.926  -2.134  1.00  0.00      B   
ATOM    636  O4  THY     3      15.302  -0.921  -1.586  1.00  0.00      B   
ATOM    637  C5  THY     3      15.971  -2.075  -3.555  1.00  0.00      B   
ATOM    638  C5M THY     3      15.648  -0.938  -4.472  1.00  0.00      B   
ATOM    639  H51 THY     3      15.483  -1.296  -5.514  1.00  0.00      B   
ATOM    640  H52 THY     3      16.484  -0.204  -4.496  1.00  0.00      B   
ATOM    641  H53 THY     3      14.728  -0.403  -4.147  1.00  0.00      B   
ATOM    642  C2' THY     3      17.227  -6.566  -4.010  1.00  0.00      B   
ATOM    643 H2'' THY     3      16.482  -6.906  -3.287  1.00  0.00      B   
ATOM    644  O2' THY     3      18.297  -7.545  -4.205  1.00  0.00      B   
ATOM    645  C6' THY     3      18.869  -7.185  -5.486  1.00  0.00      B   
ATOM    646  H6' THY     3      19.964  -7.054  -5.368  1.00  0.00      B   
ATOM    647 H6'' THY     3      18.642  -7.992  -6.213  1.00  0.00      B   
ATOM    648  C3' THY     3      16.718  -6.245  -5.420  1.00  0.00      B   
ATOM    649  H3' THY     3      16.048  -5.365  -5.485  1.00  0.00      B   
ATOM    650  O3' THY     3      16.184  -7.426  -6.071  1.00  0.00      B   
ATOM    651  P   THY     4      14.798  -8.134  -5.714  1.00  0.00      B   
ATOM    652  O1P THY     4      14.955  -9.588  -5.940  1.00  0.00      B   
ATOM    653  O2P THY     4      13.744  -7.447  -6.490  1.00  0.00      B   
ATOM    654  O5' THY     4      14.466  -7.891  -4.169  1.00  0.00      B   
ATOM    655  C5' THY     4      14.422  -8.993  -3.216  1.00  0.00      B   
ATOM    656  H5' THY     4      15.307  -9.655  -3.359  1.00  0.00      B   
ATOM    657 H5'' THY     4      13.511  -9.608  -3.394  1.00  0.00      B   
ATOM    658  C4' THY     4      14.420  -8.563  -1.713  1.00  0.00      B   
ATOM    659  O4' THY     4      15.003  -7.236  -1.507  1.00  0.00      B   
ATOM    660  C1' THY     4      14.564  -6.798  -0.235  1.00  0.00      B   
ATOM    661  H1' THY     4      15.483  -6.633   0.376  1.00  0.00      B   
ATOM    662  N1  THY     4      13.773  -5.536  -0.342  1.00  0.00      B   
ATOM    663  C6  THY     4      13.309  -5.075  -1.560  1.00  0.00      B   
ATOM    664  H6  THY     4      13.523  -5.729  -2.414  1.00  0.00      B   
ATOM    665  C2  THY     4      13.628  -4.787   0.802  1.00  0.00      B   
ATOM    666  O2  THY     4      14.074  -5.142   1.885  1.00  0.00      B   
ATOM    667  N3  THY     4      12.974  -3.592   0.626  1.00  0.00      B   
ATOM    668  H3  THY     4      12.959  -2.990   1.444  1.00  0.00      B   
ATOM    669  C4  THY     4      12.533  -3.052  -0.564  1.00  0.00      B   
ATOM    670  O4  THY     4      12.077  -1.908  -0.590  1.00  0.00      B   
ATOM    671  C5  THY     4      12.650  -3.920  -1.711  1.00  0.00      B   
ATOM    672  C5M THY     4      12.254  -3.409  -3.059  1.00  0.00      B   
ATOM    673  H51 THY     4      11.358  -2.751  -2.996  1.00  0.00      B   
ATOM    674  H52 THY     4      12.012  -4.246  -3.753  1.00  0.00      B   
ATOM    675  H53 THY     4      13.081  -2.818  -3.514  1.00  0.00      B   
ATOM    676  C2' THY     4      13.797  -7.994   0.319  1.00  0.00      B   
ATOM    677 H2'' THY     4      13.159  -7.796   1.193  1.00  0.00      B   
ATOM    678  O2' THY     4      14.804  -9.018   0.569  1.00  0.00      B   
ATOM    679  C6' THY     4      15.164  -9.491  -0.754  1.00  0.00      B   
ATOM    680  H6' THY     4      14.829 -10.544  -0.856  1.00  0.00      B   
ATOM    681 H6'' THY     4      16.264  -9.412  -0.878  1.00  0.00      B   
ATOM    682  C3' THY     4      13.082  -8.440  -0.946  1.00  0.00      B   
ATOM    683  H3' THY     4      12.442  -7.666  -1.417  1.00  0.00      B   
ATOM    684  O3' THY     4      12.431  -9.720  -0.839  1.00  0.00      B   
ATOM    685  P   THY     5      10.941  -9.926  -0.372  1.00  0.00      B   
ATOM    686  O1P THY     5      10.813 -11.277   0.219  1.00  0.00      B   
ATOM    687  O2P THY     5      10.057  -9.592  -1.509  1.00  0.00      B   
ATOM    688  O5' THY     5      10.703  -8.844   0.752  1.00  0.00      B   
ATOM    689  C5' THY     5      10.911  -9.146   2.150  1.00  0.00      B   
ATOM    690  H5' THY     5      11.945  -9.530   2.311  1.00  0.00      B   
ATOM    691 H5'' THY     5      10.194  -9.931   2.485  1.00  0.00      B   
ATOM    692  C4' THY     5      10.711  -7.908   3.048  1.00  0.00      B   
ATOM    693  O4' THY     5      11.291  -6.711   2.422  1.00  0.00      B   
ATOM    694  C1' THY     5      10.828  -5.611   3.170  1.00  0.00      B   
ATOM    695  H1' THY     5      11.737  -5.168   3.643  1.00  0.00      B   
ATOM    696  N1  THY     5      10.156  -4.583   2.334  1.00  0.00      B   
ATOM    697  C6  THY     5       9.800  -4.816   1.023  1.00  0.00      B   
ATOM    698  H6  THY     5       9.967  -5.845   0.684  1.00  0.00      B   
ATOM    699  C2  THY     5      10.016  -3.336   2.900  1.00  0.00      B   
ATOM    700  O2  THY     5      10.376  -3.080   4.042  1.00  0.00      B   
ATOM    701  N3  THY     5       9.461  -2.391   2.083  1.00  0.00      B   
ATOM    702  H3  THY     5       9.447  -1.459   2.482  1.00  0.00      B   
ATOM    703  C4  THY     5       9.134  -2.530   0.752  1.00  0.00      B   
ATOM    704  O4  THY     5       8.720  -1.555   0.122  1.00  0.00      B   
ATOM    705  C5  THY     5       9.312  -3.863   0.215  1.00  0.00      B   
ATOM    706  C5M THY     5       8.864  -4.156  -1.182  1.00  0.00      B   
ATOM    707  H51 THY     5       7.783  -4.417  -1.204  1.00  0.00      B   
ATOM    708  H52 THY     5       9.432  -5.010  -1.617  1.00  0.00      B   
ATOM    709  H53 THY     5       9.020  -3.278  -1.849  1.00  0.00      B   
ATOM    710  C2' THY     5       9.960  -6.237   4.248  1.00  0.00      B   
ATOM    711 H2'' THY     5       9.283  -5.538   4.760  1.00  0.00      B   
ATOM    712  O2' THY     5      10.908  -6.874   5.152  1.00  0.00      B   
ATOM    713  C6' THY     5      11.368  -8.033   4.421  1.00  0.00      B   
ATOM    714  H6' THY     5      12.475  -7.999   4.353  1.00  0.00      B   
ATOM    715 H6'' THY     5      11.030  -8.943   4.957  1.00  0.00      B   
ATOM    716  C3' THY     5       9.302  -7.402   3.483  1.00  0.00      B   
ATOM    717  H3' THY     5       8.701  -7.100   2.603  1.00  0.00      B   
ATOM    718  O3' THY     5       8.609  -8.303   4.385  1.00  0.00      B   
ATOM    719  P   THY     6       7.190  -7.978   5.035  1.00  0.00      B   
ATOM    720  O1P THY     6       6.979  -8.915   6.160  1.00  0.00      B   
ATOM    721  O2P THY     6       6.201  -8.000   3.935  1.00  0.00      B   
ATOM    722  O5' THY     6       7.207  -6.486   5.603  1.00  0.00      B   
ATOM    723  C5' THY     6       7.698  -6.149   6.922  1.00  0.00      B   
ATOM    724  H5' THY     6       8.779  -6.404   7.008  1.00  0.00      B   
ATOM    725 H5'' THY     6       7.141  -6.731   7.692  1.00  0.00      B   
ATOM    726  C4' THY     6       7.520  -4.646   7.263  1.00  0.00      B   
ATOM    727  O4' THY     6       8.236  -3.809   6.297  1.00  0.00      B   
ATOM    728  C1' THY     6       7.662  -2.513   6.404  1.00  0.00      B   
ATOM    729  H1' THY     6       8.488  -1.813   6.673  1.00  0.00      B   
ATOM    730  N1  THY     6       7.011  -2.107   5.121  1.00  0.00      B   
ATOM    731  C6  THY     6       6.701  -3.036   4.144  1.00  0.00      B   
ATOM    732  H6  THY     6       6.935  -4.076   4.400  1.00  0.00      B   
ATOM    733  C2  THY     6       6.762  -0.769   4.931  1.00  0.00      B   
ATOM    734  O2  THY     6       7.012   0.082   5.775  1.00  0.00      B   
ATOM    735  N3  THY     6       6.230  -0.455   3.707  1.00  0.00      B   
ATOM    736  H3  THY     6       6.128   0.541   3.539  1.00  0.00      B   
ATOM    737  C4  THY     6       5.957  -1.318   2.666  1.00  0.00      B   
ATOM    738  O4  THY     6       5.581  -0.870   1.583  1.00  0.00      B   
ATOM    739  C5  THY     6       6.135  -2.717   2.974  1.00  0.00      B   
ATOM    740  C5M THY     6       5.851  -3.751   1.930  1.00  0.00      B   
ATOM    741  H51 THY     6       5.624  -4.739   2.393  1.00  0.00      B   
ATOM    742  H52 THY     6       6.725  -3.887   1.257  1.00  0.00      B   
ATOM    743  H53 THY     6       4.978  -3.464   1.303  1.00  0.00      B   
ATOM    744  C2' THY     6       6.698  -2.631   7.585  1.00  0.00      B   
ATOM    745 H2'' THY     6       5.983  -1.799   7.701  1.00  0.00      B   
ATOM    746  O2' THY     6       7.533  -2.832   8.760  1.00  0.00      B   
ATOM    747  C6' THY     6       7.995  -4.200   8.642  1.00  0.00      B   
ATOM    748  H6' THY     6       7.527  -4.798   9.452  1.00  0.00      B   
ATOM    749 H6'' THY     6       9.101  -4.215   8.724  1.00  0.00      B   
ATOM    750  C3' THY     6       6.108  -3.995   7.268  1.00  0.00      B   
ATOM    751  H3' THY     6       5.649  -4.082   6.266  1.00  0.00      B   
ATOM    752  O3' THY     6       5.268  -4.578   8.271  1.00  0.00      B   
ATOM    753  P   THY     7       3.906  -4.059   8.872  1.00  0.00      B   
ATOM    754  O1P THY     7       4.037  -4.038  10.348  1.00  0.00      B   
ATOM    755  O2P THY     7       2.827  -4.893   8.306  1.00  0.00      B   
ATOM    756  O5' THY     7       3.698  -2.568   8.348  1.00  0.00      B   
ATOM    757  C5' THY     7       3.384  -1.544   9.333  1.00  0.00      B   
ATOM    758  H5' THY     7       4.227  -1.446  10.057  1.00  0.00      B   
ATOM    759 H5'' THY     7       2.466  -1.822   9.906  1.00  0.00      B   
ATOM    760  C4' THY     7       3.140  -0.162   8.715  1.00  0.00      B   
ATOM    761  O4' THY     7       4.135   0.148   7.666  1.00  0.00      B   
ATOM    762  C1' THY     7       3.575   1.218   6.927  1.00  0.00      B   
ATOM    763  H1' THY     7       4.283   2.077   7.005  1.00  0.00      B   
ATOM    764  N1  THY     7       3.293   0.871   5.504  1.00  0.00      B   
ATOM    765  C6  THY     7       3.174  -0.436   5.073  1.00  0.00      B   
ATOM    766  H6  THY     7       3.370  -1.190   5.846  1.00  0.00      B   
ATOM    767  C2  THY     7       3.034   1.924   4.656  1.00  0.00      B   
ATOM    768  O2  THY     7       3.058   3.094   5.018  1.00  0.00      B   
ATOM    769  N3  THY     7       2.728   1.563   3.372  1.00  0.00      B   
ATOM    770  H3  THY     7       2.580   2.345   2.743  1.00  0.00      B   
ATOM    771  C4  THY     7       2.605   0.288   2.866  1.00  0.00      B   
ATOM    772  O4  THY     7       2.282   0.131   1.687  1.00  0.00      B   
ATOM    773  C5  THY     7       2.874  -0.773   3.812  1.00  0.00      B   
ATOM    774  C5M THY     7       2.622  -2.193   3.418  1.00  0.00      B   
ATOM    775  H51 THY     7       1.550  -2.455   3.568  1.00  0.00      B   
ATOM    776  H52 THY     7       3.232  -2.896   4.030  1.00  0.00      B   
ATOM    777  H53 THY     7       2.875  -2.369   2.348  1.00  0.00      B   
ATOM    778  C2' THY     7       2.297   1.529   7.687  1.00  0.00      B   
ATOM    779 H2'' THY     7       1.646   2.185   7.117  1.00  0.00      B   
ATOM    780  O2' THY     7       2.692   2.108   8.961  1.00  0.00      B   
ATOM    781  C6' THY     7       3.159   0.979   9.715  1.00  0.00      B   
ATOM    782  H6' THY     7       4.183   1.191  10.086  1.00  0.00      B   
ATOM    783 H6'' THY     7       2.455   0.802  10.554  1.00  0.00      B   
ATOM    784  C3' THY     7       1.825   0.101   7.980  1.00  0.00      B   
ATOM    785  H3' THY     7       1.789  -0.574   7.104  1.00  0.00      B   
ATOM    786  O3' THY     7       0.661  -0.022   8.842  1.00  0.00      B   
ATOM    787  P   THY     8      -0.717  -0.518   8.219  1.00  0.00      B   
ATOM    788  O1P THY     8      -1.152  -1.725   8.951  1.00  0.00      B   
ATOM    789  O2P THY     8      -0.580  -0.641   6.745  1.00  0.00      B   
ATOM    790  O5' THY     8      -1.796   0.609   8.502  1.00  0.00      B   
ATOM    791  C5' THY     8      -1.645   1.905   9.107  1.00  0.00      B   
ATOM    792  H5' THY     8      -0.823   1.887   9.857  1.00  0.00      B   
ATOM    793 H5'' THY     8      -2.580   2.154   9.654  1.00  0.00      B   
ATOM    794  C4' THY     8      -1.364   3.072   8.117  1.00  0.00      B   
ATOM    795  O4' THY     8      -0.489   2.655   7.038  1.00  0.00      B   
ATOM    796  C1' THY     8      -0.512   3.665   6.041  1.00  0.00      B   
ATOM    797  H1' THY     8       0.518   4.095   6.004  1.00  0.00      B   
ATOM    798  N1  THY     8      -0.862   3.103   4.694  1.00  0.00      B   
ATOM    799  C6  THY     8      -1.088   1.744   4.544  1.00  0.00      B   
ATOM    800  H6  THY     8      -1.108   1.157   5.470  1.00  0.00      B   
ATOM    801  C2  THY     8      -0.702   3.910   3.586  1.00  0.00      B   
ATOM    802  O2  THY     8      -0.325   5.074   3.661  1.00  0.00      B   
ATOM    803  N3  THY     8      -0.975   3.301   2.383  1.00  0.00      B   
ATOM    804  H3  THY     8      -0.848   3.871   1.555  1.00  0.00      B   
ATOM    805  C4  THY     8      -1.233   1.959   2.173  1.00  0.00      B   
ATOM    806  O4  THY     8      -1.416   1.537   1.033  1.00  0.00      B   
ATOM    807  C5  THY     8      -1.271   1.149   3.363  1.00  0.00      B   
ATOM    808  C5M THY     8      -1.578  -0.312   3.255  1.00  0.00      B   
ATOM    809  H51 THY     8      -2.674  -0.481   3.167  1.00  0.00      B   
ATOM    810  H52 THY     8      -1.219  -0.865   4.155  1.00  0.00      B   
ATOM    811  H53 THY     8      -1.084  -0.763   2.366  1.00  0.00      B   
ATOM    812  C2' THY     8      -1.468   4.699   6.630  1.00  0.00      B   
ATOM    813 H2'' THY     8      -1.872   5.438   5.923  1.00  0.00      B   
ATOM    814  O2' THY     8      -0.725   5.298   7.725  1.00  0.00      B   
ATOM    815  C6' THY     8      -0.688   4.279   8.751  1.00  0.00      B   
ATOM    816  H6' THY     8      -1.244   4.646   9.636  1.00  0.00      B   
ATOM    817 H6'' THY     8       0.371   4.071   9.012  1.00  0.00      B   
ATOM    818  C3' THY     8      -2.470   3.744   7.281  1.00  0.00      B   
ATOM    819  H3' THY     8      -2.863   2.991   6.569  1.00  0.00      B   
ATOM    820  O3' THY     8      -3.547   4.265   8.075  1.00  0.00      B   
ATOM    821  N1  5MC     9      -3.429   6.558   3.093  1.00  0.00      B   
ATOM    822  C2  5MC     9      -3.447   6.362   1.695  1.00  0.00      B   
ATOM    823  O2  5MC     9      -3.058   7.263   0.957  1.00  0.00      B   
ATOM    824  N3  5MC     9      -3.861   5.173   1.188  1.00  0.00      B   
ATOM    825  C4  5MC     9      -4.251   4.166   1.989  1.00  0.00      B   
ATOM    826  N4  5MC     9      -4.562   2.994   1.418  1.00  0.00      B   
ATOM    827  H41 5MC     9      -4.428   2.905   0.425  1.00  0.00      B   
ATOM    828  H42 5MC     9      -4.862   2.202   1.936  1.00  0.00      B   
ATOM    829  C5  5MC     9      -4.311   4.338   3.424  1.00  0.00      B   
ATOM    830  C6  5MC     9      -3.852   5.530   3.911  1.00  0.00      B   
ATOM    831  H6  5MC     9      -3.808   5.707   4.990  1.00  0.00      B   
ATOM    832  CM5 5MC     9      -4.698   3.215   4.341  1.00  0.00      B   
ATOM    833  H51 5MC     9      -4.962   3.603   5.353  1.00  0.00      B   
ATOM    834  H52 5MC     9      -5.583   2.659   3.963  1.00  0.00      B   
ATOM    835  H53 5MC     9      -3.858   2.497   4.467  1.00  0.00      B   
ATOM    836  P   5MC     9      -3.986   5.719   8.495  1.00  0.00      B   
ATOM    837  O1P 5MC     9      -3.124   6.214   9.591  1.00  0.00      B   
ATOM    838  O2P 5MC     9      -5.436   5.668   8.771  1.00  0.00      B   
ATOM    839  O5' 5MC     9      -3.752   6.579   7.193  1.00  0.00      B   
ATOM    840  C5' 5MC     9      -3.372   7.975   7.224  1.00  0.00      B   
ATOM    841  H5' 5MC     9      -2.363   8.085   7.683  1.00  0.00      B   
ATOM    842 H5'' 5MC     9      -4.107   8.565   7.818  1.00  0.00      B   
ATOM    843  C4' 5MC     9      -3.338   8.526   5.794  1.00  0.00      B   
ATOM    844  O4' 5MC     9      -2.444   7.713   4.956  1.00  0.00      B   
ATOM    845  C1' 5MC     9      -2.931   7.860   3.638  1.00  0.00      B   
ATOM    846  H1' 5MC     9      -2.086   8.252   3.027  1.00  0.00      B   
ATOM    847  C2' 5MC     9      -4.005   8.935   3.777  1.00  0.00      B   
ATOM    848 H2'' 5MC     9      -4.662   9.060   2.916  1.00  0.00      B   
ATOM    849  O2' 5MC     9      -3.314  10.170   4.142  1.00  0.00      B   
ATOM    850  C6' 5MC     9      -2.970   9.978   5.535  1.00  0.00      B   
ATOM    851  H6' 5MC     9      -1.884  10.160   5.668  1.00  0.00      B   
ATOM    852 H6'' 5MC     9      -3.571  10.679   6.150  1.00  0.00      B   
ATOM    853  C3' 5MC     9      -4.673   8.443   5.053  1.00  0.00      B   
ATOM    854  H3' 5MC     9      -5.035   7.399   5.035  1.00  0.00      B   
ATOM    855  O3' 5MC     9      -5.637   9.331   5.653  1.00  0.00      B   
ATOM    856  P   THY    10      -7.151   9.316   5.215  1.00  0.00      B   
ATOM    857  O1P THY    10      -7.807  10.540   5.723  1.00  0.00      B   
ATOM    858  O2P THY    10      -7.733   8.006   5.573  1.00  0.00      B   
ATOM    859  O5' THY    10      -7.092   9.367   3.643  1.00  0.00      B   
ATOM    860  C5' THY    10      -7.090  10.595   2.881  1.00  0.00      B   
ATOM    861  H5' THY    10      -6.228  11.231   3.183  1.00  0.00      B   
ATOM    862 H5'' THY    10      -8.032  11.162   3.060  1.00  0.00      B   
ATOM    863  C4' THY    10      -6.973  10.306   1.362  1.00  0.00      B   
ATOM    864  O4' THY    10      -5.980   9.257   1.078  1.00  0.00      B   
ATOM    865  C1' THY    10      -6.385   8.638  -0.128  1.00  0.00      B   
ATOM    866  H1' THY    10      -5.524   8.686  -0.832  1.00  0.00      B   
ATOM    867  N1  THY    10      -6.813   7.222   0.120  1.00  0.00      B   
ATOM    868  C6  THY    10      -7.077   6.766   1.404  1.00  0.00      B   
ATOM    869  H6  THY    10      -6.997   7.514   2.198  1.00  0.00      B   
ATOM    870  C2  THY    10      -6.920   6.380  -0.959  1.00  0.00      B   
ATOM    871  O2  THY    10      -6.684   6.737  -2.106  1.00  0.00      B   
ATOM    872  N3  THY    10      -7.299   5.099  -0.649  1.00  0.00      B   
ATOM    873  H3  THY    10      -7.368   4.474  -1.448  1.00  0.00      B   
ATOM    874  C4  THY    10      -7.554   4.574   0.602  1.00  0.00      B   
ATOM    875  O4  THY    10      -7.856   3.385   0.722  1.00  0.00      B   
ATOM    876  C5  THY    10      -7.420   5.507   1.692  1.00  0.00      B   
ATOM    877  C5M THY    10      -7.820   5.116   3.081  1.00  0.00      B   
ATOM    878  H51 THY    10      -8.908   5.289   3.239  1.00  0.00      B   
ATOM    879  H52 THY    10      -7.275   5.719   3.844  1.00  0.00      B   
ATOM    880  H53 THY    10      -7.608   4.043   3.282  1.00  0.00      B   
ATOM    881  C2' THY    10      -7.500   9.547  -0.626  1.00  0.00      B   
ATOM    882 H2'' THY    10      -8.102   9.152  -1.459  1.00  0.00      B   
ATOM    883  O2' THY    10      -6.883  10.842  -0.924  1.00  0.00      B   
ATOM    884  C6' THY    10      -6.659  11.435   0.385  1.00  0.00      B   
ATOM    885  H6' THY    10      -7.345  12.297   0.508  1.00  0.00      B   
ATOM    886 H6'' THY    10      -5.600  11.757   0.456  1.00  0.00      B   
ATOM    887  C3' THY    10      -8.231   9.745   0.682  1.00  0.00      B   
ATOM    888  H3' THY    10      -8.536   8.817   1.206  1.00  0.00      B   
ATOM    889  O3' THY    10      -9.293  10.720   0.622  1.00  0.00      B   
ATOM    890  P   THY    11     -10.767  10.229   0.333  1.00  0.00      B   
ATOM    891  O1P THY    11     -11.652  11.412   0.273  1.00  0.00      B   
ATOM    892  O2P THY    11     -11.100   9.157   1.296  1.00  0.00      B   
ATOM    893  O5' THY    11     -10.691   9.560  -1.089  1.00  0.00      B   
ATOM    894  C5' THY    11     -10.595  10.266  -2.348  1.00  0.00      B   
ATOM    895  H5' THY    11      -9.678  10.897  -2.367  1.00  0.00      B   
ATOM    896 H5'' THY    11     -11.484  10.923  -2.488  1.00  0.00      B   
ATOM    897  C4' THY    11     -10.532   9.262  -3.520  1.00  0.00      B   
ATOM    898  O4' THY    11      -9.525   8.228  -3.254  1.00  0.00      B   
ATOM    899  C1' THY    11      -9.973   7.076  -3.934  1.00  0.00      B   
ATOM    900  H1' THY    11      -9.150   6.748  -4.610  1.00  0.00      B   
ATOM    901  N1  THY    11     -10.340   5.997  -2.958  1.00  0.00      B   
ATOM    902  C6  THY    11     -10.474   6.257  -1.600  1.00  0.00      B   
ATOM    903  H6  THY    11     -10.341   7.300  -1.303  1.00  0.00      B   
ATOM    904  C2  THY    11     -10.509   4.728  -3.447  1.00  0.00      B   
ATOM    905  O2  THY    11     -10.388   4.450  -4.633  1.00  0.00      B   
ATOM    906  N3  THY    11     -10.819   3.789  -2.499  1.00  0.00      B   
ATOM    907  H3  THY    11     -10.862   2.838  -2.849  1.00  0.00      B   
ATOM    908  C4  THY    11     -10.922   3.961  -1.137  1.00  0.00      B   
ATOM    909  O4  THY    11     -11.158   2.990  -0.415  1.00  0.00      B   
ATOM    910  C5  THY    11     -10.738   5.318  -0.685  1.00  0.00      B   
ATOM    911  C5M THY    11     -10.981   5.675   0.748  1.00  0.00      B   
ATOM    912  H51 THY    11     -10.709   4.840   1.430  1.00  0.00      B   
ATOM    913  H52 THY    11     -12.052   5.927   0.915  1.00  0.00      B   
ATOM    914  H53 THY    11     -10.381   6.566   1.048  1.00  0.00      B   
ATOM    915  C2' THY    11     -11.144   7.596  -4.768  1.00  0.00      B   
ATOM    916 H2'' THY    11     -11.773   6.823  -5.228  1.00  0.00      B   
ATOM    917  O2' THY    11     -10.580   8.536  -5.741  1.00  0.00      B   
ATOM    918  C6' THY    11     -10.284   9.718  -4.951  1.00  0.00      B   
ATOM    919  H6' THY    11      -9.225  10.003  -5.116  1.00  0.00      B   
ATOM    920 H6'' THY    11     -10.968  10.534  -5.260  1.00  0.00      B   
ATOM    921  C3' THY    11     -11.820   8.457  -3.721  1.00  0.00      B   
ATOM    922  H3' THY    11     -12.094   7.939  -2.780  1.00  0.00      B   
ATOM    923  O3' THY    11     -12.869   9.321  -4.203  1.00  0.00      B   
ATOM    924  P   THY    12     -14.356   8.840  -4.352  1.00  0.00      B   
ATOM    925  O1P THY    12     -15.119   9.889  -5.063  1.00  0.00      B   
ATOM    926  O2P THY    12     -14.834   8.404  -3.022  1.00  0.00      B   
ATOM    927  O5' THY    12     -14.256   7.558  -5.253  1.00  0.00      B   
ATOM    928  C5' THY    12     -14.108   7.571  -6.687  1.00  0.00      B   
ATOM    929  H5' THY    12     -13.156   8.068  -6.979  1.00  0.00      B   
ATOM    930 H5'' THY    12     -14.960   8.115  -7.157  1.00  0.00      B   
ATOM    931  C4' THY    12     -14.105   6.122  -7.208  1.00  0.00      B   
ATOM    932  O4' THY    12     -13.051   5.327  -6.557  1.00  0.00      B   
ATOM    933  C1' THY    12     -13.500   3.981  -6.590  1.00  0.00      B   
ATOM    934  H1' THY    12     -12.709   3.379  -7.094  1.00  0.00      B   
ATOM    935  N1  THY    12     -13.778   3.469  -5.206  1.00  0.00      B   
ATOM    936  C6  THY    12     -13.911   4.337  -4.134  1.00  0.00      B   
ATOM    937  H6  THY    12     -13.831   5.401  -4.375  1.00  0.00      B   
ATOM    938  C2  THY    12     -13.881   2.110  -5.028  1.00  0.00      B   
ATOM    939  O2  THY    12     -13.754   1.308  -5.945  1.00  0.00      B   
ATOM    940  N3  THY    12     -14.132   1.719  -3.736  1.00  0.00      B   
ATOM    941  H3  THY    12     -14.161   0.715  -3.588  1.00  0.00      B   
ATOM    942  C4  THY    12     -14.256   2.527  -2.623  1.00  0.00      B   
ATOM    943  O4  THY    12     -14.471   2.021  -1.521  1.00  0.00      B   
ATOM    944  C5  THY    12     -14.120   3.939  -2.875  1.00  0.00      B   
ATOM    945  C5M THY    12     -14.362   4.927  -1.778  1.00  0.00      B   
ATOM    946  H51 THY    12     -13.840   5.892  -1.979  1.00  0.00      B   
ATOM    947  H52 THY    12     -14.000   4.546  -0.798  1.00  0.00      B   
ATOM    948  H53 THY    12     -15.448   5.153  -1.684  1.00  0.00      B   
ATOM    949  C2' THY    12     -14.738   4.050  -7.478  1.00  0.00      B   
ATOM    950 H2'' THY    12     -15.372   3.154  -7.478  1.00  0.00      B   
ATOM    951  O2' THY    12     -14.276   4.427  -8.815  1.00  0.00      B   
ATOM    952  C6' THY    12     -13.982   5.844  -8.699  1.00  0.00      B   
ATOM    953  H6' THY    12     -14.729   6.410  -9.292  1.00  0.00      B   
ATOM    954 H6'' THY    12     -12.953   6.028  -9.070  1.00  0.00      B   
ATOM    955  C3' THY    12     -15.369   5.298  -6.900  1.00  0.00      B   
ATOM    956  H3' THY    12     -15.541   5.283  -5.805  1.00  0.00      B   
ATOM    957  O3' THY    12     -16.519   5.785  -7.622  1.00  0.00      B   
ATOM    958  P   THY    13     -17.973   5.290  -7.251  1.00  0.00      B   
ATOM    959  O1P THY    13     -18.942   5.940  -8.159  1.00  0.00      B   
ATOM    960  O2P THY    13     -18.171   5.451  -5.794  1.00  0.00      B   
ATOM    961  O5' THY    13     -17.969   3.746  -7.532  1.00  0.00      B   
ATOM    962  C5' THY    13     -18.010   3.082  -8.813  1.00  0.00      B   
ATOM    963  H5' THY    13     -17.165   3.424  -9.452  1.00  0.00      B   
ATOM    964 H5'' THY    13     -18.970   3.304  -9.331  1.00  0.00      B   
ATOM    965  C4' THY    13     -17.893   1.557  -8.603  1.00  0.00      B   
ATOM    966  O4' THY    13     -16.780   1.270  -7.680  1.00  0.00      B   
ATOM    967  C1' THY    13     -17.110   0.072  -7.029  1.00  0.00      B   
ATOM    968  H1' THY    13     -16.273  -0.643  -7.213  1.00  0.00      B   
ATOM    969  N1  THY    13     -17.328   0.283  -5.558  1.00  0.00      B   
ATOM    970  C6  THY    13     -17.460   1.555  -5.025  1.00  0.00      B   
ATOM    971  H6  THY    13     -17.440   2.375  -5.747  1.00  0.00      B   
ATOM    972  C2  THY    13     -17.327  -0.825  -4.741  1.00  0.00      B   
ATOM    973  O2  THY    13     -17.162  -1.962  -5.164  1.00  0.00      B   
ATOM    974  N3  THY    13     -17.522  -0.556  -3.408  1.00  0.00      B   
ATOM    975  H3  THY    13     -17.452  -1.352  -2.783  1.00  0.00      B   
ATOM    976  C4  THY    13     -17.636   0.682  -2.811  1.00  0.00      B   
ATOM    977  O4  THY    13     -17.772   0.760  -1.591  1.00  0.00      B   
ATOM    978  C5  THY    13     -17.589   1.803  -3.717  1.00  0.00      B   
ATOM    979  C5M THY    13     -17.808   3.191  -3.203  1.00  0.00      B   
ATOM    980  H51 THY    13     -17.430   3.308  -2.163  1.00  0.00      B   
ATOM    981  H52 THY    13     -18.889   3.451  -3.212  1.00  0.00      B   
ATOM    982  H53 THY    13     -17.281   3.942  -3.836  1.00  0.00      B   
ATOM    983  C2' THY    13     -18.349  -0.385  -7.785  1.00  0.00      B   
ATOM    984 H2'' THY    13     -18.902  -1.159  -7.272  1.00  0.00      B   
ATOM    985  O2' THY    13     -17.915  -0.712  -9.147  1.00  0.00      B   
ATOM    986  C6' THY    13     -17.723   0.588  -9.764  1.00  0.00      B   
ATOM    987  H6' THY    13     -16.701   0.635 -10.194  1.00  0.00      B   
ATOM    988 H6'' THY    13     -18.492   0.729 -10.550  1.00  0.00      B   
ATOM    989  C3' THY    13     -19.101   0.921  -7.902  1.00  0.00      B   
ATOM    990  H3' THY    13     -19.310   1.441  -6.945  1.00  0.00      B   
ATOM    991  O3' THY    13     -20.241   0.882  -8.786  1.00  0.00      B   
ATOM    992  N1  5MC    14     -20.526  -3.031  -4.878  1.00  0.00      B   
ATOM    993  C2  5MC    14     -20.386  -3.582  -3.586  1.00  0.00      B   
ATOM    994  O2  5MC    14     -19.994  -4.741  -3.461  1.00  0.00      B   
ATOM    995  N3  5MC    14     -20.646  -2.814  -2.499  1.00  0.00      B   
ATOM    996  C4  5MC    14     -20.994  -1.519  -2.622  1.00  0.00      B   
ATOM    997  N4  5MC    14     -21.111  -0.781  -1.516  1.00  0.00      B   
ATOM    998  H41 5MC    14     -20.774  -1.132  -0.637  1.00  0.00      B   
ATOM    999  H42 5MC    14     -21.463   0.149  -1.509  1.00  0.00      B   
ATOM   1000  C5  5MC    14     -21.209  -0.922  -3.913  1.00  0.00      B   
ATOM   1001  C6  5MC    14     -20.938  -1.711  -4.996  1.00  0.00      B   
ATOM   1002  H6  5MC    14     -21.020  -1.297  -6.006  1.00  0.00      B   
ATOM   1003  CM5 5MC    14     -21.509   0.542  -4.053  1.00  0.00      B   
ATOM   1004  H51 5MC    14     -22.334   0.698  -4.778  1.00  0.00      B   
ATOM   1005  H52 5MC    14     -21.834   1.029  -3.112  1.00  0.00      B   
ATOM   1006  H53 5MC    14     -20.619   1.091  -4.435  1.00  0.00      B   
ATOM   1007  P   5MC    14     -21.704   0.476  -8.387  1.00  0.00      B   
ATOM   1008  O1P 5MC    14     -22.603   0.881  -9.488  1.00  0.00      B   
ATOM   1009  O2P 5MC    14     -21.976   1.041  -7.050  1.00  0.00      B   
ATOM   1010  O5' 5MC    14     -21.753  -1.089  -8.242  1.00  0.00      B   
ATOM   1011  C5' 5MC    14     -21.288  -2.170  -9.065  1.00  0.00      B   
ATOM   1012  H5' 5MC    14     -20.373  -1.879  -9.627  1.00  0.00      B   
ATOM   1013 H5'' 5MC    14     -22.083  -2.450  -9.791  1.00  0.00      B   
ATOM   1014  C4' 5MC    14     -20.969  -3.402  -8.173  1.00  0.00      B   
ATOM   1015  O4' 5MC    14     -19.952  -3.040  -7.197  1.00  0.00      B   
ATOM   1016  C1' 5MC    14     -20.135  -3.855  -6.068  1.00  0.00      B   
ATOM   1017  H1' 5MC    14     -19.160  -4.363  -5.881  1.00  0.00      B   
ATOM   1018  C2' 5MC    14     -21.158  -4.865  -6.540  1.00  0.00      B   
ATOM   1019 H2'' 5MC    14     -21.619  -5.501  -5.764  1.00  0.00      B   
ATOM   1020  O2' 5MC    14     -20.495  -5.639  -7.602  1.00  0.00      B   
ATOM   1021  C6' 5MC    14     -20.489  -4.733  -8.750  1.00  0.00      B   
ATOM   1022  H6' 5MC    14     -21.178  -5.128  -9.524  1.00  0.00      B   
ATOM   1023 H6'' 5MC    14     -19.455  -4.659  -9.145  1.00  0.00      B   
ATOM   1024  C3' 5MC    14     -22.099  -3.929  -7.268  1.00  0.00      B   
ATOM   1025  H3' 5MC    14     -22.532  -3.121  -6.642  1.00  0.00      B   
ATOM   1026  O3' 5MC    14     -23.076  -4.677  -8.002  1.00  0.00      B   
ATOM   1027  N1  5MC    15     -24.623  -3.875  -3.582  1.00  0.00      B   
ATOM   1028  C2  5MC    15     -24.437  -3.510  -2.232  1.00  0.00      B   
ATOM   1029  O2  5MC    15     -24.134  -4.380  -1.423  1.00  0.00      B   
ATOM   1030  N3  5MC    15     -24.571  -2.218  -1.848  1.00  0.00      B   
ATOM   1031  C4  5MC    15     -24.828  -1.254  -2.750  1.00  0.00      B   
ATOM   1032  N4  5MC    15     -24.870   0.011  -2.304  1.00  0.00      B   
ATOM   1033  H41 5MC    15     -24.732   0.161  -1.322  1.00  0.00      B   
ATOM   1034  H42 5MC    15     -25.011   0.792  -2.903  1.00  0.00      B   
ATOM   1035  C5  5MC    15     -25.041  -1.580  -4.150  1.00  0.00      B   
ATOM   1036  C6  5MC    15     -24.892  -2.896  -4.500  1.00  0.00      B   
ATOM   1037  H6  5MC    15     -24.989  -3.222  -5.534  1.00  0.00      B   
ATOM   1038  CM5 5MC    15     -25.230  -0.521  -5.197  1.00  0.00      B   
ATOM   1039  H51 5MC    15     -25.675  -0.954  -6.122  1.00  0.00      B   
ATOM   1040  H52 5MC    15     -25.902   0.294  -4.856  1.00  0.00      B   
ATOM   1041  H53 5MC    15     -24.256  -0.074  -5.496  1.00  0.00      B   
ATOM   1042  P   5MC    15     -24.521  -4.236  -8.384  1.00  0.00      B   
ATOM   1043  O1P 5MC    15     -24.599  -4.173  -9.860  1.00  0.00      B   
ATOM   1044  O2P 5MC    15     -24.901  -3.026  -7.624  1.00  0.00      B   
ATOM   1045  O5' 5MC    15     -25.427  -5.442  -7.897  1.00  0.00      B   
ATOM   1046  C5' 5MC    15     -25.013  -6.654  -7.247  1.00  0.00      B   
ATOM   1047  H5' 5MC    15     -23.991  -6.962  -7.566  1.00  0.00      B   
ATOM   1048 H5'' 5MC    15     -25.709  -7.464  -7.557  1.00  0.00      B   
ATOM   1049  C4' 5MC    15     -25.065  -6.558  -5.724  1.00  0.00      B   
ATOM   1050  O4' 5MC    15     -24.134  -5.511  -5.291  1.00  0.00      B   
ATOM   1051  C1' 5MC    15     -24.385  -5.297  -3.936  1.00  0.00      B   
ATOM   1052  H1' 5MC    15     -23.458  -5.640  -3.415  1.00  0.00      B   
ATOM   1053  C2' 5MC    15     -25.518  -6.255  -3.629  1.00  0.00      B   
ATOM   1054 H2'' 5MC    15     -26.065  -6.033  -2.719  1.00  0.00      B   
ATOM   1055  O2' 5MC    15     -24.875  -7.565  -3.626  1.00  0.00      B   
ATOM   1056  C6' 5MC    15     -24.641  -7.838  -5.021  1.00  0.00      B   
ATOM   1057  H6' 5MC    15     -23.563  -8.058  -5.169  1.00  0.00      B   
ATOM   1058 H6'' 5MC    15     -25.270  -8.702  -5.319  1.00  0.00      B   
ATOM   1059  C3' 5MC    15     -26.359  -6.224  -4.920  1.00  0.00      B   
ATOM   1060  H3' 5MC    15     -26.750  -5.224  -5.200  1.00  0.00      B   
ATOM   1061  O3' 5MC    15     -27.369  -7.287  -4.905  1.00  0.00      B   
ATOM   1062  N1  5MC    16     -26.918  -5.142   0.073  1.00  0.00      B   
ATOM   1063  C2  5MC    16     -26.721  -4.194   1.100  1.00  0.00      B   
ATOM   1064  O2  5MC    16     -26.187  -4.543   2.151  1.00  0.00      B   
ATOM   1065  N3  5MC    16     -27.115  -2.910   0.912  1.00  0.00      B   
ATOM   1066  C4  5MC    16     -27.605  -2.489  -0.269  1.00  0.00      B   
ATOM   1067  N4  5MC    16     -27.963  -1.203  -0.391  1.00  0.00      B   
ATOM   1068  H41 5MC    16     -27.632  -0.550   0.292  1.00  0.00      B   
ATOM   1069  H42 5MC    16     -28.393  -0.835  -1.208  1.00  0.00      B   
ATOM   1070  C5  5MC    16     -27.755  -3.396  -1.373  1.00  0.00      B   
ATOM   1071  C6  5MC    16     -27.446  -4.706  -1.121  1.00  0.00      B   
ATOM   1072  H6  5MC    16     -27.620  -5.470  -1.872  1.00  0.00      B   
ATOM   1073  CM5 5MC    16     -28.316  -2.923  -2.685  1.00  0.00      B   
ATOM   1074  H51 5MC    16     -29.424  -3.007  -2.699  1.00  0.00      B   
ATOM   1075  H52 5MC    16     -28.032  -1.875  -2.918  1.00  0.00      B   
ATOM   1076  H53 5MC    16     -27.924  -3.543  -3.522  1.00  0.00      B   
ATOM   1077  P   5MC    16     -28.756  -7.141  -4.134  1.00  0.00      B   
ATOM   1078  O1P 5MC    16     -29.826  -7.520  -5.079  1.00  0.00      B   
ATOM   1079  O2P 5MC    16     -28.837  -5.775  -3.576  1.00  0.00      B   
ATOM   1080  O5' 5MC    16     -28.798  -8.167  -2.924  1.00  0.00      B   
ATOM   1081  C5' 5MC    16     -27.773  -8.908  -2.252  1.00  0.00      B   
ATOM   1082  H5' 5MC    16     -26.838  -8.948  -2.850  1.00  0.00      B   
ATOM   1083 H5'' 5MC    16     -28.132  -9.954  -2.141  1.00  0.00      B   
ATOM   1084  C4' 5MC    16     -27.460  -8.378  -0.825  1.00  0.00      B   
ATOM   1085  O4' 5MC    16     -26.422  -7.335  -0.898  1.00  0.00      B   
ATOM   1086  C1' 5MC    16     -26.508  -6.570   0.304  1.00  0.00      B   
ATOM   1087  H1' 5MC    16     -25.505  -6.615   0.787  1.00  0.00      B   
ATOM   1088  C2' 5MC    16     -27.508  -7.349   1.117  1.00  0.00      B   
ATOM   1089 H2'' 5MC    16     -27.877  -6.820   2.000  1.00  0.00      B   
ATOM   1090  O2' 5MC    16     -26.888  -8.626   1.434  1.00  0.00      B   
ATOM   1091  C6' 5MC    16     -26.992  -9.390   0.211  1.00  0.00      B   
ATOM   1092  H6' 5MC    16     -27.741 -10.195   0.367  1.00  0.00      B   
ATOM   1093 H6'' 5MC    16     -25.997  -9.809  -0.038  1.00  0.00      B   
ATOM   1094  C3' 5MC    16     -28.516  -7.620   0.008  1.00  0.00      B   
ATOM   1095  H3' 5MC    16     -28.831  -6.723  -0.555  1.00  0.00      B   
ATOM   1096  O3' 5MC    16     -29.679  -8.387   0.324  1.00  0.00      B   
ATOM   1097  N1  5MC    17     -29.887  -3.554   3.112  1.00  0.00      B   
ATOM   1098  C2  5MC    17     -30.104  -2.163   3.181  1.00  0.00      B   
ATOM   1099  O2  5MC    17     -29.671  -1.541   4.149  1.00  0.00      B   
ATOM   1100  N3  5MC    17     -30.750  -1.528   2.170  1.00  0.00      B   
ATOM   1101  C4  5MC    17     -31.138  -2.198   1.064  1.00  0.00      B   
ATOM   1102  N4  5MC    17     -31.603  -1.486   0.028  1.00  0.00      B   
ATOM   1103  H41 5MC    17     -31.508  -0.489   0.077  1.00  0.00      B   
ATOM   1104  H42 5MC    17     -31.891  -1.907  -0.825  1.00  0.00      B   
ATOM   1105  C5  5MC    17     -31.003  -3.637   0.976  1.00  0.00      B   
ATOM   1106  C6  5MC    17     -30.332  -4.242   1.999  1.00  0.00      B   
ATOM   1107  H6  5MC    17     -30.116  -5.313   1.951  1.00  0.00      B   
ATOM   1108  CM5 5MC    17     -31.339  -4.408  -0.268  1.00  0.00      B   
ATOM   1109  H51 5MC    17     -31.472  -5.492  -0.042  1.00  0.00      B   
ATOM   1110  H52 5MC    17     -32.284  -4.055  -0.734  1.00  0.00      B   
ATOM   1111  H53 5MC    17     -30.525  -4.330  -1.022  1.00  0.00      B   
ATOM   1112  P   5MC    17     -30.411  -8.741   1.669  1.00  0.00      B   
ATOM   1113  O1P 5MC    17     -29.844  -9.987   2.228  1.00  0.00      B   
ATOM   1114  O2P 5MC    17     -31.867  -8.716   1.421  1.00  0.00      B   
ATOM   1115  O5' 5MC    17     -30.103  -7.543   2.659  1.00  0.00      B   
ATOM   1116  C5' 5MC    17     -29.423  -7.778   3.923  1.00  0.00      B   
ATOM   1117  H5' 5MC    17     -28.426  -8.248   3.756  1.00  0.00      B   
ATOM   1118 H5'' 5MC    17     -30.026  -8.459   4.566  1.00  0.00      B   
ATOM   1119  C4' 5MC    17     -29.230  -6.442   4.661  1.00  0.00      B   
ATOM   1120  O4' 5MC    17     -28.637  -5.474   3.753  1.00  0.00      B   
ATOM   1121  C1' 5MC    17     -29.075  -4.213   4.174  1.00  0.00      B   
ATOM   1122  H1' 5MC    17     -28.165  -3.615   4.375  1.00  0.00      B   
ATOM   1123  C2' 5MC    17     -29.781  -4.489   5.493  1.00  0.00      B   
ATOM   1124 H2'' 5MC    17     -30.390  -3.663   5.901  1.00  0.00      B   
ATOM   1125  O2' 5MC    17     -28.747  -4.968   6.426  1.00  0.00      B   
ATOM   1126  C6' 5MC    17     -28.414  -6.309   5.942  1.00  0.00      B   
ATOM   1127  H6' 5MC    17     -27.322  -6.357   5.741  1.00  0.00      B   
ATOM   1128 H6'' 5MC    17     -28.699  -7.058   6.708  1.00  0.00      B   
ATOM   1129  C3' 5MC    17     -30.530  -5.748   5.136  1.00  0.00      B   
ATOM   1130  H3' 5MC    17     -31.256  -5.645   4.303  1.00  0.00      B   
ATOM   1131  O3' 5MC    17     -31.124  -6.286   6.338  1.00  0.00      B   
ATOM   1132  H3T 5MC    17     -30.499  -6.119   7.054  1.00  0.00      B   
TER    1133      5MC     17
END
