# Supplementary material for: The ability of locked nucleic acid oligonucleotides to pre-structure the double helix: A molecular simulation and binding study
Source: PLoS One. 2019 Feb 12;14(2):e0211651. doi: 10.1371/journal.pone.0211651 (PMC6372149; doi:10.1371/journal.pone.0211651)
Supplement: S2 File — (TGZ) [file pone.0211651.s007.tgz › plosOne-data/dup2l2d.pdb]

REMARK  17-MER DUPLEX                                                                 
REMARK   DATE:     5/11/18     22:39:49      CREATED BY USER: xu                      
ATOM      1  H5T GUA     1     -25.614   7.250   1.270  1.00  0.00      A   
ATOM      2  O5' GUA     1     -25.031   7.979   1.523  1.00  0.00      A   
ATOM      3  C5' GUA     1     -25.831   8.758   2.414  1.00  0.00      A   
ATOM      4  H5' GUA     1     -26.229   9.638   1.863  1.00  0.00      A   
ATOM      5 H5'' GUA     1     -25.190   9.129   3.247  1.00  0.00      A   
ATOM      6  C4' GUA     1     -26.998   7.962   3.006  1.00  0.00      A   
ATOM      7  H4' GUA     1     -27.710   8.624   3.544  1.00  0.00      A   
ATOM      8  O4' GUA     1     -27.725   7.208   1.981  1.00  0.00      A   
ATOM      9  C1' GUA     1     -28.301   6.092   2.662  1.00  0.00      A   
ATOM     10  H1' GUA     1     -29.074   6.464   3.372  1.00  0.00      A   
ATOM     11  N9  GUA     1     -28.852   5.120   1.705  1.00  0.00      A   
ATOM     12  C4  GUA     1     -29.213   3.832   2.014  1.00  0.00      A   
ATOM     13  N2  GUA     1     -29.164   1.216   4.271  1.00  0.00      A   
ATOM     14  H21 GUA     1     -29.251   0.217   4.258  1.00  0.00      A   
ATOM     15  H22 GUA     1     -28.701   1.660   5.034  1.00  0.00      A   
ATOM     16  N3  GUA     1     -29.133   3.256   3.227  1.00  0.00      A   
ATOM     17  C2  GUA     1     -29.343   1.952   3.187  1.00  0.00      A   
ATOM     18  N1  GUA     1     -29.772   1.298   2.058  1.00  0.00      A   
ATOM     19  H1  GUA     1     -29.959   0.307   2.117  1.00  0.00      A   
ATOM     20  C6  GUA     1     -29.969   1.885   0.807  1.00  0.00      A   
ATOM     21  O6  GUA     1     -30.378   1.225  -0.154  1.00  0.00      A   
ATOM     22  C5  GUA     1     -29.644   3.271   0.828  1.00  0.00      A   
ATOM     23  N7  GUA     1     -29.592   4.203  -0.205  1.00  0.00      A   
ATOM     24  C8  GUA     1     -29.111   5.283   0.364  1.00  0.00      A   
ATOM     25  H8  GUA     1     -28.911   6.229  -0.140  1.00  0.00      A   
ATOM     26  C2' GUA     1     -27.084   5.581   3.405  1.00  0.00      A   
ATOM     27 H2'' GUA     1     -26.365   5.126   2.688  1.00  0.00      A   
ATOM     28  H2' GUA     1     -27.339   4.852   4.201  1.00  0.00      A   
ATOM     29  C3' GUA     1     -26.508   6.861   3.967  1.00  0.00      A   
ATOM     30  H3' GUA     1     -25.391   6.813   3.901  1.00  0.00      A   
ATOM     31  O3' GUA     1     -27.005   7.052   5.293  1.00  0.00      A   
ATOM     32  P   GUA     2     -25.965   7.171   6.478  1.00  0.00      A   
ATOM     33  O1P GUA     2     -26.661   7.742   7.652  1.00  0.00      A   
ATOM     34  O2P GUA     2     -24.771   7.890   5.982  1.00  0.00      A   
ATOM     35  O5' GUA     2     -25.600   5.645   6.752  1.00  0.00      A   
ATOM     36  C5' GUA     2     -26.031   5.075   8.017  1.00  0.00      A   
ATOM     37  H5' GUA     2     -27.138   5.167   8.121  1.00  0.00      A   
ATOM     38 H5'' GUA     2     -25.561   5.621   8.868  1.00  0.00      A   
ATOM     39  C4' GUA     2     -25.689   3.578   8.178  1.00  0.00      A   
ATOM     40  H4' GUA     2     -26.139   3.195   9.119  1.00  0.00      A   
ATOM     41  O4' GUA     2     -26.232   2.794   7.070  1.00  0.00      A   
ATOM     42  C1' GUA     2     -25.174   2.065   6.443  1.00  0.00      A   
ATOM     43  H1' GUA     2     -25.148   1.059   6.924  1.00  0.00      A   
ATOM     44  N9  GUA     2     -25.450   1.975   5.019  1.00  0.00      A   
ATOM     45  C4  GUA     2     -25.783   0.856   4.314  1.00  0.00      A   
ATOM     46  N2  GUA     2     -25.996  -2.577   4.156  1.00  0.00      A   
ATOM     47  H21 GUA     2     -25.937  -3.284   3.447  1.00  0.00      A   
ATOM     48  H22 GUA     2     -25.727  -2.783   5.092  1.00  0.00      A   
ATOM     49  N3  GUA     2     -25.920  -0.385   4.814  1.00  0.00      A   
ATOM     50  C2  GUA     2     -26.047  -1.293   3.863  1.00  0.00      A   
ATOM     51  N1  GUA     2     -26.217  -0.977   2.540  1.00  0.00      A   
ATOM     52  H1  GUA     2     -26.341  -1.729   1.880  1.00  0.00      A   
ATOM     53  C6  GUA     2     -26.181   0.306   2.002  1.00  0.00      A   
ATOM     54  O6  GUA     2     -26.362   0.500   0.796  1.00  0.00      A   
ATOM     55  C5  GUA     2     -25.914   1.272   3.002  1.00  0.00      A   
ATOM     56  N7  GUA     2     -25.672   2.629   2.889  1.00  0.00      A   
ATOM     57  C8  GUA     2     -25.390   3.003   4.116  1.00  0.00      A   
ATOM     58  H8  GUA     2     -25.157   4.020   4.439  1.00  0.00      A   
ATOM     59  C2' GUA     2     -23.894   2.822   6.783  1.00  0.00      A   
ATOM     60 H2'' GUA     2     -23.799   3.734   6.154  1.00  0.00      A   
ATOM     61  H2' GUA     2     -22.986   2.209   6.643  1.00  0.00      A   
ATOM     62  C3' GUA     2     -24.177   3.261   8.209  1.00  0.00      A   
ATOM     63  H3' GUA     2     -23.628   4.203   8.443  1.00  0.00      A   
ATOM     64  O3' GUA     2     -23.856   2.246   9.167  1.00  0.00      A   
ATOM     65  P   GUA     3     -22.377   1.723   9.350  1.00  0.00      A   
ATOM     66  O1P GUA     3     -22.191   1.390  10.780  1.00  0.00      A   
ATOM     67  O2P GUA     3     -21.435   2.694   8.751  1.00  0.00      A   
ATOM     68  O5' GUA     3     -22.403   0.384   8.484  1.00  0.00      A   
ATOM     69  C5' GUA     3     -23.028  -0.784   9.072  1.00  0.00      A   
ATOM     70  H5' GUA     3     -24.117  -0.604   9.229  1.00  0.00      A   
ATOM     71 H5'' GUA     3     -22.564  -1.015  10.061  1.00  0.00      A   
ATOM     72  C4' GUA     3     -22.865  -2.049   8.208  1.00  0.00      A   
ATOM     73  H4' GUA     3     -23.246  -2.940   8.750  1.00  0.00      A   
ATOM     74  O4' GUA     3     -23.636  -1.938   6.980  1.00  0.00      A   
ATOM     75  C1' GUA     3     -22.946  -2.599   5.917  1.00  0.00      A   
ATOM     76  H1' GUA     3     -23.598  -3.435   5.576  1.00  0.00      A   
ATOM     77  N9  GUA     3     -22.748  -1.656   4.810  1.00  0.00      A   
ATOM     78  C4  GUA     3     -22.774  -1.991   3.482  1.00  0.00      A   
ATOM     79  N2  GUA     3     -23.144  -4.384   1.015  1.00  0.00      A   
ATOM     80  H21 GUA     3     -23.408  -4.414   0.045  1.00  0.00      A   
ATOM     81  H22 GUA     3     -23.243  -5.196   1.577  1.00  0.00      A   
ATOM     82  N3  GUA     3     -22.966  -3.230   2.988  1.00  0.00      A   
ATOM     83  C2  GUA     3     -23.041  -3.240   1.666  1.00  0.00      A   
ATOM     84  N1  GUA     3     -22.997  -2.104   0.898  1.00  0.00      A   
ATOM     85  H1  GUA     3     -23.144  -2.192  -0.096  1.00  0.00      A   
ATOM     86  C6  GUA     3     -22.815  -0.808   1.376  1.00  0.00      A   
ATOM     87  O6  GUA     3     -22.794   0.146   0.589  1.00  0.00      A   
ATOM     88  C5  GUA     3     -22.654  -0.799   2.793  1.00  0.00      A   
ATOM     89  N7  GUA     3     -22.488   0.262   3.675  1.00  0.00      A   
ATOM     90  C8  GUA     3     -22.545  -0.295   4.867  1.00  0.00      A   
ATOM     91  H8  GUA     3     -22.473   0.224   5.827  1.00  0.00      A   
ATOM     92  C2' GUA     3     -21.681  -3.201   6.527  1.00  0.00      A   
ATOM     93 H2'' GUA     3     -20.829  -3.193   5.827  1.00  0.00      A   
ATOM     94  H2' GUA     3     -21.894  -4.250   6.823  1.00  0.00      A   
ATOM     95  C3' GUA     3     -21.426  -2.339   7.747  1.00  0.00      A   
ATOM     96  H3' GUA     3     -20.921  -1.377   7.499  1.00  0.00      A   
ATOM     97  O3' GUA     3     -20.751  -3.090   8.761  1.00  0.00      A   
ATOM     98  P   GUA     4     -19.197  -3.365   8.648  1.00  0.00      A   
ATOM     99  O1P GUA     4     -18.720  -3.906   9.940  1.00  0.00      A   
ATOM    100  O2P GUA     4     -18.504  -2.180   8.101  1.00  0.00      A   
ATOM    101  O5' GUA     4     -19.096  -4.516   7.571  1.00  0.00      A   
ATOM    102  C5' GUA     4     -19.666  -5.817   7.819  1.00  0.00      A   
ATOM    103  H5' GUA     4     -20.757  -5.731   8.024  1.00  0.00      A   
ATOM    104 H5'' GUA     4     -19.186  -6.283   8.710  1.00  0.00      A   
ATOM    105  C4' GUA     4     -19.485  -6.770   6.619  1.00  0.00      A   
ATOM    106  H4' GUA     4     -20.058  -7.706   6.791  1.00  0.00      A   
ATOM    107  O4' GUA     4     -19.957  -6.163   5.382  1.00  0.00      A   
ATOM    108  C1' GUA     4     -18.859  -5.981   4.480  1.00  0.00      A   
ATOM    109  H1' GUA     4     -18.925  -6.813   3.741  1.00  0.00      A   
ATOM    110  N9  GUA     4     -19.004  -4.684   3.846  1.00  0.00      A   
ATOM    111  C4  GUA     4     -19.344  -4.452   2.545  1.00  0.00      A   
ATOM    112  N2  GUA     4     -19.984  -5.615  -0.656  1.00  0.00      A   
ATOM    113  H21 GUA     4     -20.025  -5.225  -1.580  1.00  0.00      A   
ATOM    114  H22 GUA     4     -19.760  -6.576  -0.539  1.00  0.00      A   
ATOM    115  N3  GUA     4     -19.589  -5.386   1.601  1.00  0.00      A   
ATOM    116  C2  GUA     4     -19.818  -4.852   0.410  1.00  0.00      A   
ATOM    117  N1  GUA     4     -19.869  -3.500   0.196  1.00  0.00      A   
ATOM    118  H1  GUA     4     -20.043  -3.177  -0.746  1.00  0.00      A   
ATOM    119  C6  GUA     4     -19.652  -2.519   1.159  1.00  0.00      A   
ATOM    120  O6  GUA     4     -19.714  -1.318   0.894  1.00  0.00      A   
ATOM    121  C5  GUA     4     -19.348  -3.080   2.414  1.00  0.00      A   
ATOM    122  N7  GUA     4     -19.000  -2.459   3.600  1.00  0.00      A   
ATOM    123  C8  GUA     4     -18.798  -3.454   4.429  1.00  0.00      A   
ATOM    124  H8  GUA     4     -18.533  -3.349   5.485  1.00  0.00      A   
ATOM    125  C2' GUA     4     -17.582  -6.139   5.303  1.00  0.00      A   
ATOM    126 H2'' GUA     4     -17.323  -5.188   5.817  1.00  0.00      A   
ATOM    127  H2' GUA     4     -16.720  -6.444   4.686  1.00  0.00      A   
ATOM    128  C3' GUA     4     -18.013  -7.143   6.354  1.00  0.00      A   
ATOM    129  H3' GUA     4     -17.445  -6.983   7.301  1.00  0.00      A   
ATOM    130  O3' GUA     4     -17.871  -8.495   5.908  1.00  0.00      A   
ATOM    131  P   ADE     5     -16.441  -9.117   5.653  1.00  0.00      A   
ATOM    132  O1P ADE     5     -16.529 -10.577   5.874  1.00  0.00      A   
ATOM    133  O2P ADE     5     -15.431  -8.368   6.432  1.00  0.00      A   
ATOM    134  O5' ADE     5     -16.215  -8.840   4.102  1.00  0.00      A   
ATOM    135  C5' ADE     5     -17.132  -9.439   3.159  1.00  0.00      A   
ATOM    136  H5' ADE     5     -18.162  -9.035   3.296  1.00  0.00      A   
ATOM    137 H5'' ADE     5     -17.173 -10.544   3.316  1.00  0.00      A   
ATOM    138  C4' ADE     5     -16.709  -9.213   1.696  1.00  0.00      A   
ATOM    139  H4' ADE     5     -17.264  -9.916   1.038  1.00  0.00      A   
ATOM    140  O4' ADE     5     -17.063  -7.867   1.267  1.00  0.00      A   
ATOM    141  C1' ADE     5     -15.954  -7.273   0.607  1.00  0.00      A   
ATOM    142  H1' ADE     5     -16.018  -7.562  -0.468  1.00  0.00      A   
ATOM    143  N9  ADE     5     -16.054  -5.838   0.802  1.00  0.00      A   
ATOM    144  C5  ADE     5     -16.349  -3.685   0.509  1.00  0.00      A   
ATOM    145  N7  ADE     5     -16.027  -3.852   1.846  1.00  0.00      A   
ATOM    146  C8  ADE     5     -15.876  -5.149   1.973  1.00  0.00      A   
ATOM    147  H8  ADE     5     -15.636  -5.669   2.904  1.00  0.00      A   
ATOM    148  N1  ADE     5     -16.921  -2.716  -1.575  1.00  0.00      A   
ATOM    149  C2  ADE     5     -16.919  -3.961  -2.067  1.00  0.00      A   
ATOM    150  H2  ADE     5     -17.159  -4.054  -3.132  1.00  0.00      A   
ATOM    151  N3  ADE     5     -16.665  -5.109  -1.437  1.00  0.00      A   
ATOM    152  C4  ADE     5     -16.379  -4.902  -0.143  1.00  0.00      A   
ATOM    153  C6  ADE     5     -16.641  -2.538  -0.257  1.00  0.00      A   
ATOM    154  N6  ADE     5     -16.695  -1.299   0.270  1.00  0.00      A   
ATOM    155  H61 ADE     5     -17.007  -0.564  -0.341  1.00  0.00      A   
ATOM    156  H62 ADE     5     -16.906  -1.195   1.242  1.00  0.00      A   
ATOM    157  C2' ADE     5     -14.729  -7.919   1.247  1.00  0.00      A   
ATOM    158 H2'' ADE     5     -14.541  -7.504   2.260  1.00  0.00      A   
ATOM    159  H2' ADE     5     -13.819  -7.806   0.628  1.00  0.00      A   
ATOM    160  C3' ADE     5     -15.198  -9.359   1.405  1.00  0.00      A   
ATOM    161  H3' ADE     5     -14.720  -9.837   2.293  1.00  0.00      A   
ATOM    162  O3' ADE     5     -14.952 -10.120   0.221  1.00  0.00      A   
ATOM    163  P   ADE     6     -13.483 -10.573  -0.158  1.00  0.00      A   
ATOM    164  O1P ADE     6     -12.565 -10.327   0.975  1.00  0.00      A   
ATOM    165  O2P ADE     6     -13.546 -11.948  -0.703  1.00  0.00      A   
ATOM    166  O5' ADE     6     -13.126  -9.571  -1.338  1.00  0.00      A   
ATOM    167  C5' ADE     6     -13.951  -9.614  -2.526  1.00  0.00      A   
ATOM    168  H5' ADE     6     -15.039  -9.608  -2.273  1.00  0.00      A   
ATOM    169 H5'' ADE     6     -13.736 -10.548  -3.095  1.00  0.00      A   
ATOM    170  C4' ADE     6     -13.709  -8.422  -3.466  1.00  0.00      A   
ATOM    171  H4' ADE     6     -14.358  -8.518  -4.363  1.00  0.00      A   
ATOM    172  O4' ADE     6     -14.058  -7.163  -2.819  1.00  0.00      A   
ATOM    173  C1' ADE     6     -13.189  -6.172  -3.332  1.00  0.00      A   
ATOM    174  H1' ADE     6     -13.499  -5.948  -4.379  1.00  0.00      A   
ATOM    175  N9  ADE     6     -13.267  -5.003  -2.468  1.00  0.00      A   
ATOM    176  C5  ADE     6     -13.472  -2.957  -1.695  1.00  0.00      A   
ATOM    177  N7  ADE     6     -13.224  -3.766  -0.593  1.00  0.00      A   
ATOM    178  C8  ADE     6     -13.108  -4.969  -1.107  1.00  0.00      A   
ATOM    179  H8  ADE     6     -12.923  -5.888  -0.544  1.00  0.00      A   
ATOM    180  N1  ADE     6     -13.856  -1.070  -3.077  1.00  0.00      A   
ATOM    181  C2  ADE     6     -13.871  -1.930  -4.106  1.00  0.00      A   
ATOM    182  H2  ADE     6     -14.037  -1.487  -5.095  1.00  0.00      A   
ATOM    183  N3  ADE     6     -13.719  -3.256  -4.096  1.00  0.00      A   
ATOM    184  C4  ADE     6     -13.507  -3.710  -2.854  1.00  0.00      A   
ATOM    185  C6  ADE     6     -13.663  -1.564  -1.828  1.00  0.00      A   
ATOM    186  N6  ADE     6     -13.674  -0.717  -0.778  1.00  0.00      A   
ATOM    187  H61 ADE     6     -13.832   0.259  -0.956  1.00  0.00      A   
ATOM    188  H62 ADE     6     -13.907  -1.065   0.127  1.00  0.00      A   
ATOM    189  C2' ADE     6     -11.849  -6.891  -3.312  1.00  0.00      A   
ATOM    190 H2'' ADE     6     -11.513  -7.072  -2.268  1.00  0.00      A   
ATOM    191  H2' ADE     6     -11.061  -6.348  -3.864  1.00  0.00      A   
ATOM    192  C3' ADE     6     -12.247  -8.230  -3.939  1.00  0.00      A   
ATOM    193  H3' ADE     6     -11.631  -9.063  -3.529  1.00  0.00      A   
ATOM    194  O3' ADE     6     -12.169  -8.170  -5.366  1.00  0.00      A   
ATOM    195  P   ADE     7     -10.771  -8.140  -6.099  1.00  0.00      A   
ATOM    196  O1P ADE     7     -10.879  -8.940  -7.339  1.00  0.00      A   
ATOM    197  O2P ADE     7      -9.696  -8.490  -5.145  1.00  0.00      A   
ATOM    198  O5' ADE     7     -10.644  -6.603  -6.476  1.00  0.00      A   
ATOM    199  C5' ADE     7     -11.643  -6.015  -7.340  1.00  0.00      A   
ATOM    200  H5' ADE     7     -12.612  -5.903  -6.799  1.00  0.00      A   
ATOM    201 H5'' ADE     7     -11.820  -6.664  -8.231  1.00  0.00      A   
ATOM    202  C4' ADE     7     -11.213  -4.639  -7.877  1.00  0.00      A   
ATOM    203  H4' ADE     7     -11.820  -4.383  -8.772  1.00  0.00      A   
ATOM    204  O4' ADE     7     -11.473  -3.609  -6.882  1.00  0.00      A   
ATOM    205  C1' ADE     7     -10.301  -2.836  -6.662  1.00  0.00      A   
ATOM    206  H1' ADE     7     -10.349  -1.967  -7.360  1.00  0.00      A   
ATOM    207  N9  ADE     7     -10.317  -2.429  -5.267  1.00  0.00      A   
ATOM    208  C5  ADE     7     -10.393  -1.259  -3.412  1.00  0.00      A   
ATOM    209  N7  ADE     7     -10.340  -2.593  -3.024  1.00  0.00      A   
ATOM    210  C8  ADE     7     -10.305  -3.246  -4.165  1.00  0.00      A   
ATOM    211  H8  ADE     7     -10.279  -4.333  -4.279  1.00  0.00      A   
ATOM    212  N1  ADE     7     -10.501   1.104  -3.374  1.00  0.00      A   
ATOM    213  C2  ADE     7     -10.493   1.050  -4.712  1.00  0.00      A   
ATOM    214  H2  ADE     7     -10.532   2.015  -5.230  1.00  0.00      A   
ATOM    215  N3  ADE     7     -10.435  -0.018  -5.505  1.00  0.00      A   
ATOM    216  C4  ADE     7     -10.389  -1.150  -4.791  1.00  0.00      A   
ATOM    217  C6  ADE     7     -10.454  -0.056  -2.677  1.00  0.00      A   
ATOM    218  N6  ADE     7     -10.491   0.006  -1.330  1.00  0.00      A   
ATOM    219  H61 ADE     7     -10.620   0.908  -0.912  1.00  0.00      A   
ATOM    220  H62 ADE     7     -10.736  -0.806  -0.807  1.00  0.00      A   
ATOM    221  C2' ADE     7      -9.136  -3.743  -7.052  1.00  0.00      A   
ATOM    222 H2'' ADE     7      -8.916  -4.473  -6.244  1.00  0.00      A   
ATOM    223  H2' ADE     7      -8.218  -3.172  -7.288  1.00  0.00      A   
ATOM    224  C3' ADE     7      -9.717  -4.505  -8.236  1.00  0.00      A   
ATOM    225  H3' ADE     7      -9.285  -5.532  -8.297  1.00  0.00      A   
ATOM    226  O3' ADE     7      -9.524  -3.803  -9.466  1.00  0.00      A   
ATOM    227  P   ADE     8      -8.095  -3.737 -10.141  1.00  0.00      A   
ATOM    228  O1P ADE     8      -8.276  -3.743 -11.610  1.00  0.00      A   
ATOM    229  O2P ADE     8      -7.209  -4.769  -9.559  1.00  0.00      A   
ATOM    230  O5' ADE     8      -7.583  -2.303  -9.693  1.00  0.00      A   
ATOM    231  C5' ADE     8      -8.378  -1.160 -10.091  1.00  0.00      A   
ATOM    232  H5' ADE     8      -9.452  -1.291  -9.812  1.00  0.00      A   
ATOM    233 H5'' ADE     8      -8.322  -1.031 -11.198  1.00  0.00      A   
ATOM    234  C4' ADE     8      -7.905   0.147  -9.445  1.00  0.00      A   
ATOM    235  H4' ADE     8      -8.533   0.995  -9.794  1.00  0.00      A   
ATOM    236  O4' ADE     8      -8.041   0.082  -8.009  1.00  0.00      A   
ATOM    237  C1' ADE     8      -7.146   1.035  -7.483  1.00  0.00      A   
ATOM    238  H1' ADE     8      -7.503   2.052  -7.769  1.00  0.00      A   
ATOM    239  N9  ADE     8      -7.099   0.839  -6.043  1.00  0.00      A   
ATOM    240  C5  ADE     8      -7.099   1.171  -3.876  1.00  0.00      A   
ATOM    241  N7  ADE     8      -7.050  -0.208  -4.052  1.00  0.00      A   
ATOM    242  C8  ADE     8      -7.051  -0.350  -5.358  1.00  0.00      A   
ATOM    243  H8  ADE     8      -7.039  -1.301  -5.896  1.00  0.00      A   
ATOM    244  N1  ADE     8      -7.181   3.326  -2.895  1.00  0.00      A   
ATOM    245  C2  ADE     8      -7.176   3.807  -4.147  1.00  0.00      A   
ATOM    246  H2  ADE     8      -7.210   4.898  -4.237  1.00  0.00      A   
ATOM    247  N3  ADE     8      -7.197   3.141  -5.302  1.00  0.00      A   
ATOM    248  C4  ADE     8      -7.133   1.821  -5.096  1.00  0.00      A   
ATOM    249  C6  ADE     8      -7.149   1.980  -2.722  1.00  0.00      A   
ATOM    250  N6  ADE     8      -7.209   1.472  -1.474  1.00  0.00      A   
ATOM    251  H61 ADE     8      -7.361   2.094  -0.702  1.00  0.00      A   
ATOM    252  H62 ADE     8      -7.289   0.489  -1.345  1.00  0.00      A   
ATOM    253  C2' ADE     8      -5.871   0.679  -8.235  1.00  0.00      A   
ATOM    254 H2'' ADE     8      -5.460  -0.290  -7.880  1.00  0.00      A   
ATOM    255  H2' ADE     8      -5.099   1.465  -8.153  1.00  0.00      A   
ATOM    256  C3' ADE     8      -6.416   0.498  -9.662  1.00  0.00      A   
ATOM    257  H3' ADE     8      -5.921  -0.362 -10.170  1.00  0.00      A   
ATOM    258  O3' ADE     8      -6.299   1.699 -10.425  1.00  0.00      A   
ATOM    259  P   GUA     9      -4.902   2.181 -10.978  1.00  0.00      A   
ATOM    260  O1P GUA     9      -5.108   2.760 -12.324  1.00  0.00      A   
ATOM    261  O2P GUA     9      -3.901   1.101 -10.838  1.00  0.00      A   
ATOM    262  O5' GUA     9      -4.547   3.346  -9.964  1.00  0.00      A   
ATOM    263  C5' GUA     9      -5.478   4.443  -9.817  1.00  0.00      A   
ATOM    264  H5' GUA     9      -6.461   4.086  -9.427  1.00  0.00      A   
ATOM    265 H5'' GUA     9      -5.652   4.928 -10.806  1.00  0.00      A   
ATOM    266  C4' GUA     9      -4.947   5.525  -8.864  1.00  0.00      A   
ATOM    267  H4' GUA     9      -5.534   6.460  -8.993  1.00  0.00      A   
ATOM    268  O4' GUA     9      -5.122   5.100  -7.484  1.00  0.00      A   
ATOM    269  C1' GUA     9      -3.915   5.325  -6.768  1.00  0.00      A   
ATOM    270  H1' GUA     9      -3.938   6.384  -6.422  1.00  0.00      A   
ATOM    271  N9  GUA     9      -3.868   4.389  -5.651  1.00  0.00      A   
ATOM    272  C4  GUA     9      -3.768   4.718  -4.330  1.00  0.00      A   
ATOM    273  N2  GUA     9      -3.422   7.123  -1.871  1.00  0.00      A   
ATOM    274  H21 GUA     9      -3.251   7.165  -0.884  1.00  0.00      A   
ATOM    275  H22 GUA     9      -3.263   7.923  -2.441  1.00  0.00      A   
ATOM    276  N3  GUA     9      -3.677   5.963  -3.835  1.00  0.00      A   
ATOM    277  C2  GUA     9      -3.605   5.984  -2.514  1.00  0.00      A   
ATOM    278  N1  GUA     9      -3.634   4.847  -1.746  1.00  0.00      A   
ATOM    279  H1  GUA     9      -3.605   4.955  -0.742  1.00  0.00      A   
ATOM    280  C6  GUA     9      -3.739   3.543  -2.227  1.00  0.00      A   
ATOM    281  O6  GUA     9      -3.758   2.575  -1.458  1.00  0.00      A   
ATOM    282  C5  GUA     9      -3.778   3.517  -3.647  1.00  0.00      A   
ATOM    283  N7  GUA     9      -3.864   2.445  -4.530  1.00  0.00      A   
ATOM    284  C8  GUA     9      -3.918   3.018  -5.713  1.00  0.00      A   
ATOM    285  H8  GUA     9      -4.018   2.505  -6.671  1.00  0.00      A   
ATOM    286  C2' GUA     9      -2.815   5.150  -7.807  1.00  0.00      A   
ATOM    287 H2'' GUA     9      -2.682   4.075  -8.058  1.00  0.00      A   
ATOM    288  H2' GUA     9      -1.848   5.575  -7.481  1.00  0.00      A   
ATOM    289  C3' GUA     9      -3.443   5.856  -9.005  1.00  0.00      A   
ATOM    290  H3' GUA     9      -3.078   5.414  -9.961  1.00  0.00      A   
ATOM    291  O3' GUA     9      -3.201   7.266  -8.971  1.00  0.00      A   
ATOM    292  P   ADE    10      -1.762   7.845  -9.275  1.00  0.00      A   
ATOM    293  O1P ADE    10      -1.923   9.130  -9.991  1.00  0.00      A   
ATOM    294  O2P ADE    10      -0.922   6.808  -9.913  1.00  0.00      A   
ATOM    295  O5' ADE    10      -1.201   8.135  -7.814  1.00  0.00      A   
ATOM    296  C5' ADE    10      -1.944   9.053  -6.978  1.00  0.00      A   
ATOM    297  H5' ADE    10      -2.933   8.619  -6.698  1.00  0.00      A   
ATOM    298 H5'' ADE    10      -2.132  10.008  -7.527  1.00  0.00      A   
ATOM    299  C4' ADE    10      -1.196   9.431  -5.685  1.00  0.00      A   
ATOM    300  H4' ADE    10      -1.641  10.362  -5.273  1.00  0.00      A   
ATOM    301  O4' ADE    10      -1.379   8.403  -4.661  1.00  0.00      A   
ATOM    302  C1' ADE    10      -0.127   8.088  -4.060  1.00  0.00      A   
ATOM    303  H1' ADE    10       0.012   8.785  -3.201  1.00  0.00      A   
ATOM    304  N9  ADE    10      -0.186   6.690  -3.636  1.00  0.00      A   
ATOM    305  C5  ADE    10      -0.276   4.820  -2.479  1.00  0.00      A   
ATOM    306  N7  ADE    10      -0.323   4.453  -3.815  1.00  0.00      A   
ATOM    307  C8  ADE    10      -0.285   5.598  -4.460  1.00  0.00      A   
ATOM    308  H8  ADE    10      -0.335   5.716  -5.545  1.00  0.00      A   
ATOM    309  N1  ADE    10      -0.295   4.731  -0.108  1.00  0.00      A   
ATOM    310  C2  ADE    10      -0.245   6.070  -0.143  1.00  0.00      A   
ATOM    311  H2  ADE    10      -0.230   6.569   0.832  1.00  0.00      A   
ATOM    312  N3  ADE    10      -0.174   6.883  -1.201  1.00  0.00      A   
ATOM    313  C4  ADE    10      -0.202   6.195  -2.352  1.00  0.00      A   
ATOM    314  C6  ADE    10      -0.322   4.061  -1.289  1.00  0.00      A   
ATOM    315  N6  ADE    10      -0.428   2.718  -1.283  1.00  0.00      A   
ATOM    316  H61 ADE    10      -0.519   2.262  -0.392  1.00  0.00      A   
ATOM    317  H62 ADE    10      -0.779   2.247  -2.090  1.00  0.00      A   
ATOM    318  C2' ADE    10       0.909   8.389  -5.145  1.00  0.00      A   
ATOM    319 H2'' ADE    10       0.931   7.577  -5.904  1.00  0.00      A   
ATOM    320  H2' ADE    10       1.924   8.526  -4.729  1.00  0.00      A   
ATOM    321  C3' ADE    10       0.329   9.635  -5.810  1.00  0.00      A   
ATOM    322  H3' ADE    10       0.593   9.666  -6.893  1.00  0.00      A   
ATOM    323  O3' ADE    10       0.748  10.833  -5.157  1.00  0.00      A   
ATOM    324  P   ADE    11       2.235  11.356  -5.239  1.00  0.00      A   
ATOM    325  O1P ADE    11       2.205  12.835  -5.254  1.00  0.00      A   
ATOM    326  O2P ADE    11       2.949  10.674  -6.341  1.00  0.00      A   
ATOM    327  O5' ADE    11       2.828  10.865  -3.853  1.00  0.00      A   
ATOM    328  C5' ADE    11       2.132  11.218  -2.633  1.00  0.00      A   
ATOM    329  H5' ADE    11       1.034  11.034  -2.709  1.00  0.00      A   
ATOM    330 H5'' ADE    11       2.285  12.301  -2.421  1.00  0.00      A   
ATOM    331  C4' ADE    11       2.630  10.426  -1.414  1.00  0.00      A   
ATOM    332  H4' ADE    11       2.067  10.721  -0.503  1.00  0.00      A   
ATOM    333  O4' ADE    11       2.447   9.006  -1.600  1.00  0.00      A   
ATOM    334  C1' ADE    11       3.221   8.397  -0.586  1.00  0.00      A   
ATOM    335  H1' ADE    11       2.802   8.684   0.406  1.00  0.00      A   
ATOM    336  N9  ADE    11       3.200   6.955  -0.816  1.00  0.00      A   
ATOM    337  C5  ADE    11       3.075   4.772  -0.582  1.00  0.00      A   
ATOM    338  N7  ADE    11       3.234   5.006  -1.941  1.00  0.00      A   
ATOM    339  C8  ADE    11       3.303   6.315  -2.026  1.00  0.00      A   
ATOM    340  H8  ADE    11       3.413   6.888  -2.950  1.00  0.00      A   
ATOM    341  N1  ADE    11       2.800   3.691   1.507  1.00  0.00      A   
ATOM    342  C2  ADE    11       2.779   4.917   2.048  1.00  0.00      A   
ATOM    343  H2  ADE    11       2.655   4.951   3.136  1.00  0.00      A   
ATOM    344  N3  ADE    11       2.895   6.105   1.447  1.00  0.00      A   
ATOM    345  C4  ADE    11       3.046   5.964   0.122  1.00  0.00      A   
ATOM    346  C6  ADE    11       2.941   3.580   0.163  1.00  0.00      A   
ATOM    347  N6  ADE    11       2.935   2.351  -0.396  1.00  0.00      A   
ATOM    348  H61 ADE    11       2.755   1.560   0.193  1.00  0.00      A   
ATOM    349  H62 ADE    11       2.767   2.264  -1.374  1.00  0.00      A   
ATOM    350  C2' ADE    11       4.565   9.080  -0.832  1.00  0.00      A   
ATOM    351 H2'' ADE    11       5.072   8.661  -1.726  1.00  0.00      A   
ATOM    352  H2' ADE    11       5.229   8.996   0.049  1.00  0.00      A   
ATOM    353  C3' ADE    11       4.143  10.535  -1.137  1.00  0.00      A   
ATOM    354  H3' ADE    11       4.639  10.907  -2.064  1.00  0.00      A   
ATOM    355  O3' ADE    11       4.369  11.398  -0.022  1.00  0.00      A   
ATOM    356  P   ADE    12       5.828  11.921   0.292  1.00  0.00      A   
ATOM    357  O1P ADE    12       5.724  13.278   0.875  1.00  0.00      A   
ATOM    358  O2P ADE    12       6.699  11.746  -0.891  1.00  0.00      A   
ATOM    359  O5' ADE    12       6.297  10.918   1.425  1.00  0.00      A   
ATOM    360  C5' ADE    12       5.513  10.846   2.637  1.00  0.00      A   
ATOM    361  H5' ADE    12       4.423  10.735   2.423  1.00  0.00      A   
ATOM    362 H5'' ADE    12       5.656  11.782   3.226  1.00  0.00      A   
ATOM    363  C4' ADE    12       5.927   9.665   3.521  1.00  0.00      A   
ATOM    364  H4' ADE    12       5.383   9.706   4.489  1.00  0.00      A   
ATOM    365  O4' ADE    12       5.574   8.403   2.886  1.00  0.00      A   
ATOM    366  C1' ADE    12       6.524   7.446   3.306  1.00  0.00      A   
ATOM    367  H1' ADE    12       6.330   7.214   4.379  1.00  0.00      A   
ATOM    368  N9  ADE    12       6.404   6.275   2.452  1.00  0.00      A   
ATOM    369  C5  ADE    12       6.256   4.212   1.720  1.00  0.00      A   
ATOM    370  N7  ADE    12       6.273   5.022   0.590  1.00  0.00      A   
ATOM    371  C8  ADE    12       6.365   6.237   1.082  1.00  0.00      A   
ATOM    372  H8  ADE    12       6.397   7.161   0.498  1.00  0.00      A   
ATOM    373  N1  ADE    12       6.258   2.323   3.150  1.00  0.00      A   
ATOM    374  C2  ADE    12       6.309   3.193   4.168  1.00  0.00      A   
ATOM    375  H2  ADE    12       6.330   2.753   5.172  1.00  0.00      A   
ATOM    376  N3  ADE    12       6.338   4.527   4.131  1.00  0.00      A   
ATOM    377  C4  ADE    12       6.328   4.976   2.870  1.00  0.00      A   
ATOM    378  C6  ADE    12       6.215   2.811   1.884  1.00  0.00      A   
ATOM    379  N6  ADE    12       6.117   1.945   0.854  1.00  0.00      A   
ATOM    380  H61 ADE    12       6.051   0.964   1.062  1.00  0.00      A   
ATOM    381  H62 ADE    12       5.806   2.268  -0.036  1.00  0.00      A   
ATOM    382  C2' ADE    12       7.828   8.215   3.152  1.00  0.00      A   
ATOM    383 H2'' ADE    12       8.054   8.395   2.078  1.00  0.00      A   
ATOM    384  H2' ADE    12       8.685   7.705   3.627  1.00  0.00      A   
ATOM    385  C3' ADE    12       7.446   9.549   3.803  1.00  0.00      A   
ATOM    386  H3' ADE    12       7.969  10.398   3.305  1.00  0.00      A   
ATOM    387  O3' ADE    12       7.703   9.538   5.207  1.00  0.00      A   
ATOM    388  P   ADE    13       9.175   9.544   5.775  1.00  0.00      A   
ATOM    389  O1P ADE    13       9.201  10.398   6.982  1.00  0.00      A   
ATOM    390  O2P ADE    13      10.135   9.848   4.691  1.00  0.00      A   
ATOM    391  O5' ADE    13       9.343   8.024   6.203  1.00  0.00      A   
ATOM    392  C5' ADE    13       8.326   7.431   7.044  1.00  0.00      A   
ATOM    393  H5' ADE    13       7.384   7.270   6.471  1.00  0.00      A   
ATOM    394 H5'' ADE    13       8.092   8.105   7.904  1.00  0.00      A   
ATOM    395  C4' ADE    13       8.767   6.087   7.650  1.00  0.00      A   
ATOM    396  H4' ADE    13       8.144   5.866   8.544  1.00  0.00      A   
ATOM    397  O4' ADE    13       8.538   5.002   6.705  1.00  0.00      A   
ATOM    398  C1' ADE    13       9.728   4.238   6.526  1.00  0.00      A   
ATOM    399  H1' ADE    13       9.682   3.391   7.250  1.00  0.00      A   
ATOM    400  N9  ADE    13       9.729   3.780   5.139  1.00  0.00      A   
ATOM    401  C5  ADE    13       9.689   2.552   3.315  1.00  0.00      A   
ATOM    402  N7  ADE    13       9.589   3.872   2.894  1.00  0.00      A   
ATOM    403  C8  ADE    13       9.608   4.560   4.016  1.00  0.00      A   
ATOM    404  H8  ADE    13       9.522   5.647   4.102  1.00  0.00      A   
ATOM    405  N1  ADE    13       9.792   0.182   3.333  1.00  0.00      A   
ATOM    406  C2  ADE    13       9.906   0.279   4.664  1.00  0.00      A   
ATOM    407  H2  ADE    13      10.005  -0.670   5.204  1.00  0.00      A   
ATOM    408  N3  ADE    13       9.912   1.371   5.428  1.00  0.00      A   
ATOM    409  C4  ADE    13       9.781   2.483   4.694  1.00  0.00      A   
ATOM    410  C6  ADE    13       9.676   1.326   2.612  1.00  0.00      A   
ATOM    411  N6  ADE    13       9.530   1.233   1.274  1.00  0.00      A   
ATOM    412  H61 ADE    13       9.454   0.320   0.868  1.00  0.00      A   
ATOM    413  H62 ADE    13       9.203   2.021   0.759  1.00  0.00      A   
ATOM    414  C2' ADE    13      10.871   5.178   6.912  1.00  0.00      A   
ATOM    415 H2'' ADE    13      11.105   5.870   6.074  1.00  0.00      A   
ATOM    416  H2' ADE    13      11.787   4.629   7.201  1.00  0.00      A   
ATOM    417  C3' ADE    13      10.251   5.991   8.046  1.00  0.00      A   
ATOM    418  H3' ADE    13      10.671   7.025   8.067  1.00  0.00      A   
ATOM    419  O3' ADE    13      10.412   5.352   9.314  1.00  0.00      A   
ATOM    420  P   ADE    14      11.798   5.382  10.072  1.00  0.00      A   
ATOM    421  O1P ADE    14      11.529   5.322  11.526  1.00  0.00      A   
ATOM    422  O2P ADE    14      12.619   6.509   9.577  1.00  0.00      A   
ATOM    423  O5' ADE    14      12.460   4.016   9.613  1.00  0.00      A   
ATOM    424  C5' ADE    14      11.750   2.787   9.893  1.00  0.00      A   
ATOM    425  H5' ADE    14      10.697   2.826   9.522  1.00  0.00      A   
ATOM    426 H5'' ADE    14      11.721   2.617  10.995  1.00  0.00      A   
ATOM    427  C4' ADE    14      12.415   1.559   9.253  1.00  0.00      A   
ATOM    428  H4' ADE    14      11.906   0.628   9.583  1.00  0.00      A   
ATOM    429  O4' ADE    14      12.295   1.620   7.814  1.00  0.00      A   
ATOM    430  C1' ADE    14      13.259   0.726   7.296  1.00  0.00      A   
ATOM    431  H1' ADE    14      12.988  -0.310   7.605  1.00  0.00      A   
ATOM    432  N9  ADE    14      13.273   0.900   5.842  1.00  0.00      A   
ATOM    433  C5  ADE    14      13.198   0.567   3.667  1.00  0.00      A   
ATOM    434  N7  ADE    14      13.199   1.945   3.846  1.00  0.00      A   
ATOM    435  C8  ADE    14      13.237   2.088   5.153  1.00  0.00      A   
ATOM    436  H8  ADE    14      13.224   3.040   5.690  1.00  0.00      A   
ATOM    437  N1  ADE    14      13.139  -1.584   2.671  1.00  0.00      A   
ATOM    438  C2  ADE    14      13.224  -2.070   3.918  1.00  0.00      A   
ATOM    439  H2  ADE    14      13.241  -3.162   4.002  1.00  0.00      A   
ATOM    440  N3  ADE    14      13.275  -1.411   5.078  1.00  0.00      A   
ATOM    441  C4  ADE    14      13.250  -0.086   4.886  1.00  0.00      A   
ATOM    442  C6  ADE    14      13.115  -0.237   2.508  1.00  0.00      A   
ATOM    443  N6  ADE    14      12.995   0.273   1.264  1.00  0.00      A   
ATOM    444  H61 ADE    14      12.916  -0.351   0.483  1.00  0.00      A   
ATOM    445  H62 ADE    14      12.813   1.243   1.137  1.00  0.00      A   
ATOM    446  C2' ADE    14      14.498   1.211   8.044  1.00  0.00      A   
ATOM    447 H2'' ADE    14      14.844   2.189   7.650  1.00  0.00      A   
ATOM    448  H2' ADE    14      15.322   0.474   7.998  1.00  0.00      A   
ATOM    449  C3' ADE    14      13.942   1.414   9.471  1.00  0.00      A   
ATOM    450  H3' ADE    14      14.329   2.359   9.916  1.00  0.00      A   
ATOM    451  O3' ADE    14      14.215   0.285  10.304  1.00  0.00      A   
ATOM    452  P   ADE    15      15.658   0.052  10.906  1.00  0.00      A   
ATOM    453  O1P ADE    15      15.513  -0.503  12.270  1.00  0.00      A   
ATOM    454  O2P ADE    15      16.479   1.273  10.745  1.00  0.00      A   
ATOM    455  O5' ADE    15      16.233  -1.077   9.951  1.00  0.00      A   
ATOM    456  C5' ADE    15      15.524  -2.336   9.884  1.00  0.00      A   
ATOM    457  H5' ADE    15      14.438  -2.184   9.676  1.00  0.00      A   
ATOM    458 H5'' ADE    15      15.617  -2.868  10.859  1.00  0.00      A   
ATOM    459  C4' ADE    15      16.071  -3.267   8.791  1.00  0.00      A   
ATOM    460  H4' ADE    15      15.564  -4.254   8.859  1.00  0.00      A   
ATOM    461  O4' ADE    15      15.778  -2.739   7.467  1.00  0.00      A   
ATOM    462  C1' ADE    15      16.877  -3.006   6.609  1.00  0.00      A   
ATOM    463  H1' ADE    15      16.794  -4.065   6.270  1.00  0.00      A   
ATOM    464  N9  ADE    15      16.793  -2.053   5.505  1.00  0.00      A   
ATOM    465  C5  ADE    15      16.608  -1.094   3.534  1.00  0.00      A   
ATOM    466  N7  ADE    15      16.657  -0.062   4.464  1.00  0.00      A   
ATOM    467  C8  ADE    15      16.764  -0.686   5.615  1.00  0.00      A   
ATOM    468  H8  ADE    15      16.819  -0.205   6.595  1.00  0.00      A   
ATOM    469  N1  ADE    15      16.462  -2.296   1.494  1.00  0.00      A   
ATOM    470  C2  ADE    15      16.542  -3.405   2.243  1.00  0.00      A   
ATOM    471  H2  ADE    15      16.513  -4.350   1.691  1.00  0.00      A   
ATOM    472  N3  ADE    15      16.640  -3.528   3.570  1.00  0.00      A   
ATOM    473  C4  ADE    15      16.677  -2.325   4.164  1.00  0.00      A   
ATOM    474  C6  ADE    15      16.491  -1.095   2.127  1.00  0.00      A   
ATOM    475  N6  ADE    15      16.399   0.039   1.401  1.00  0.00      A   
ATOM    476  H61 ADE    15      16.300  -0.012   0.406  1.00  0.00      A   
ATOM    477  H62 ADE    15      16.470   0.924   1.853  1.00  0.00      A   
ATOM    478  C2' ADE    15      18.089  -2.837   7.527  1.00  0.00      A   
ATOM    479 H2'' ADE    15      18.286  -1.763   7.731  1.00  0.00      A   
ATOM    480  H2' ADE    15      18.999  -3.323   7.125  1.00  0.00      A   
ATOM    481  C3' ADE    15      17.595  -3.500   8.811  1.00  0.00      A   
ATOM    482  H3' ADE    15      18.004  -2.978   9.709  1.00  0.00      A   
ATOM    483  O3' ADE    15      17.908  -4.894   8.801  1.00  0.00      A   
ATOM    484  P   GUA    16      19.268  -5.429   9.402  1.00  0.00      A   
ATOM    485  O1P GUA    16      18.965  -6.587  10.273  1.00  0.00      A   
ATOM    486  O2P GUA    16      20.039  -4.313   9.994  1.00  0.00      A   
ATOM    487  O5' GUA    16      20.015  -5.945   8.110  1.00  0.00      A   
ATOM    488  C5' GUA    16      19.437  -7.007   7.313  1.00  0.00      A   
ATOM    489  H5' GUA    16      18.321  -7.004   7.347  1.00  0.00      A   
ATOM    490 H5'' GUA    16      19.787  -7.987   7.709  1.00  0.00      A   
ATOM    491  C4' GUA    16      19.845  -6.913   5.835  1.00  0.00      A   
ATOM    492  H4' GUA    16      19.361  -7.707   5.228  1.00  0.00      A   
ATOM    493  O4' GUA    16      19.492  -5.625   5.291  1.00  0.00      A   
ATOM    494  C1' GUA    16      20.087  -5.600   4.010  1.00  0.00      A   
ATOM    495  H1' GUA    16      19.556  -6.337   3.367  1.00  0.00      A   
ATOM    496  N9  GUA    16      20.001  -4.241   3.476  1.00  0.00      A   
ATOM    497  C4  GUA    16      19.937  -3.884   2.157  1.00  0.00      A   
ATOM    498  N2  GUA    16      19.966  -4.731  -1.205  1.00  0.00      A   
ATOM    499  H21 GUA    16      19.988  -4.262  -2.091  1.00  0.00      A   
ATOM    500  H22 GUA    16      20.002  -5.723  -1.171  1.00  0.00      A   
ATOM    501  N3  GUA    16      19.950  -4.724   1.104  1.00  0.00      A   
ATOM    502  C2  GUA    16      19.881  -4.078  -0.059  1.00  0.00      A   
ATOM    503  N1  GUA    16      19.738  -2.717  -0.151  1.00  0.00      A   
ATOM    504  H1  GUA    16      19.735  -2.297  -1.069  1.00  0.00      A   
ATOM    505  C6  GUA    16      19.698  -1.828   0.919  1.00  0.00      A   
ATOM    506  O6  GUA    16      19.569  -0.611   0.754  1.00  0.00      A   
ATOM    507  C5  GUA    16      19.853  -2.503   2.156  1.00  0.00      A   
ATOM    508  N7  GUA    16      19.925  -1.998   3.449  1.00  0.00      A   
ATOM    509  C8  GUA    16      20.017  -3.071   4.199  1.00  0.00      A   
ATOM    510  H8  GUA    16      20.074  -3.089   5.289  1.00  0.00      A   
ATOM    511  C2' GUA    16      21.512  -6.067   4.320  1.00  0.00      A   
ATOM    512 H2'' GUA    16      22.190  -5.216   4.540  1.00  0.00      A   
ATOM    513  H2' GUA    16      21.886  -6.640   3.450  1.00  0.00      A   
ATOM    514  C3' GUA    16      21.363  -6.928   5.589  1.00  0.00      A   
ATOM    515  H3' GUA    16      21.850  -6.438   6.464  1.00  0.00      A   
ATOM    516  O3' GUA    16      21.835  -8.266   5.383  1.00  0.00      A   
ATOM    517  P   ADE    17      23.397  -8.511   5.246  1.00  0.00      A   
ATOM    518  O1P ADE    17      23.715  -9.881   5.702  1.00  0.00      A   
ATOM    519  O2P ADE    17      24.161  -7.391   5.835  1.00  0.00      A   
ATOM    520  O5' ADE    17      23.629  -8.467   3.679  1.00  0.00      A   
ATOM    521  C5' ADE    17      22.884  -9.359   2.824  1.00  0.00      A   
ATOM    522  H5' ADE    17      21.787  -9.181   2.929  1.00  0.00      A   
ATOM    523 H5'' ADE    17      23.091 -10.419   3.101  1.00  0.00      A   
ATOM    524  C4' ADE    17      23.257  -9.160   1.346  1.00  0.00      A   
ATOM    525  H4' ADE    17      22.740  -9.912   0.713  1.00  0.00      A   
ATOM    526  O4' ADE    17      22.856  -7.835   0.895  1.00  0.00      A   
ATOM    527  C1' ADE    17      23.996  -7.078   0.495  1.00  0.00      A   
ATOM    528  H1' ADE    17      24.014  -7.130  -0.618  1.00  0.00      A   
ATOM    529  N9  ADE    17      23.804  -5.722   0.976  1.00  0.00      A   
ATOM    530  C5  ADE    17      23.393  -3.571   1.060  1.00  0.00      A   
ATOM    531  N7  ADE    17      23.591  -3.975   2.369  1.00  0.00      A   
ATOM    532  C8  ADE    17      23.820  -5.264   2.271  1.00  0.00      A   
ATOM    533  H8  ADE    17      24.000  -5.940   3.113  1.00  0.00      A   
ATOM    534  N1  ADE    17      22.995  -2.256  -0.861  1.00  0.00      A   
ATOM    535  C2  ADE    17      23.182  -3.373  -1.573  1.00  0.00      A   
ATOM    536  H2  ADE    17      23.098  -3.262  -2.659  1.00  0.00      A   
ATOM    537  N3  ADE    17      23.472  -4.603  -1.146  1.00  0.00      A   
ATOM    538  C4  ADE    17      23.534  -4.638   0.193  1.00  0.00      A   
ATOM    539  C6  ADE    17      23.088  -2.319   0.491  1.00  0.00      A   
ATOM    540  N6  ADE    17      22.839  -1.213   1.219  1.00  0.00      A   
ATOM    541  H61 ADE    17      22.448  -0.425   0.733  1.00  0.00      A   
ATOM    542  H62 ADE    17      22.619  -1.303   2.190  1.00  0.00      A   
ATOM    543  C2' ADE    17      25.224  -7.792   1.065  1.00  0.00      A   
ATOM    544 H2'' ADE    17      25.434  -7.466   2.108  1.00  0.00      A   
ATOM    545  H2' ADE    17      26.120  -7.618   0.439  1.00  0.00      A   
ATOM    546  C3' ADE    17      24.769  -9.233   1.080  1.00  0.00      A   
ATOM    547  H3' ADE    17      25.229  -9.774   1.939  1.00  0.00      A   
ATOM    548  O3' ADE    17      25.138  -9.882  -0.137  1.00  0.00      A   
ATOM    549  H3T ADE    17      26.066  -9.712  -0.311  1.00  0.00      A   
ATOM    550  H5T THY     1      24.102   6.569  -5.074  1.00  0.00      B   
ATOM    551  O5' THY     1      24.369   5.660  -4.911  1.00  0.00      B   
ATOM    552  C5' THY     1      25.028   5.197  -6.107  1.00  0.00      B   
ATOM    553  H5' THY     1      26.059   5.613  -6.132  1.00  0.00      B   
ATOM    554 H5'' THY     1      24.478   5.568  -7.003  1.00  0.00      B   
ATOM    555  C4' THY     1      25.125   3.667  -6.207  1.00  0.00      B   
ATOM    556  O4' THY     1      25.582   3.095  -4.941  1.00  0.00      B   
ATOM    557  C1' THY     1      25.093   1.767  -4.928  1.00  0.00      B   
ATOM    558  H1' THY     1      25.976   1.097  -4.805  1.00  0.00      B   
ATOM    559  N1  THY     1      24.124   1.585  -3.800  1.00  0.00      B   
ATOM    560  C6  THY     1      23.558   2.681  -3.166  1.00  0.00      B   
ATOM    561  H6  THY     1      23.787   3.651  -3.616  1.00  0.00      B   
ATOM    562  C2  THY     1      23.923   0.312  -3.318  1.00  0.00      B   
ATOM    563  O2  THY     1      24.473  -0.674  -3.796  1.00  0.00      B   
ATOM    564  N3  THY     1      23.082   0.242  -2.234  1.00  0.00      B   
ATOM    565  H3  THY     1      22.983  -0.679  -1.814  1.00  0.00      B   
ATOM    566  C4  THY     1      22.584   1.295  -1.495  1.00  0.00      B   
ATOM    567  O4  THY     1      22.023   1.090  -0.421  1.00  0.00      B   
ATOM    568  C5  THY     1      22.800   2.595  -2.069  1.00  0.00      B   
ATOM    569  C5M THY     1      22.165   3.785  -1.420  1.00  0.00      B   
ATOM    570  H51 THY     1      22.586   4.738  -1.814  1.00  0.00      B   
ATOM    571  H52 THY     1      22.330   3.772  -0.319  1.00  0.00      B   
ATOM    572  H53 THY     1      21.067   3.794  -1.599  1.00  0.00      B   
ATOM    573  C2' THY     1      24.518   1.577  -6.337  1.00  0.00      B   
ATOM    574 H2'' THY     1      23.905   0.680  -6.493  1.00  0.00      B   
ATOM    575  O2' THY     1      25.669   1.634  -7.237  1.00  0.00      B   
ATOM    576  C6' THY     1      26.015   3.041  -7.279  1.00  0.00      B   
ATOM    577  H6' THY     1      27.093   3.149  -7.042  1.00  0.00      B   
ATOM    578 H6'' THY     1      25.796   3.427  -8.295  1.00  0.00      B   
ATOM    579  C3' THY     1      23.810   2.910  -6.511  1.00  0.00      B   
ATOM    580  H3' THY     1      23.039   3.132  -5.746  1.00  0.00      B   
ATOM    581  O3' THY     1      23.364   3.193  -7.856  1.00  0.00      B   
ATOM    582  N1  5MC     2      20.938  -1.195  -4.749  1.00  0.00      B   
ATOM    583  C2  5MC     2      20.528  -1.858  -3.575  1.00  0.00      B   
ATOM    584  O2  5MC     2      20.816  -3.043  -3.424  1.00  0.00      B   
ATOM    585  N3  5MC     2      19.864  -1.167  -2.615  1.00  0.00      B   
ATOM    586  C4  5MC     2      19.608   0.148  -2.746  1.00  0.00      B   
ATOM    587  N4  5MC     2      19.108   0.798  -1.689  1.00  0.00      B   
ATOM    588  H41 5MC     2      19.089   0.297  -0.816  1.00  0.00      B   
ATOM    589  H42 5MC     2      18.871   1.760  -1.697  1.00  0.00      B   
ATOM    590  C5  5MC     2      19.909   0.845  -3.977  1.00  0.00      B   
ATOM    591  C6  5MC     2      20.609   0.139  -4.909  1.00  0.00      B   
ATOM    592  H6  5MC     2      20.939   0.627  -5.832  1.00  0.00      B   
ATOM    593  CM5 5MC     2      19.666   2.315  -4.160  1.00  0.00      B   
ATOM    594  H51 5MC     2      19.606   2.573  -5.244  1.00  0.00      B   
ATOM    595  H52 5MC     2      18.712   2.639  -3.691  1.00  0.00      B   
ATOM    596  H53 5MC     2      20.497   2.912  -3.726  1.00  0.00      B   
ATOM    597  P   5MC     2      21.999   2.714  -8.494  1.00  0.00      B   
ATOM    598  O1P 5MC     2      22.137   2.711  -9.965  1.00  0.00      B   
ATOM    599  O2P 5MC     2      20.938   3.557  -7.901  1.00  0.00      B   
ATOM    600  O5' 5MC     2      21.765   1.247  -7.980  1.00  0.00      B   
ATOM    601  C5' 5MC     2      21.653   0.062  -8.816  1.00  0.00      B   
ATOM    602  H5' 5MC     2      22.521   0.004  -9.510  1.00  0.00      B   
ATOM    603 H5'' 5MC     2      20.723   0.106  -9.426  1.00  0.00      B   
ATOM    604  C4' 5MC     2      21.623  -1.257  -7.975  1.00  0.00      B   
ATOM    605  O4' 5MC     2      22.303  -1.031  -6.690  1.00  0.00      B   
ATOM    606  C1' 5MC     2      21.740  -1.930  -5.774  1.00  0.00      B   
ATOM    607  H1' 5MC     2      22.582  -2.481  -5.295  1.00  0.00      B   
ATOM    608  C2' 5MC     2      20.939  -2.873  -6.651  1.00  0.00      B   
ATOM    609 H2'' 5MC     2      20.284  -3.564  -6.094  1.00  0.00      B   
ATOM    610  O2' 5MC     2      21.906  -3.553  -7.518  1.00  0.00      B   
ATOM    611  C6' 5MC     2      22.263  -2.540  -8.507  1.00  0.00      B   
ATOM    612  H6' 5MC     2      21.853  -2.841  -9.492  1.00  0.00      B   
ATOM    613 H6'' 5MC     2      23.369  -2.458  -8.552  1.00  0.00      B   
ATOM    614  C3' 5MC     2      20.248  -1.860  -7.549  1.00  0.00      B   
ATOM    615  H3' 5MC     2      19.639  -1.098  -7.024  1.00  0.00      B   
ATOM    616  O3' 5MC     2      19.550  -2.449  -8.671  1.00  0.00      B   
ATOM    617  P   THY     3      18.098  -3.067  -8.561  1.00  0.00      B   
ATOM    618  O1P THY     3      17.151  -1.942  -8.402  1.00  0.00      B   
ATOM    619  O2P THY     3      17.886  -3.990  -9.696  1.00  0.00      B   
ATOM    620  O5' THY     3      18.070  -3.877  -7.203  1.00  0.00      B   
ATOM    621  C5' THY     3      18.515  -5.247  -7.094  1.00  0.00      B   
ATOM    622  H5' THY     3      19.625  -5.294  -7.127  1.00  0.00      B   
ATOM    623 H5'' THY     3      18.139  -5.859  -7.948  1.00  0.00      B   
ATOM    624  C4' THY     3      18.041  -5.924  -5.786  1.00  0.00      B   
ATOM    625  H4' THY     3      18.622  -6.852  -5.606  1.00  0.00      B   
ATOM    626  O4' THY     3      18.185  -5.052  -4.611  1.00  0.00      B   
ATOM    627  C1' THY     3      16.944  -4.999  -3.912  1.00  0.00      B   
ATOM    628  H1' THY     3      16.950  -5.852  -3.191  1.00  0.00      B   
ATOM    629  N1  THY     3      16.811  -3.684  -3.267  1.00  0.00      B   
ATOM    630  C6  THY     3      16.724  -2.577  -4.073  1.00  0.00      B   
ATOM    631  H6  THY     3      16.983  -2.772  -5.122  1.00  0.00      B   
ATOM    632  C2  THY     3      16.776  -3.582  -1.897  1.00  0.00      B   
ATOM    633  O2  THY     3      16.891  -4.543  -1.147  1.00  0.00      B   
ATOM    634  N3  THY     3      16.583  -2.310  -1.425  1.00  0.00      B   
ATOM    635  H3  THY     3      16.532  -2.240  -0.413  1.00  0.00      B   
ATOM    636  C4  THY     3      16.397  -1.162  -2.172  1.00  0.00      B   
ATOM    637  O4  THY     3      16.160  -0.095  -1.602  1.00  0.00      B   
ATOM    638  C5  THY     3      16.489  -1.344  -3.606  1.00  0.00      B   
ATOM    639  C5M THY     3      16.422  -0.171  -4.533  1.00  0.00      B   
ATOM    640  H51 THY     3      15.826  -0.418  -5.441  1.00  0.00      B   
ATOM    641  H52 THY     3      17.438   0.121  -4.878  1.00  0.00      B   
ATOM    642  H53 THY     3      15.951   0.713  -4.051  1.00  0.00      B   
ATOM    643  C2' THY     3      15.878  -5.255  -4.974  1.00  0.00      B   
ATOM    644 H2'' THY     3      15.701  -4.357  -5.603  1.00  0.00      B   
ATOM    645  H2' THY     3      14.917  -5.567  -4.527  1.00  0.00      B   
ATOM    646  C3' THY     3      16.544  -6.301  -5.850  1.00  0.00      B   
ATOM    647  H3' THY     3      16.215  -6.182  -6.910  1.00  0.00      B   
ATOM    648  O3' THY     3      16.280  -7.629  -5.381  1.00  0.00      B   
ATOM    649  P   THY     4      14.816  -8.219  -5.554  1.00  0.00      B   
ATOM    650  O1P THY     4      14.926  -9.666  -5.851  1.00  0.00      B   
ATOM    651  O2P THY     4      14.048  -7.389  -6.508  1.00  0.00      B   
ATOM    652  O5' THY     4      14.200  -8.021  -4.101  1.00  0.00      B   
ATOM    653  C5' THY     4      14.341  -9.097  -3.139  1.00  0.00      B   
ATOM    654  H5' THY     4      15.310  -9.638  -3.275  1.00  0.00      B   
ATOM    655 H5'' THY     4      13.524  -9.840  -3.287  1.00  0.00      B   
ATOM    656  C4' THY     4      14.320  -8.644  -1.661  1.00  0.00      B   
ATOM    657  H4' THY     4      14.868  -9.381  -1.036  1.00  0.00      B   
ATOM    658  O4' THY     4      14.943  -7.349  -1.456  1.00  0.00      B   
ATOM    659  C1' THY     4      14.410  -6.758  -0.268  1.00  0.00      B   
ATOM    660  H1' THY     4      15.235  -6.764   0.482  1.00  0.00      B   
ATOM    661  N1  THY     4      13.946  -5.378  -0.534  1.00  0.00      B   
ATOM    662  C6  THY     4      13.631  -4.938  -1.799  1.00  0.00      B   
ATOM    663  H6  THY     4      13.804  -5.679  -2.590  1.00  0.00      B   
ATOM    664  C2  THY     4      13.802  -4.562   0.564  1.00  0.00      B   
ATOM    665  O2  THY     4      14.035  -4.938   1.707  1.00  0.00      B   
ATOM    666  N3  THY     4      13.379  -3.289   0.285  1.00  0.00      B   
ATOM    667  H3  THY     4      13.337  -2.673   1.090  1.00  0.00      B   
ATOM    668  C4  THY     4      13.100  -2.762  -0.959  1.00  0.00      B   
ATOM    669  O4  THY     4      12.796  -1.573  -1.064  1.00  0.00      B   
ATOM    670  C5  THY     4      13.188  -3.700  -2.058  1.00  0.00      B   
ATOM    671  C5M THY     4      12.960  -3.218  -3.456  1.00  0.00      B   
ATOM    672  H51 THY     4      12.152  -2.453  -3.495  1.00  0.00      B   
ATOM    673  H52 THY     4      12.667  -4.056  -4.129  1.00  0.00      B   
ATOM    674  H53 THY     4      13.886  -2.761  -3.870  1.00  0.00      B   
ATOM    675  C2' THY     4      13.294  -7.697   0.194  1.00  0.00      B   
ATOM    676 H2'' THY     4      12.417  -7.132   0.550  1.00  0.00      B   
ATOM    677  H2' THY     4      13.669  -8.362   0.999  1.00  0.00      B   
ATOM    678  C3' THY     4      12.930  -8.481  -1.048  1.00  0.00      B   
ATOM    679  H3' THY     4      12.290  -7.917  -1.764  1.00  0.00      B   
ATOM    680  O3' THY     4      12.405  -9.761  -0.690  1.00  0.00      B   
ATOM    681  P   THY     5      10.874  -9.964  -0.336  1.00  0.00      B   
ATOM    682  O1P THY     5      10.704 -11.326   0.217  1.00  0.00      B   
ATOM    683  O2P THY     5      10.065  -9.600  -1.519  1.00  0.00      B   
ATOM    684  O5' THY     5      10.567  -8.909   0.808  1.00  0.00      B   
ATOM    685  C5' THY     5      10.827  -9.225   2.197  1.00  0.00      B   
ATOM    686  H5' THY     5      11.873  -9.589   2.321  1.00  0.00      B   
ATOM    687 H5'' THY     5      10.136 -10.030   2.538  1.00  0.00      B   
ATOM    688  C4' THY     5      10.636  -8.014   3.136  1.00  0.00      B   
ATOM    689  O4' THY     5      11.333  -6.850   2.600  1.00  0.00      B   
ATOM    690  C1' THY     5      10.883  -5.736   3.325  1.00  0.00      B   
ATOM    691  H1' THY     5      11.780  -5.340   3.859  1.00  0.00      B   
ATOM    692  N1  THY     5      10.327  -4.672   2.442  1.00  0.00      B   
ATOM    693  C6  THY     5      10.143  -4.872   1.089  1.00  0.00      B   
ATOM    694  H6  THY     5      10.309  -5.902   0.751  1.00  0.00      B   
ATOM    695  C2  THY     5      10.178  -3.423   3.000  1.00  0.00      B   
ATOM    696  O2  THY     5      10.442  -3.183   4.171  1.00  0.00      B   
ATOM    697  N3  THY     5       9.735  -2.456   2.138  1.00  0.00      B   
ATOM    698  H3  THY     5       9.703  -1.524   2.540  1.00  0.00      B   
ATOM    699  C4  THY     5       9.572  -2.569   0.775  1.00  0.00      B   
ATOM    700  O4  THY     5       9.262  -1.576   0.113  1.00  0.00      B   
ATOM    701  C5  THY     5       9.785  -3.897   0.242  1.00  0.00      B   
ATOM    702  C5M THY     5       9.525  -4.158  -1.208  1.00  0.00      B   
ATOM    703  H51 THY     5       8.442  -4.335  -1.389  1.00  0.00      B   
ATOM    704  H52 THY     5      10.083  -5.054  -1.564  1.00  0.00      B   
ATOM    705  H53 THY     5       9.844  -3.295  -1.835  1.00  0.00      B   
ATOM    706  C2' THY     5       9.918  -6.331   4.339  1.00  0.00      B   
ATOM    707 H2'' THY     5       9.256  -5.603   4.830  1.00  0.00      B   
ATOM    708  O2' THY     5      10.780  -7.043   5.278  1.00  0.00      B   
ATOM    709  C6' THY     5      11.202  -8.217   4.542  1.00  0.00      B   
ATOM    710  H6' THY     5      12.311  -8.259   4.540  1.00  0.00      B   
ATOM    711 H6'' THY     5      10.776  -9.115   5.035  1.00  0.00      B   
ATOM    712  C3' THY     5       9.237  -7.446   3.519  1.00  0.00      B   
ATOM    713  H3' THY     5       8.688  -7.099   2.622  1.00  0.00      B   
ATOM    714  O3' THY     5       8.476  -8.341   4.369  1.00  0.00      B   
ATOM    715  P   THY     6       7.076  -7.997   5.041  1.00  0.00      B   
ATOM    716  O1P THY     6       6.866  -8.942   6.159  1.00  0.00      B   
ATOM    717  O2P THY     6       6.071  -7.995   3.955  1.00  0.00      B   
ATOM    718  O5' THY     6       7.128  -6.511   5.618  1.00  0.00      B   
ATOM    719  C5' THY     6       7.621  -6.197   6.944  1.00  0.00      B   
ATOM    720  H5' THY     6       8.700  -6.458   7.029  1.00  0.00      B   
ATOM    721 H5'' THY     6       7.061  -6.789   7.705  1.00  0.00      B   
ATOM    722  C4' THY     6       7.444  -4.702   7.307  1.00  0.00      B   
ATOM    723  O4' THY     6       8.223  -3.855   6.404  1.00  0.00      B   
ATOM    724  C1' THY     6       7.635  -2.562   6.484  1.00  0.00      B   
ATOM    725  H1' THY     6       8.438  -1.860   6.812  1.00  0.00      B   
ATOM    726  N1  THY     6       7.074  -2.152   5.159  1.00  0.00      B   
ATOM    727  C6  THY     6       6.851  -3.079   4.154  1.00  0.00      B   
ATOM    728  H6  THY     6       7.062  -4.120   4.426  1.00  0.00      B   
ATOM    729  C2  THY     6       6.838  -0.814   4.951  1.00  0.00      B   
ATOM    730  O2  THY     6       7.024   0.037   5.812  1.00  0.00      B   
ATOM    731  N3  THY     6       6.403  -0.500   3.689  1.00  0.00      B   
ATOM    732  H3  THY     6       6.323   0.496   3.509  1.00  0.00      B   
ATOM    733  C4  THY     6       6.243  -1.359   2.621  1.00  0.00      B   
ATOM    734  O4  THY     6       5.989  -0.908   1.504  1.00  0.00      B   
ATOM    735  C5  THY     6       6.388  -2.758   2.941  1.00  0.00      B   
ATOM    736  C5M THY     6       6.206  -3.791   1.873  1.00  0.00      B   
ATOM    737  H51 THY     6       5.915  -4.774   2.309  1.00  0.00      B   
ATOM    738  H52 THY     6       7.147  -3.940   1.301  1.00  0.00      B   
ATOM    739  H53 THY     6       5.411  -3.493   1.154  1.00  0.00      B   
ATOM    740  C2' THY     6       6.597  -2.695   7.601  1.00  0.00      B   
ATOM    741 H2'' THY     6       5.873  -1.867   7.678  1.00  0.00      B   
ATOM    742  O2' THY     6       7.360  -2.908   8.823  1.00  0.00      B   
ATOM    743  C6' THY     6       7.824  -4.276   8.721  1.00  0.00      B   
ATOM    744  H6' THY     6       7.299  -4.881   9.490  1.00  0.00      B   
ATOM    745 H6'' THY     6       8.922  -4.297   8.879  1.00  0.00      B   
ATOM    746  C3' THY     6       6.037  -4.059   7.233  1.00  0.00      B   
ATOM    747  H3' THY     6       5.650  -4.130   6.199  1.00  0.00      B   
ATOM    748  O3' THY     6       5.135  -4.687   8.152  1.00  0.00      B   
ATOM    749  P   THY     7       3.878  -4.130   8.913  1.00  0.00      B   
ATOM    750  O1P THY     7       4.225  -4.018  10.349  1.00  0.00      B   
ATOM    751  O2P THY     7       2.732  -4.998   8.571  1.00  0.00      B   
ATOM    752  O5' THY     7       3.599  -2.676   8.315  1.00  0.00      B   
ATOM    753  C5' THY     7       3.468  -1.600   9.285  1.00  0.00      B   
ATOM    754  H5' THY     7       4.424  -1.474   9.846  1.00  0.00      B   
ATOM    755 H5'' THY     7       2.661  -1.833  10.022  1.00  0.00      B   
ATOM    756  C4' THY     7       3.122  -0.240   8.658  1.00  0.00      B   
ATOM    757  H4' THY     7       3.176   0.563   9.424  1.00  0.00      B   
ATOM    758  O4' THY     7       4.036   0.095   7.570  1.00  0.00      B   
ATOM    759  C1' THY     7       3.409   1.090   6.757  1.00  0.00      B   
ATOM    760  H1' THY     7       3.960   2.045   6.925  1.00  0.00      B   
ATOM    761  N1  THY     7       3.399   0.693   5.339  1.00  0.00      B   
ATOM    762  C6  THY     7       3.236  -0.621   4.963  1.00  0.00      B   
ATOM    763  H6  THY     7       3.296  -1.336   5.793  1.00  0.00      B   
ATOM    764  C2  THY     7       3.242   1.716   4.435  1.00  0.00      B   
ATOM    765  O2  THY     7       3.173   2.896   4.762  1.00  0.00      B   
ATOM    766  N3  THY     7       3.128   1.313   3.133  1.00  0.00      B   
ATOM    767  H3  THY     7       3.024   2.079   2.477  1.00  0.00      B   
ATOM    768  C4  THY     7       2.993   0.022   2.670  1.00  0.00      B   
ATOM    769  O4  THY     7       2.785  -0.173   1.472  1.00  0.00      B   
ATOM    770  C5  THY     7       3.106  -1.006   3.685  1.00  0.00      B   
ATOM    771  C5M THY     7       2.854  -2.435   3.321  1.00  0.00      B   
ATOM    772  H51 THY     7       1.766  -2.664   3.368  1.00  0.00      B   
ATOM    773  H52 THY     7       3.378  -3.126   4.020  1.00  0.00      B   
ATOM    774  H53 THY     7       3.212  -2.660   2.292  1.00  0.00      B   
ATOM    775  C2' THY     7       1.990   1.194   7.300  1.00  0.00      B   
ATOM    776 H2'' THY     7       1.254   1.360   6.495  1.00  0.00      B   
ATOM    777  H2' THY     7       1.930   2.019   8.041  1.00  0.00      B   
ATOM    778  C3' THY     7       1.760  -0.144   7.964  1.00  0.00      B   
ATOM    779  H3' THY     7       1.699  -1.002   7.255  1.00  0.00      B   
ATOM    780  O3' THY     7       0.656  -0.029   8.886  1.00  0.00      B   
ATOM    781  P   THY     8      -0.757  -0.542   8.317  1.00  0.00      B   
ATOM    782  O1P THY     8      -1.239  -1.637   9.184  1.00  0.00      B   
ATOM    783  O2P THY     8      -0.639  -0.835   6.866  1.00  0.00      B   
ATOM    784  O5' THY     8      -1.804   0.637   8.437  1.00  0.00      B   
ATOM    785  C5' THY     8      -1.691   1.876   9.144  1.00  0.00      B   
ATOM    786  H5' THY     8      -0.863   1.837   9.887  1.00  0.00      B   
ATOM    787 H5'' THY     8      -2.631   2.047   9.714  1.00  0.00      B   
ATOM    788  C4' THY     8      -1.464   3.115   8.240  1.00  0.00      B   
ATOM    789  H4' THY     8      -1.195   3.978   8.888  1.00  0.00      B   
ATOM    790  O4' THY     8      -0.371   2.926   7.307  1.00  0.00      B   
ATOM    791  C1' THY     8      -0.483   3.853   6.222  1.00  0.00      B   
ATOM    792  H1' THY     8       0.390   4.544   6.291  1.00  0.00      B   
ATOM    793  N1  THY     8      -0.489   3.141   4.908  1.00  0.00      B   
ATOM    794  C6  THY     8      -0.647   1.771   4.803  1.00  0.00      B   
ATOM    795  H6  THY     8      -0.778   1.240   5.755  1.00  0.00      B   
ATOM    796  C2  THY     8      -0.316   3.919   3.780  1.00  0.00      B   
ATOM    797  O2  THY     8      -0.137   5.131   3.828  1.00  0.00      B   
ATOM    798  N3  THY     8      -0.363   3.237   2.588  1.00  0.00      B   
ATOM    799  H3  THY     8      -0.261   3.796   1.750  1.00  0.00      B   
ATOM    800  C4  THY     8      -0.511   1.876   2.418  1.00  0.00      B   
ATOM    801  O4  THY     8      -0.559   1.403   1.282  1.00  0.00      B   
ATOM    802  C5  THY     8      -0.609   1.111   3.638  1.00  0.00      B   
ATOM    803  C5M THY     8      -0.804  -0.370   3.559  1.00  0.00      B   
ATOM    804  H51 THY     8      -1.885  -0.630   3.582  1.00  0.00      B   
ATOM    805  H52 THY     8      -0.315  -0.882   4.419  1.00  0.00      B   
ATOM    806  H53 THY     8      -0.362  -0.795   2.630  1.00  0.00      B   
ATOM    807  C2' THY     8      -1.769   4.616   6.523  1.00  0.00      B   
ATOM    808 H2'' THY     8      -2.269   4.961   5.611  1.00  0.00      B   
ATOM    809  H2' THY     8      -1.490   5.497   7.139  1.00  0.00      B   
ATOM    810  C3' THY     8      -2.585   3.593   7.311  1.00  0.00      B   
ATOM    811  H3' THY     8      -2.906   2.732   6.688  1.00  0.00      B   
ATOM    812  O3' THY     8      -3.684   4.139   8.038  1.00  0.00      B   
ATOM    813  N1  5MC     9      -3.465   6.436   3.090  1.00  0.00      B   
ATOM    814  C2  5MC     9      -3.393   6.252   1.691  1.00  0.00      B   
ATOM    815  O2  5MC     9      -2.955   7.159   0.987  1.00  0.00      B   
ATOM    816  N3  5MC     9      -3.771   5.066   1.149  1.00  0.00      B   
ATOM    817  C4  5MC     9      -4.186   4.045   1.921  1.00  0.00      B   
ATOM    818  N4  5MC     9      -4.412   2.862   1.331  1.00  0.00      B   
ATOM    819  H41 5MC     9      -4.219   2.777   0.347  1.00  0.00      B   
ATOM    820  H42 5MC     9      -4.728   2.065   1.830  1.00  0.00      B   
ATOM    821  C5  5MC     9      -4.367   4.216   3.345  1.00  0.00      B   
ATOM    822  C6  5MC     9      -3.971   5.415   3.866  1.00  0.00      B   
ATOM    823  H6  5MC     9      -4.013   5.590   4.947  1.00  0.00      B   
ATOM    824  CM5 5MC     9      -4.750   3.076   4.243  1.00  0.00      B   
ATOM    825  H51 5MC     9      -5.124   3.451   5.223  1.00  0.00      B   
ATOM    826  H52 5MC     9      -5.554   2.450   3.799  1.00  0.00      B   
ATOM    827  H53 5MC     9      -3.869   2.427   4.450  1.00  0.00      B   
ATOM    828  P   5MC     9      -3.908   5.593   8.595  1.00  0.00      B   
ATOM    829  O1P 5MC     9      -2.739   5.973   9.422  1.00  0.00      B   
ATOM    830  O2P 5MC     9      -5.236   5.657   9.236  1.00  0.00      B   
ATOM    831  O5' 5MC     9      -3.911   6.470   7.282  1.00  0.00      B   
ATOM    832  C5' 5MC     9      -3.390   7.818   7.289  1.00  0.00      B   
ATOM    833  H5' 5MC     9      -2.356   7.851   7.705  1.00  0.00      B   
ATOM    834 H5'' 5MC     9      -4.048   8.478   7.899  1.00  0.00      B   
ATOM    835  C4' 5MC     9      -3.359   8.349   5.856  1.00  0.00      B   
ATOM    836  O4' 5MC     9      -2.504   7.503   5.017  1.00  0.00      B   
ATOM    837  C1' 5MC     9      -2.956   7.706   3.690  1.00  0.00      B   
ATOM    838  H1' 5MC     9      -2.078   8.082   3.115  1.00  0.00      B   
ATOM    839  C2' 5MC     9      -3.989   8.819   3.822  1.00  0.00      B   
ATOM    840 H2'' 5MC     9      -4.629   8.987   2.951  1.00  0.00      B   
ATOM    841  O2' 5MC     9      -3.239  10.012   4.212  1.00  0.00      B   
ATOM    842  C6' 5MC     9      -2.913   9.784   5.606  1.00  0.00      B   
ATOM    843  H6' 5MC     9      -1.820   9.909   5.745  1.00  0.00      B   
ATOM    844 H6'' 5MC     9      -3.478  10.511   6.225  1.00  0.00      B   
ATOM    845  C3' 5MC     9      -4.696   8.357   5.088  1.00  0.00      B   
ATOM    846  H3' 5MC     9      -5.119   7.335   5.053  1.00  0.00      B   
ATOM    847  O3' 5MC     9      -5.618   9.319   5.650  1.00  0.00      B   
ATOM    848  P   THY    10      -7.143   9.311   5.240  1.00  0.00      B   
ATOM    849  O1P THY    10      -7.779  10.544   5.753  1.00  0.00      B   
ATOM    850  O2P THY    10      -7.721   8.008   5.631  1.00  0.00      B   
ATOM    851  O5' THY    10      -7.124   9.345   3.665  1.00  0.00      B   
ATOM    852  C5' THY    10      -7.135  10.573   2.901  1.00  0.00      B   
ATOM    853  H5' THY    10      -6.279  11.219   3.200  1.00  0.00      B   
ATOM    854 H5'' THY    10      -8.083  11.130   3.081  1.00  0.00      B   
ATOM    855  C4' THY    10      -7.019  10.284   1.385  1.00  0.00      B   
ATOM    856  O4' THY    10      -6.001   9.258   1.109  1.00  0.00      B   
ATOM    857  C1' THY    10      -6.386   8.635  -0.102  1.00  0.00      B   
ATOM    858  H1' THY    10      -5.521   8.706  -0.801  1.00  0.00      B   
ATOM    859  N1  THY    10      -6.776   7.207   0.138  1.00  0.00      B   
ATOM    860  C6  THY    10      -7.046   6.743   1.418  1.00  0.00      B   
ATOM    861  H6  THY    10      -7.014   7.497   2.210  1.00  0.00      B   
ATOM    862  C2  THY    10      -6.841   6.362  -0.942  1.00  0.00      B   
ATOM    863  O2  THY    10      -6.606   6.729  -2.087  1.00  0.00      B   
ATOM    864  N3  THY    10      -7.173   5.066  -0.638  1.00  0.00      B   
ATOM    865  H3  THY    10      -7.202   4.438  -1.436  1.00  0.00      B   
ATOM    866  C4  THY    10      -7.412   4.531   0.613  1.00  0.00      B   
ATOM    867  O4  THY    10      -7.639   3.326   0.734  1.00  0.00      B   
ATOM    868  C5  THY    10      -7.345   5.472   1.702  1.00  0.00      B   
ATOM    869  C5M THY    10      -7.756   5.071   3.085  1.00  0.00      B   
ATOM    870  H51 THY    10      -8.845   5.239   3.235  1.00  0.00      B   
ATOM    871  H52 THY    10      -7.221   5.673   3.856  1.00  0.00      B   
ATOM    872  H53 THY    10      -7.542   3.998   3.283  1.00  0.00      B   
ATOM    873  C2' THY    10      -7.520   9.522  -0.603  1.00  0.00      B   
ATOM    874 H2'' THY    10      -8.110   9.117  -1.441  1.00  0.00      B   
ATOM    875  O2' THY    10      -6.927  10.829  -0.896  1.00  0.00      B   
ATOM    876  C6' THY    10      -6.719  11.421   0.415  1.00  0.00      B   
ATOM    877  H6' THY    10      -7.419  12.272   0.536  1.00  0.00      B   
ATOM    878 H6'' THY    10      -5.665  11.760   0.492  1.00  0.00      B   
ATOM    879  C3' THY    10      -8.268   9.703   0.699  1.00  0.00      B   
ATOM    880  H3' THY    10      -8.557   8.766   1.217  1.00  0.00      B   
ATOM    881  O3' THY    10      -9.340  10.672   0.634  1.00  0.00      B   
ATOM    882  P   THY    11     -10.824  10.153   0.485  1.00  0.00      B   
ATOM    883  O1P THY    11     -11.731  11.320   0.468  1.00  0.00      B   
ATOM    884  O2P THY    11     -11.063   9.099   1.494  1.00  0.00      B   
ATOM    885  O5' THY    11     -10.824   9.456  -0.928  1.00  0.00      B   
ATOM    886  C5' THY    11     -10.652  10.194  -2.153  1.00  0.00      B   
ATOM    887  H5' THY    11      -9.717  10.800  -2.121  1.00  0.00      B   
ATOM    888 H5'' THY    11     -11.513  10.888  -2.302  1.00  0.00      B   
ATOM    889  C4' THY    11     -10.578   9.258  -3.377  1.00  0.00      B   
ATOM    890  H4' THY    11     -10.312   9.825  -4.293  1.00  0.00      B   
ATOM    891  O4' THY    11      -9.577   8.210  -3.190  1.00  0.00      B   
ATOM    892  C1' THY    11     -10.028   6.994  -3.794  1.00  0.00      B   
ATOM    893  H1' THY    11      -9.260   6.698  -4.546  1.00  0.00      B   
ATOM    894  N1  THY    11     -10.194   5.942  -2.759  1.00  0.00      B   
ATOM    895  C6  THY    11     -10.399   6.232  -1.424  1.00  0.00      B   
ATOM    896  H6  THY    11     -10.350   7.290  -1.172  1.00  0.00      B   
ATOM    897  C2  THY    11     -10.274   4.651  -3.216  1.00  0.00      B   
ATOM    898  O2  THY    11     -10.205   4.358  -4.405  1.00  0.00      B   
ATOM    899  N3  THY    11     -10.451   3.707  -2.242  1.00  0.00      B   
ATOM    900  H3  THY    11     -10.472   2.752  -2.583  1.00  0.00      B   
ATOM    901  C4  THY    11     -10.617   3.912  -0.891  1.00  0.00      B   
ATOM    902  O4  THY    11     -10.792   2.946  -0.146  1.00  0.00      B   
ATOM    903  C5  THY    11     -10.566   5.297  -0.479  1.00  0.00      B   
ATOM    904  C5M THY    11     -10.878   5.671   0.935  1.00  0.00      B   
ATOM    905  H51 THY    11     -10.595   4.863   1.645  1.00  0.00      B   
ATOM    906  H52 THY    11     -11.965   5.876   1.058  1.00  0.00      B   
ATOM    907  H53 THY    11     -10.331   6.594   1.236  1.00  0.00      B   
ATOM    908  C2' THY    11     -11.330   7.358  -4.505  1.00  0.00      B   
ATOM    909 H2'' THY    11     -12.028   6.505  -4.581  1.00  0.00      B   
ATOM    910  H2' THY    11     -11.097   7.726  -5.527  1.00  0.00      B   
ATOM    911  C3' THY    11     -11.874   8.483  -3.649  1.00  0.00      B   
ATOM    912  H3' THY    11     -12.283   8.135  -2.672  1.00  0.00      B   
ATOM    913  O3' THY    11     -12.775   9.293  -4.408  1.00  0.00      B   
ATOM    914  P   THY    12     -14.313   8.911  -4.415  1.00  0.00      B   
ATOM    915  O1P THY    12     -15.044   9.961  -5.158  1.00  0.00      B   
ATOM    916  O2P THY    12     -14.743   8.610  -3.031  1.00  0.00      B   
ATOM    917  O5' THY    12     -14.357   7.564  -5.236  1.00  0.00      B   
ATOM    918  C5' THY    12     -14.069   7.531  -6.646  1.00  0.00      B   
ATOM    919  H5' THY    12     -13.052   7.930  -6.857  1.00  0.00      B   
ATOM    920 H5'' THY    12     -14.815   8.153  -7.195  1.00  0.00      B   
ATOM    921  C4' THY    12     -14.165   6.097  -7.190  1.00  0.00      B   
ATOM    922  H4' THY    12     -14.053   6.075  -8.294  1.00  0.00      B   
ATOM    923  O4' THY    12     -13.124   5.252  -6.613  1.00  0.00      B   
ATOM    924  C1' THY    12     -13.617   3.911  -6.478  1.00  0.00      B   
ATOM    925  H1' THY    12     -12.959   3.252  -7.092  1.00  0.00      B   
ATOM    926  N1  THY    12     -13.621   3.501  -5.053  1.00  0.00      B   
ATOM    927  C6  THY    12     -13.773   4.413  -4.030  1.00  0.00      B   
ATOM    928  H6  THY    12     -13.833   5.458  -4.349  1.00  0.00      B   
ATOM    929  C2  THY    12     -13.662   2.149  -4.805  1.00  0.00      B   
ATOM    930  O2  THY    12     -13.661   1.306  -5.695  1.00  0.00      B   
ATOM    931  N3  THY    12     -13.732   1.809  -3.480  1.00  0.00      B   
ATOM    932  H3  THY    12     -13.748   0.812  -3.300  1.00  0.00      B   
ATOM    933  C4  THY    12     -13.841   2.665  -2.403  1.00  0.00      B   
ATOM    934  O4  THY    12     -13.955   2.199  -1.268  1.00  0.00      B   
ATOM    935  C5  THY    12     -13.821   4.072  -2.736  1.00  0.00      B   
ATOM    936  C5M THY    12     -14.059   5.099  -1.674  1.00  0.00      B   
ATOM    937  H51 THY    12     -13.602   6.078  -1.950  1.00  0.00      B   
ATOM    938  H52 THY    12     -13.624   4.787  -0.699  1.00  0.00      B   
ATOM    939  H53 THY    12     -15.149   5.271  -1.530  1.00  0.00      B   
ATOM    940  C2' THY    12     -15.022   3.942  -7.072  1.00  0.00      B   
ATOM    941 H2'' THY    12     -15.691   3.220  -6.575  1.00  0.00      B   
ATOM    942  H2' THY    12     -14.984   3.732  -8.161  1.00  0.00      B   
ATOM    943  C3' THY    12     -15.458   5.363  -6.805  1.00  0.00      B   
ATOM    944  H3' THY    12     -15.672   5.552  -5.728  1.00  0.00      B   
ATOM    945  O3' THY    12     -16.533   5.734  -7.672  1.00  0.00      B   
ATOM    946  P   THY    13     -18.017   5.374  -7.232  1.00  0.00      B   
ATOM    947  O1P THY    13     -18.957   6.061  -8.144  1.00  0.00      B   
ATOM    948  O2P THY    13     -18.178   5.590  -5.777  1.00  0.00      B   
ATOM    949  O5' THY    13     -18.132   3.824  -7.474  1.00  0.00      B   
ATOM    950  C5' THY    13     -18.100   3.196  -8.773  1.00  0.00      B   
ATOM    951  H5' THY    13     -17.254   3.586  -9.383  1.00  0.00      B   
ATOM    952 H5'' THY    13     -19.055   3.393  -9.312  1.00  0.00      B   
ATOM    953  C4' THY    13     -17.931   1.677  -8.606  1.00  0.00      B   
ATOM    954  O4' THY    13     -16.773   1.421  -7.740  1.00  0.00      B   
ATOM    955  C1' THY    13     -17.004   0.182  -7.123  1.00  0.00      B   
ATOM    956  H1' THY    13     -16.123  -0.463  -7.346  1.00  0.00      B   
ATOM    957  N1  THY    13     -17.186   0.340  -5.637  1.00  0.00      B   
ATOM    958  C6  THY    13     -17.325   1.597  -5.069  1.00  0.00      B   
ATOM    959  H6  THY    13     -17.423   2.428  -5.771  1.00  0.00      B   
ATOM    960  C2  THY    13     -17.108  -0.781  -4.842  1.00  0.00      B   
ATOM    961  O2  THY    13     -16.923  -1.904  -5.297  1.00  0.00      B   
ATOM    962  N3  THY    13     -17.246  -0.543  -3.494  1.00  0.00      B   
ATOM    963  H3  THY    13     -17.152  -1.350  -2.886  1.00  0.00      B   
ATOM    964  C4  THY    13     -17.363   0.683  -2.869  1.00  0.00      B   
ATOM    965  O4  THY    13     -17.452   0.742  -1.643  1.00  0.00      B   
ATOM    966  C5  THY    13     -17.387   1.819  -3.753  1.00  0.00      B   
ATOM    967  C5M THY    13     -17.608   3.194  -3.205  1.00  0.00      B   
ATOM    968  H51 THY    13     -17.143   3.314  -2.201  1.00  0.00      B   
ATOM    969  H52 THY    13     -18.694   3.416  -3.116  1.00  0.00      B   
ATOM    970  H53 THY    13     -17.165   3.970  -3.873  1.00  0.00      B   
ATOM    971  C2' THY    13     -18.223  -0.343  -7.872  1.00  0.00      B   
ATOM    972 H2'' THY    13     -18.673  -1.214  -7.407  1.00  0.00      B   
ATOM    973  O2' THY    13     -17.790  -0.569  -9.256  1.00  0.00      B   
ATOM    974  C6' THY    13     -17.720   0.772  -9.815  1.00  0.00      B   
ATOM    975  H6' THY    13     -16.719   0.918 -10.270  1.00  0.00      B   
ATOM    976 H6'' THY    13     -18.520   0.886 -10.574  1.00  0.00      B   
ATOM    977  C3' THY    13     -19.086   0.904  -7.920  1.00  0.00      B   
ATOM    978  H3' THY    13     -19.317   1.365  -6.939  1.00  0.00      B   
ATOM    979  O3' THY    13     -20.238   0.774  -8.796  1.00  0.00      B   
ATOM    980  N1  5MC    14     -20.407  -2.863  -4.857  1.00  0.00      B   
ATOM    981  C2  5MC    14     -20.250  -3.387  -3.553  1.00  0.00      B   
ATOM    982  O2  5MC    14     -19.938  -4.568  -3.411  1.00  0.00      B   
ATOM    983  N3  5MC    14     -20.401  -2.572  -2.479  1.00  0.00      B   
ATOM    984  C4  5MC    14     -20.578  -1.244  -2.628  1.00  0.00      B   
ATOM    985  N4  5MC    14     -20.629  -0.474  -1.536  1.00  0.00      B   
ATOM    986  H41 5MC    14     -20.418  -0.866  -0.635  1.00  0.00      B   
ATOM    987  H42 5MC    14     -20.805   0.503  -1.572  1.00  0.00      B   
ATOM    988  C5  5MC    14     -20.683  -0.646  -3.934  1.00  0.00      B   
ATOM    989  C6  5MC    14     -20.615  -1.499  -5.000  1.00  0.00      B   
ATOM    990  H6  5MC    14     -20.740  -1.114  -6.016  1.00  0.00      B   
ATOM    991  CM5 5MC    14     -20.895   0.832  -4.100  1.00  0.00      B   
ATOM    992  H51 5MC    14     -21.966   1.055  -4.297  1.00  0.00      B   
ATOM    993  H52 5MC    14     -20.561   1.433  -3.229  1.00  0.00      B   
ATOM    994  H53 5MC    14     -20.320   1.206  -4.977  1.00  0.00      B   
ATOM    995  P   5MC    14     -21.704   0.447  -8.319  1.00  0.00      B   
ATOM    996  O1P 5MC    14     -22.635   1.049  -9.297  1.00  0.00      B   
ATOM    997  O2P 5MC    14     -21.836   0.876  -6.911  1.00  0.00      B   
ATOM    998  O5' 5MC    14     -21.895  -1.115  -8.333  1.00  0.00      B   
ATOM    999  C5' 5MC    14     -21.278  -2.176  -9.078  1.00  0.00      B   
ATOM   1000  H5' 5MC    14     -20.326  -1.846  -9.551  1.00  0.00      B   
ATOM   1001 H5'' 5MC    14     -21.977  -2.509  -9.875  1.00  0.00      B   
ATOM   1002  C4' 5MC    14     -21.003  -3.377  -8.138  1.00  0.00      B   
ATOM   1003  O4' 5MC    14     -19.968  -2.975  -7.203  1.00  0.00      B   
ATOM   1004  C1' 5MC    14     -20.128  -3.743  -6.038  1.00  0.00      B   
ATOM   1005  H1' 5MC    14     -19.160  -4.275  -5.881  1.00  0.00      B   
ATOM   1006  C2' 5MC    14     -21.198  -4.752  -6.425  1.00  0.00      B   
ATOM   1007 H2'' 5MC    14     -21.664  -5.329  -5.607  1.00  0.00      B   
ATOM   1008  O2' 5MC    14     -20.566  -5.593  -7.456  1.00  0.00      B   
ATOM   1009  C6' 5MC    14     -20.546  -4.743  -8.649  1.00  0.00      B   
ATOM   1010  H6' 5MC    14     -21.242  -5.164  -9.402  1.00  0.00      B   
ATOM   1011 H6'' 5MC    14     -19.511  -4.708  -9.047  1.00  0.00      B   
ATOM   1012  C3' 5MC    14     -22.138  -3.847  -7.198  1.00  0.00      B   
ATOM   1013  H3' 5MC    14     -22.558  -3.006  -6.608  1.00  0.00      B   
ATOM   1014  O3' 5MC    14     -23.120  -4.623  -7.900  1.00  0.00      B   
ATOM   1015  P   CYT    15     -24.582  -4.235  -8.269  1.00  0.00      B   
ATOM   1016  O1P CYT    15     -24.673  -4.150  -9.743  1.00  0.00      B   
ATOM   1017  O2P CYT    15     -25.013  -3.056  -7.487  1.00  0.00      B   
ATOM   1018  O5' CYT    15     -25.420  -5.498  -7.800  1.00  0.00      B   
ATOM   1019  C5' CYT    15     -24.907  -6.620  -7.051  1.00  0.00      B   
ATOM   1020  H5' CYT    15     -23.815  -6.787  -7.198  1.00  0.00      B   
ATOM   1021 H5'' CYT    15     -25.412  -7.535  -7.432  1.00  0.00      B   
ATOM   1022  C4' CYT    15     -25.208  -6.531  -5.544  1.00  0.00      B   
ATOM   1023  H4' CYT    15     -24.917  -7.472  -5.032  1.00  0.00      B   
ATOM   1024  O4' CYT    15     -24.461  -5.430  -4.924  1.00  0.00      B   
ATOM   1025  C1' CYT    15     -25.340  -4.807  -4.010  1.00  0.00      B   
ATOM   1026  H1' CYT    15     -25.440  -5.512  -3.151  1.00  0.00      B   
ATOM   1027  N1  CYT    15     -24.819  -3.491  -3.585  1.00  0.00      B   
ATOM   1028  C6  CYT    15     -24.921  -2.418  -4.435  1.00  0.00      B   
ATOM   1029  H6  CYT    15     -25.321  -2.625  -5.426  1.00  0.00      B   
ATOM   1030  C5  CYT    15     -24.530  -1.191  -4.058  1.00  0.00      B   
ATOM   1031  H5  CYT    15     -24.616  -0.328  -4.716  1.00  0.00      B   
ATOM   1032  C2  CYT    15     -24.218  -3.332  -2.337  1.00  0.00      B   
ATOM   1033  O2  CYT    15     -24.072  -4.315  -1.597  1.00  0.00      B   
ATOM   1034  N3  CYT    15     -23.857  -2.094  -1.925  1.00  0.00      B   
ATOM   1035  C4  CYT    15     -24.034  -1.035  -2.728  1.00  0.00      B   
ATOM   1036  N4  CYT    15     -23.774   0.180  -2.237  1.00  0.00      B   
ATOM   1037  H41 CYT    15     -23.507   0.240  -1.269  1.00  0.00      B   
ATOM   1038  H42 CYT    15     -23.941   1.013  -2.753  1.00  0.00      B   
ATOM   1039  C2' CYT    15     -26.648  -4.776  -4.796  1.00  0.00      B   
ATOM   1040 H2'' CYT    15     -26.567  -4.137  -5.701  1.00  0.00      B   
ATOM   1041  H2' CYT    15     -27.517  -4.453  -4.204  1.00  0.00      B   
ATOM   1042  C3' CYT    15     -26.703  -6.230  -5.235  1.00  0.00      B   
ATOM   1043  H3' CYT    15     -27.284  -6.345  -6.181  1.00  0.00      B   
ATOM   1044  O3' CYT    15     -27.231  -7.052  -4.187  1.00  0.00      B   
ATOM   1045  P   CYT    16     -28.794  -7.138  -3.954  1.00  0.00      B   
ATOM   1046  O1P CYT    16     -29.432  -7.609  -5.202  1.00  0.00      B   
ATOM   1047  O2P CYT    16     -29.272  -5.854  -3.387  1.00  0.00      B   
ATOM   1048  O5' CYT    16     -28.949  -8.250  -2.848  1.00  0.00      B   
ATOM   1049  C5' CYT    16     -27.898  -8.984  -2.198  1.00  0.00      B   
ATOM   1050  H5' CYT    16     -26.971  -9.055  -2.810  1.00  0.00      B   
ATOM   1051 H5'' CYT    16     -28.267 -10.026  -2.069  1.00  0.00      B   
ATOM   1052  C4' CYT    16     -27.566  -8.458  -0.787  1.00  0.00      B   
ATOM   1053  H4' CYT    16     -27.249  -9.297  -0.131  1.00  0.00      B   
ATOM   1054  O4' CYT    16     -26.465  -7.498  -0.843  1.00  0.00      B   
ATOM   1055  C1' CYT    16     -26.556  -6.625   0.303  1.00  0.00      B   
ATOM   1056  H1' CYT    16     -25.631  -6.763   0.907  1.00  0.00      B   
ATOM   1057  N1  CYT    16     -26.713  -5.201  -0.103  1.00  0.00      B   
ATOM   1058  C6  CYT    16     -27.328  -4.885  -1.289  1.00  0.00      B   
ATOM   1059  H6  CYT    16     -27.529  -5.729  -1.949  1.00  0.00      B   
ATOM   1060  C5  CYT    16     -27.576  -3.617  -1.641  1.00  0.00      B   
ATOM   1061  H5  CYT    16     -28.039  -3.360  -2.590  1.00  0.00      B   
ATOM   1062  C2  CYT    16     -26.462  -4.186   0.819  1.00  0.00      B   
ATOM   1063  O2  CYT    16     -26.074  -4.478   1.961  1.00  0.00      B   
ATOM   1064  N3  CYT    16     -26.653  -2.894   0.458  1.00  0.00      B   
ATOM   1065  C4  CYT    16     -27.195  -2.596  -0.733  1.00  0.00      B   
ATOM   1066  N4  CYT    16     -27.387  -1.315  -1.058  1.00  0.00      B   
ATOM   1067  H41 CYT    16     -27.044  -0.611  -0.423  1.00  0.00      B   
ATOM   1068  H42 CYT    16     -27.814  -1.031  -1.909  1.00  0.00      B   
ATOM   1069  C2' CYT    16     -27.765  -7.141   1.078  1.00  0.00      B   
ATOM   1070 H2'' CYT    16     -28.250  -6.335   1.647  1.00  0.00      B   
ATOM   1071  H2' CYT    16     -27.462  -7.968   1.754  1.00  0.00      B   
ATOM   1072  C3' CYT    16     -28.643  -7.639  -0.051  1.00  0.00      B   
ATOM   1073  H3' CYT    16     -28.995  -6.821  -0.715  1.00  0.00      B   
ATOM   1074  O3' CYT    16     -29.739  -8.427   0.365  1.00  0.00      B   
ATOM   1075  N1  5MC    17     -29.786  -3.602   3.107  1.00  0.00      B   
ATOM   1076  C2  5MC    17     -29.936  -2.201   3.129  1.00  0.00      B   
ATOM   1077  O2  5MC    17     -29.520  -1.575   4.101  1.00  0.00      B   
ATOM   1078  N3  5MC    17     -30.497  -1.564   2.069  1.00  0.00      B   
ATOM   1079  C4  5MC    17     -30.864  -2.245   0.962  1.00  0.00      B   
ATOM   1080  N4  5MC    17     -31.247  -1.542  -0.114  1.00  0.00      B   
ATOM   1081  H41 5MC    17     -31.145  -0.543  -0.084  1.00  0.00      B   
ATOM   1082  H42 5MC    17     -31.496  -1.979  -0.972  1.00  0.00      B   
ATOM   1083  C5  5MC    17     -30.799  -3.690   0.918  1.00  0.00      B   
ATOM   1084  C6  5MC    17     -30.214  -4.297   1.990  1.00  0.00      B   
ATOM   1085  H6  5MC    17     -30.061  -5.379   1.982  1.00  0.00      B   
ATOM   1086  CM5 5MC    17     -31.122  -4.475  -0.320  1.00  0.00      B   
ATOM   1087  H51 5MC    17     -31.319  -5.545  -0.076  1.00  0.00      B   
ATOM   1088  H52 5MC    17     -32.026  -4.087  -0.838  1.00  0.00      B   
ATOM   1089  H53 5MC    17     -30.274  -4.458  -1.042  1.00  0.00      B   
ATOM   1090  P   5MC    17     -30.377  -8.830   1.736  1.00  0.00      B   
ATOM   1091  O1P 5MC    17     -29.610  -9.969   2.288  1.00  0.00      B   
ATOM   1092  O2P 5MC    17     -31.832  -9.012   1.558  1.00  0.00      B   
ATOM   1093  O5' 5MC    17     -30.172  -7.587   2.706  1.00  0.00      B   
ATOM   1094  C5' 5MC    17     -29.486  -7.807   3.975  1.00  0.00      B   
ATOM   1095  H5' 5MC    17     -28.479  -8.258   3.813  1.00  0.00      B   
ATOM   1096 H5'' 5MC    17     -30.078  -8.497   4.620  1.00  0.00      B   
ATOM   1097  C4' 5MC    17     -29.301  -6.479   4.719  1.00  0.00      B   
ATOM   1098  O4' 5MC    17     -28.626  -5.542   3.842  1.00  0.00      B   
ATOM   1099  C1' 5MC    17     -29.054  -4.267   4.226  1.00  0.00      B   
ATOM   1100  H1' 5MC    17     -28.142  -3.689   4.475  1.00  0.00      B   
ATOM   1101  C2' 5MC    17     -29.834  -4.508   5.513  1.00  0.00      B   
ATOM   1102 H2'' 5MC    17     -30.436  -3.659   5.884  1.00  0.00      B   
ATOM   1103  O2' 5MC    17     -28.857  -5.006   6.497  1.00  0.00      B   
ATOM   1104  C6' 5MC    17     -28.542  -6.361   6.038  1.00  0.00      B   
ATOM   1105  H6' 5MC    17     -27.443  -6.444   5.893  1.00  0.00      B   
ATOM   1106 H6'' 5MC    17     -28.885  -7.096   6.794  1.00  0.00      B   
ATOM   1107  C3' 5MC    17     -30.602  -5.751   5.138  1.00  0.00      B   
ATOM   1108  H3' 5MC    17     -31.295  -5.637   4.280  1.00  0.00      B   
ATOM   1109  O3' 5MC    17     -31.245  -6.274   6.324  1.00  0.00      B   
ATOM   1110  H3T 5MC    17     -30.646  -6.106   7.062  1.00  0.00      B   
TER    1111      5MC     17
END
