# Supplementary material for: The ability of locked nucleic acid oligonucleotides to pre-structure the double helix: A molecular simulation and binding study
Source: PLoS One. 2019 Feb 12;14(2):e0211651. doi: 10.1371/journal.pone.0211651 (PMC6372149; doi:10.1371/journal.pone.0211651)
Supplement: S2 File — (TGZ) [file pone.0211651.s007.tgz › plosOne-data/dupdna.pdb]

REMARK  15-MER TFO IN 17-MER DUPLEX                                                   
REMARK   DATE:     1/ 2/17     12:50: 0      CREATED BY USER: xu                      
ATOM      1  H5T GUA     1     -22.262   6.515   3.529  1.00  0.00      A   
ATOM      2  O5' GUA     1     -21.681   7.153   3.966  1.00  0.00      A   
ATOM      3  C5' GUA     1     -22.472   7.630   5.057  1.00  0.00      A   
ATOM      4  H5' GUA     1     -22.882   8.629   4.792  1.00  0.00      A   
ATOM      5 H5'' GUA     1     -21.823   7.746   5.955  1.00  0.00      A   
ATOM      6  C4' GUA     1     -23.626   6.683   5.398  1.00  0.00      A   
ATOM      7  H4' GUA     1     -24.359   7.156   6.086  1.00  0.00      A   
ATOM      8  O4' GUA     1     -24.316   6.236   4.185  1.00  0.00      A   
ATOM      9  C1' GUA     1     -24.869   4.954   4.484  1.00  0.00      A   
ATOM     10  H1' GUA     1     -25.698   5.080   5.215  1.00  0.00      A   
ATOM     11  N9  GUA     1     -25.306   4.291   3.244  1.00  0.00      A   
ATOM     12  C4  GUA     1     -25.679   2.975   3.151  1.00  0.00      A   
ATOM     13  N2  GUA     1     -25.806  -0.146   4.613  1.00  0.00      A   
ATOM     14  H21 GUA     1     -25.868  -1.101   4.314  1.00  0.00      A   
ATOM     15  H22 GUA     1     -25.439   0.073   5.513  1.00  0.00      A   
ATOM     16  N3  GUA     1     -25.727   2.098   4.167  1.00  0.00      A   
ATOM     17  C2  GUA     1     -25.875   0.853   3.751  1.00  0.00      A   
ATOM     18  N1  GUA     1     -26.137   0.523   2.442  1.00  0.00      A   
ATOM     19  H1  GUA     1     -26.228  -0.450   2.195  1.00  0.00      A   
ATOM     20  C6  GUA     1     -26.187   1.420   1.374  1.00  0.00      A   
ATOM     21  O6  GUA     1     -26.437   1.033   0.224  1.00  0.00      A   
ATOM     22  C5  GUA     1     -25.945   2.755   1.811  1.00  0.00      A   
ATOM     23  N7  GUA     1     -25.794   3.929   1.082  1.00  0.00      A   
ATOM     24  C8  GUA     1     -25.405   4.810   1.973  1.00  0.00      A   
ATOM     25  H8  GUA     1     -25.166   5.854   1.767  1.00  0.00      A   
ATOM     26  C2' GUA     1     -23.669   4.278   5.126  1.00  0.00      A   
ATOM     27 H2'' GUA     1     -22.919   4.017   4.348  1.00  0.00      A   
ATOM     28  H2' GUA     1     -23.950   3.367   5.695  1.00  0.00      A   
ATOM     29  C3' GUA     1     -23.114   5.370   6.020  1.00  0.00      A   
ATOM     30  H3' GUA     1     -21.998   5.363   5.933  1.00  0.00      A   
ATOM     31  O3' GUA     1     -23.593   5.192   7.356  1.00  0.00      A   
ATOM     32  P   GUA     2     -22.529   5.015   8.517  1.00  0.00      A   
ATOM     33  O1P GUA     2     -23.210   5.248   9.810  1.00  0.00      A   
ATOM     34  O2P GUA     2     -21.356   5.861   8.209  1.00  0.00      A   
ATOM     35  O5' GUA     2     -22.138   3.477   8.378  1.00  0.00      A   
ATOM     36  C5' GUA     2     -22.526   2.593   9.464  1.00  0.00      A   
ATOM     37  H5' GUA     2     -23.629   2.645   9.626  1.00  0.00      A   
ATOM     38 H5'' GUA     2     -22.027   2.904  10.412  1.00  0.00      A   
ATOM     39  C4' GUA     2     -22.179   1.107   9.222  1.00  0.00      A   
ATOM     40  H4' GUA     2     -22.597   0.493  10.048  1.00  0.00      A   
ATOM     41  O4' GUA     2     -22.765   0.628   7.970  1.00  0.00      A   
ATOM     42  C1' GUA     2     -21.736   0.065   7.153  1.00  0.00      A   
ATOM     43  H1' GUA     2     -21.704  -1.027   7.377  1.00  0.00      A   
ATOM     44  N9  GUA     2     -22.048   0.321   5.759  1.00  0.00      A   
ATOM     45  C4  GUA     2     -22.419  -0.577   4.797  1.00  0.00      A   
ATOM     46  N2  GUA     2     -22.836  -3.856   3.758  1.00  0.00      A   
ATOM     47  H21 GUA     2     -22.805  -4.361   2.891  1.00  0.00      A   
ATOM     48  H22 GUA     2     -22.641  -4.329   4.610  1.00  0.00      A   
ATOM     49  N3  GUA     2     -22.592  -1.904   4.961  1.00  0.00      A   
ATOM     50  C2  GUA     2     -22.760  -2.536   3.806  1.00  0.00      A   
ATOM     51  N1  GUA     2     -22.886  -1.881   2.609  1.00  0.00      A   
ATOM     52  H1  GUA     2     -22.980  -2.434   1.771  1.00  0.00      A   
ATOM     53  C6  GUA     2     -22.782  -0.507   2.421  1.00  0.00      A   
ATOM     54  O6  GUA     2     -22.921   0.010   1.308  1.00  0.00      A   
ATOM     55  C5  GUA     2     -22.534   0.164   3.637  1.00  0.00      A   
ATOM     56  N7  GUA     2     -22.276   1.503   3.874  1.00  0.00      A   
ATOM     57  C8  GUA     2     -21.982   1.547   5.150  1.00  0.00      A   
ATOM     58  H8  GUA     2     -21.733   2.446   5.718  1.00  0.00      A   
ATOM     59  C2' GUA     2     -20.442   0.724   7.622  1.00  0.00      A   
ATOM     60 H2'' GUA     2     -20.365   1.764   7.236  1.00  0.00      A   
ATOM     61  H2' GUA     2     -19.541   0.172   7.301  1.00  0.00      A   
ATOM     62  C3' GUA     2     -20.668   0.800   9.120  1.00  0.00      A   
ATOM     63  H3' GUA     2     -20.107   1.658   9.558  1.00  0.00      A   
ATOM     64  O3' GUA     2     -20.314  -0.419   9.782  1.00  0.00      A   
ATOM     65  P   GUA     3     -18.827  -0.955   9.776  1.00  0.00      A   
ATOM     66  O1P GUA     3     -18.596  -1.654  11.060  1.00  0.00      A   
ATOM     67  O2P GUA     3     -17.910   0.154   9.431  1.00  0.00      A   
ATOM     68  O5' GUA     3     -18.872  -2.014   8.585  1.00  0.00      A   
ATOM     69  C5' GUA     3     -19.472  -3.305   8.857  1.00  0.00      A   
ATOM     70  H5' GUA     3     -20.553  -3.189   9.101  1.00  0.00      A   
ATOM     71 H5'' GUA     3     -18.966  -3.791   9.726  1.00  0.00      A   
ATOM     72  C4' GUA     3     -19.345  -4.282   7.674  1.00  0.00      A   
ATOM     73  H4' GUA     3     -19.718  -5.288   7.959  1.00  0.00      A   
ATOM     74  O4' GUA     3     -20.149  -3.833   6.548  1.00  0.00      A   
ATOM     75  C1' GUA     3     -19.516  -4.213   5.322  1.00  0.00      A   
ATOM     76  H1' GUA     3     -20.198  -4.929   4.810  1.00  0.00      A   
ATOM     77  N9  GUA     3     -19.343  -3.024   4.474  1.00  0.00      A   
ATOM     78  C4  GUA     3     -19.371  -3.018   3.103  1.00  0.00      A   
ATOM     79  N2  GUA     3     -19.650  -4.724   0.107  1.00  0.00      A   
ATOM     80  H21 GUA     3     -19.901  -4.512  -0.843  1.00  0.00      A   
ATOM     81  H22 GUA     3     -19.770  -5.647   0.453  1.00  0.00      A   
ATOM     82  N3  GUA     3     -19.543  -4.095   2.314  1.00  0.00      A   
ATOM     83  C2  GUA     3     -19.574  -3.779   1.027  1.00  0.00      A   
ATOM     84  N1  GUA     3     -19.506  -2.490   0.563  1.00  0.00      A   
ATOM     85  H1  GUA     3     -19.619  -2.330  -0.426  1.00  0.00      A   
ATOM     86  C6  GUA     3     -19.345  -1.352   1.348  1.00  0.00      A   
ATOM     87  O6  GUA     3     -19.295  -0.236   0.815  1.00  0.00      A   
ATOM     88  C5  GUA     3     -19.245  -1.690   2.731  1.00  0.00      A   
ATOM     89  N7  GUA     3     -19.095  -0.881   3.851  1.00  0.00      A   
ATOM     90  C8  GUA     3     -19.150  -1.718   4.866  1.00  0.00      A   
ATOM     91  H8  GUA     3     -19.081  -1.454   5.925  1.00  0.00      A   
ATOM     92  C2' GUA     3     -18.236  -4.958   5.714  1.00  0.00      A   
ATOM     93 H2'' GUA     3     -17.408  -4.782   5.007  1.00  0.00      A   
ATOM     94  H2' GUA     3     -18.455  -6.046   5.745  1.00  0.00      A   
ATOM     95  C3' GUA     3     -17.924  -4.436   7.106  1.00  0.00      A   
ATOM     96  H3' GUA     3     -17.426  -3.439   7.093  1.00  0.00      A   
ATOM     97  O3' GUA     3     -17.217  -5.419   7.870  1.00  0.00      A   
ATOM     98  P   GUA     4     -15.664  -5.633   7.656  1.00  0.00      A   
ATOM     99  O1P GUA     4     -15.155  -6.494   8.748  1.00  0.00      A   
ATOM    100  O2P GUA     4     -14.994  -4.335   7.436  1.00  0.00      A   
ATOM    101  O5' GUA     4     -15.580  -6.451   6.309  1.00  0.00      A   
ATOM    102  C5' GUA     4     -16.143  -7.774   6.209  1.00  0.00      A   
ATOM    103  H5' GUA     4     -17.227  -7.757   6.463  1.00  0.00      A   
ATOM    104 H5'' GUA     4     -15.634  -8.464   6.922  1.00  0.00      A   
ATOM    105  C4' GUA     4     -16.001  -8.354   4.787  1.00  0.00      A   
ATOM    106  H4' GUA     4     -16.566  -9.307   4.711  1.00  0.00      A   
ATOM    107  O4' GUA     4     -16.520  -7.430   3.778  1.00  0.00      A   
ATOM    108  C1' GUA     4     -15.466  -7.023   2.896  1.00  0.00      A   
ATOM    109  H1' GUA     4     -15.570  -7.649   1.980  1.00  0.00      A   
ATOM    110  N9  GUA     4     -15.625  -5.599   2.594  1.00  0.00      A   
ATOM    111  C4  GUA     4     -15.939  -5.044   1.380  1.00  0.00      A   
ATOM    112  N2  GUA     4     -16.425  -5.374  -2.034  1.00  0.00      A   
ATOM    113  H21 GUA     4     -16.367  -4.768  -2.832  1.00  0.00      A   
ATOM    114  H22 GUA     4     -16.196  -6.336  -2.136  1.00  0.00      A   
ATOM    115  N3  GUA     4     -16.149  -5.710   0.226  1.00  0.00      A   
ATOM    116  C2  GUA     4     -16.314  -4.896  -0.808  1.00  0.00      A   
ATOM    117  N1  GUA     4     -16.351  -3.531  -0.687  1.00  0.00      A   
ATOM    118  H1  GUA     4     -16.443  -2.975  -1.525  1.00  0.00      A   
ATOM    119  C6  GUA     4     -16.171  -2.816   0.492  1.00  0.00      A   
ATOM    120  O6  GUA     4     -16.214  -1.583   0.504  1.00  0.00      A   
ATOM    121  C5  GUA     4     -15.941  -3.678   1.590  1.00  0.00      A   
ATOM    122  N7  GUA     4     -15.635  -3.378   2.907  1.00  0.00      A   
ATOM    123  C8  GUA     4     -15.447  -4.550   3.469  1.00  0.00      A   
ATOM    124  H8  GUA     4     -15.207  -4.715   4.524  1.00  0.00      A   
ATOM    125  C2' GUA     4     -14.156  -7.379   3.603  1.00  0.00      A   
ATOM    126 H2'' GUA     4     -13.878  -6.583   4.327  1.00  0.00      A   
ATOM    127  H2' GUA     4     -13.321  -7.513   2.895  1.00  0.00      A   
ATOM    128  C3' GUA     4     -14.536  -8.624   4.389  1.00  0.00      A   
ATOM    129  H3' GUA     4     -13.935  -8.690   5.326  1.00  0.00      A   
ATOM    130  O3' GUA     4     -14.399  -9.822   3.618  1.00  0.00      A   
ATOM    131  P   ADE     5     -12.973 -10.350   3.187  1.00  0.00      A   
ATOM    132  O1P ADE     5     -13.055 -11.819   3.026  1.00  0.00      A   
ATOM    133  O2P ADE     5     -11.949  -9.820   4.114  1.00  0.00      A   
ATOM    134  O5' ADE     5     -12.776  -9.683   1.757  1.00  0.00      A   
ATOM    135  C5' ADE     5     -13.717 -10.011   0.709  1.00  0.00      A   
ATOM    136  H5' ADE     5     -14.743  -9.663   0.974  1.00  0.00      A   
ATOM    137 H5'' ADE     5     -13.754 -11.117   0.564  1.00  0.00      A   
ATOM    138  C4' ADE     5     -13.329  -9.392  -0.647  1.00  0.00      A   
ATOM    139  H4' ADE     5     -13.909  -9.883  -1.457  1.00  0.00      A   
ATOM    140  O4' ADE     5     -13.671  -7.974  -0.679  1.00  0.00      A   
ATOM    141  C1' ADE     5     -12.565  -7.229  -1.172  1.00  0.00      A   
ATOM    142  H1' ADE     5     -12.655  -7.204  -2.284  1.00  0.00      A   
ATOM    143  N9  ADE     5     -12.630  -5.901  -0.583  1.00  0.00      A   
ATOM    144  C5  ADE     5     -12.847  -3.740  -0.259  1.00  0.00      A   
ATOM    145  N7  ADE     5     -12.547  -4.289   0.977  1.00  0.00      A   
ATOM    146  C8  ADE     5     -12.438  -5.573   0.735  1.00  0.00      A   
ATOM    147  H8  ADE     5     -12.221  -6.342   1.480  1.00  0.00      A   
ATOM    148  N1  ADE     5     -13.339  -2.205  -1.993  1.00  0.00      A   
ATOM    149  C2  ADE     5     -13.387  -3.262  -2.812  1.00  0.00      A   
ATOM    150  H2  ADE     5     -13.617  -3.042  -3.861  1.00  0.00      A   
ATOM    151  N3  ADE     5     -13.193  -4.551  -2.527  1.00  0.00      A   
ATOM    152  C4  ADE     5     -12.912  -4.726  -1.227  1.00  0.00      A   
ATOM    153  C6  ADE     5     -13.077  -2.413  -0.677  1.00  0.00      A   
ATOM    154  N6  ADE     5     -13.091  -1.360   0.165  1.00  0.00      A   
ATOM    155  H61 ADE     5     -13.328  -0.469  -0.235  1.00  0.00      A   
ATOM    156  H62 ADE     5     -13.330  -1.510   1.123  1.00  0.00      A   
ATOM    157  C2' ADE     5     -11.338  -8.042  -0.771  1.00  0.00      A   
ATOM    158 H2'' ADE     5     -11.119  -7.925   0.312  1.00  0.00      A   
ATOM    159  H2' ADE     5     -10.440  -7.770  -1.358  1.00  0.00      A   
ATOM    160  C3' ADE     5     -11.827  -9.465  -1.003  1.00  0.00      A   
ATOM    161  H3' ADE     5     -11.338 -10.173  -0.293  1.00  0.00      A   
ATOM    162  O3' ADE     5     -11.617  -9.876  -2.356  1.00  0.00      A   
ATOM    163  P   ADE     6     -10.162 -10.210  -2.881  1.00  0.00      A   
ATOM    164  O1P ADE     6      -9.212 -10.276  -1.748  1.00  0.00      A   
ATOM    165  O2P ADE     6     -10.248 -11.388  -3.773  1.00  0.00      A   
ATOM    166  O5' ADE     6      -9.830  -8.928  -3.758  1.00  0.00      A   
ATOM    167  C5' ADE     6     -10.690  -8.649  -4.889  1.00  0.00      A   
ATOM    168  H5' ADE     6     -11.770  -8.710  -4.610  1.00  0.00      A   
ATOM    169 H5'' ADE     6     -10.500  -9.395  -5.695  1.00  0.00      A   
ATOM    170  C4' ADE     6     -10.464  -7.247  -5.477  1.00  0.00      A   
ATOM    171  H4' ADE     6     -11.148  -7.090  -6.339  1.00  0.00      A   
ATOM    172  O4' ADE     6     -10.762  -6.209  -4.497  1.00  0.00      A   
ATOM    173  C1' ADE     6      -9.887  -5.127  -4.756  1.00  0.00      A   
ATOM    174  H1' ADE     6     -10.227  -4.625  -5.692  1.00  0.00      A   
ATOM    175  N9  ADE     6      -9.903  -4.231  -3.610  1.00  0.00      A   
ATOM    176  C5  ADE     6     -10.005  -2.452  -2.328  1.00  0.00      A   
ATOM    177  N7  ADE     6      -9.759  -3.527  -1.481  1.00  0.00      A   
ATOM    178  C8  ADE     6      -9.704  -4.558  -2.294  1.00  0.00      A   
ATOM    179  H8  ADE     6      -9.540  -5.597  -1.997  1.00  0.00      A   
ATOM    180  N1  ADE     6     -10.346  -0.260  -3.165  1.00  0.00      A   
ATOM    181  C2  ADE     6     -10.429  -0.824  -4.378  1.00  0.00      A   
ATOM    182  H2  ADE     6     -10.603  -0.135  -5.213  1.00  0.00      A   
ATOM    183  N3  ADE     6     -10.333  -2.112  -4.713  1.00  0.00      A   
ATOM    184  C4  ADE     6     -10.102  -2.877  -3.639  1.00  0.00      A   
ATOM    185  C6  ADE     6     -10.143  -1.066  -2.091  1.00  0.00      A   
ATOM    186  N6  ADE     6     -10.102  -0.516  -0.860  1.00  0.00      A   
ATOM    187  H61 ADE     6     -10.235   0.477  -0.786  1.00  0.00      A   
ATOM    188  H62 ADE     6     -10.342  -1.075  -0.070  1.00  0.00      A   
ATOM    189  C2' ADE     6      -8.565  -5.840  -4.982  1.00  0.00      A   
ATOM    190 H2'' ADE     6      -8.201  -6.308  -4.041  1.00  0.00      A   
ATOM    191  H2' ADE     6      -7.782  -5.176  -5.390  1.00  0.00      A   
ATOM    192  C3' ADE     6      -9.017  -6.946  -5.939  1.00  0.00      A   
ATOM    193  H3' ADE     6      -8.404  -7.867  -5.802  1.00  0.00      A   
ATOM    194  O3' ADE     6      -8.989  -6.494  -7.295  1.00  0.00      A   
ATOM    195  P   ADE     7      -7.618  -6.259  -8.042  1.00  0.00      A   
ATOM    196  O1P ADE     7      -7.776  -6.691  -9.448  1.00  0.00      A   
ATOM    197  O2P ADE     7      -6.512  -6.854  -7.259  1.00  0.00      A   
ATOM    198  O5' ADE     7      -7.495  -4.678  -7.988  1.00  0.00      A   
ATOM    199  C5' ADE     7      -8.517  -3.880  -8.628  1.00  0.00      A   
ATOM    200  H5' ADE     7      -9.468  -3.925  -8.049  1.00  0.00      A   
ATOM    201 H5'' ADE     7      -8.721  -4.258  -9.658  1.00  0.00      A   
ATOM    202  C4' ADE     7      -8.097  -2.406  -8.774  1.00  0.00      A   
ATOM    203  H4' ADE     7      -8.740  -1.908  -9.531  1.00  0.00      A   
ATOM    204  O4' ADE     7      -8.295  -1.699  -7.515  1.00  0.00      A   
ATOM    205  C1' ADE     7      -7.109  -0.999  -7.160  1.00  0.00      A   
ATOM    206  H1' ADE     7      -7.188   0.021  -7.606  1.00  0.00      A   
ATOM    207  N9  ADE     7      -7.045  -0.965  -5.708  1.00  0.00      A   
ATOM    208  C5  ADE     7      -6.993  -0.314  -3.612  1.00  0.00      A   
ATOM    209  N7  ADE     7      -6.920  -1.702  -3.586  1.00  0.00      A   
ATOM    210  C8  ADE     7      -6.962  -2.038  -4.858  1.00  0.00      A   
ATOM    211  H8  ADE     7      -6.949  -3.059  -5.249  1.00  0.00      A   
ATOM    212  N1  ADE     7      -7.082   1.960  -2.956  1.00  0.00      A   
ATOM    213  C2  ADE     7      -7.170   2.252  -4.260  1.00  0.00      A   
ATOM    214  H2  ADE     7      -7.239   3.318  -4.507  1.00  0.00      A   
ATOM    215  N3  ADE     7      -7.173   1.425  -5.304  1.00  0.00      A   
ATOM    216  C4  ADE     7      -7.081   0.148  -4.913  1.00  0.00      A   
ATOM    217  C6  ADE     7      -6.995   0.659  -2.588  1.00  0.00      A   
ATOM    218  N6  ADE     7      -6.938   0.371  -1.272  1.00  0.00      A   
ATOM    219  H61 ADE     7      -7.013   1.135  -0.628  1.00  0.00      A   
ATOM    220  H62 ADE     7      -7.166  -0.547  -0.960  1.00  0.00      A   
ATOM    221  C2' ADE     7      -5.975  -1.767  -7.832  1.00  0.00      A   
ATOM    222 H2'' ADE     7      -5.733  -2.691  -7.262  1.00  0.00      A   
ATOM    223  H2' ADE     7      -5.059  -1.156  -7.941  1.00  0.00      A   
ATOM    224  C3' ADE     7      -6.616  -2.177  -9.151  1.00  0.00      A   
ATOM    225  H3' ADE     7      -6.198  -3.148  -9.510  1.00  0.00      A   
ATOM    226  O3' ADE     7      -6.469  -1.165 -10.149  1.00  0.00      A   
ATOM    227  P   ADE     8      -5.064  -0.902 -10.829  1.00  0.00      A   
ATOM    228  O1P ADE     8      -5.298  -0.502 -12.235  1.00  0.00      A   
ATOM    229  O2P ADE     8      -4.160  -2.048 -10.589  1.00  0.00      A   
ATOM    230  O5' ADE     8      -4.533   0.357 -10.020  1.00  0.00      A   
ATOM    231  C5' ADE     8      -5.336   1.561 -10.052  1.00  0.00      A   
ATOM    232  H5' ADE     8      -6.400   1.350  -9.787  1.00  0.00      A   
ATOM    233 H5'' ADE     8      -5.315   1.999 -11.077  1.00  0.00      A   
ATOM    234  C4' ADE     8      -4.839   2.637  -9.075  1.00  0.00      A   
ATOM    235  H4' ADE     8      -5.486   3.539  -9.134  1.00  0.00      A   
ATOM    236  O4' ADE     8      -4.893   2.160  -7.709  1.00  0.00      A   
ATOM    237  C1' ADE     8      -4.014   2.982  -6.968  1.00  0.00      A   
ATOM    238  H1' ADE     8      -4.420   4.020  -6.954  1.00  0.00      A   
ATOM    239  N9  ADE     8      -3.883   2.409  -5.630  1.00  0.00      A   
ATOM    240  C5  ADE     8      -3.738   2.132  -3.454  1.00  0.00      A   
ATOM    241  N7  ADE     8      -3.684   0.858  -4.011  1.00  0.00      A   
ATOM    242  C8  ADE     8      -3.771   1.081  -5.303  1.00  0.00      A   
ATOM    243  H8  ADE     8      -3.781   0.315  -6.082  1.00  0.00      A   
ATOM    244  N1  ADE     8      -3.768   3.925  -1.902  1.00  0.00      A   
ATOM    245  C2  ADE     8      -3.867   4.733  -2.969  1.00  0.00      A   
ATOM    246  H2  ADE     8      -3.921   5.805  -2.749  1.00  0.00      A   
ATOM    247  N3  ADE     8      -3.960   4.415  -4.263  1.00  0.00      A   
ATOM    248  C4  ADE     8      -3.865   3.092  -4.442  1.00  0.00      A   
ATOM    249  C6  ADE     8      -3.708   2.586  -2.117  1.00  0.00      A   
ATOM    250  N6  ADE     8      -3.654   1.753  -1.057  1.00  0.00      A   
ATOM    251  H61 ADE     8      -3.711   2.125  -0.128  1.00  0.00      A   
ATOM    252  H62 ADE     8      -3.678   0.768  -1.201  1.00  0.00      A   
ATOM    253  C2' ADE     8      -2.765   2.899  -7.837  1.00  0.00      A   
ATOM    254 H2'' ADE     8      -2.296   1.895  -7.762  1.00  0.00      A   
ATOM    255  H2' ADE     8      -2.024   3.676  -7.576  1.00  0.00      A   
ATOM    256  C3' ADE     8      -3.362   3.063  -9.249  1.00  0.00      A   
ATOM    257  H3' ADE     8      -2.877   2.364  -9.968  1.00  0.00      A   
ATOM    258  O3' ADE     8      -3.290   4.417  -9.698  1.00  0.00      A   
ATOM    259  P   GUA     9      -1.914   5.050 -10.145  1.00  0.00      A   
ATOM    260  O1P GUA     9      -2.169   5.969 -11.276  1.00  0.00      A   
ATOM    261  O2P GUA     9      -0.904   3.986 -10.336  1.00  0.00      A   
ATOM    262  O5' GUA     9      -1.526   5.904  -8.867  1.00  0.00      A   
ATOM    263  C5' GUA     9      -2.452   6.909  -8.395  1.00  0.00      A   
ATOM    264  H5' GUA     9      -3.424   6.451  -8.095  1.00  0.00      A   
ATOM    265 H5'' GUA     9      -2.652   7.649  -9.205  1.00  0.00      A   
ATOM    266  C4' GUA     9      -1.894   7.685  -7.192  1.00  0.00      A   
ATOM    267  H4' GUA     9      -2.493   8.606  -7.026  1.00  0.00      A   
ATOM    268  O4' GUA     9      -2.007   6.878  -5.983  1.00  0.00      A   
ATOM    269  C1' GUA     9      -0.785   6.951  -5.258  1.00  0.00      A   
ATOM    270  H1' GUA     9      -0.824   7.885  -4.651  1.00  0.00      A   
ATOM    271  N9  GUA     9      -0.672   5.760  -4.416  1.00  0.00      A   
ATOM    272  C4  GUA     9      -0.508   5.740  -3.058  1.00  0.00      A   
ATOM    273  N2  GUA     9      -0.036   7.438  -0.083  1.00  0.00      A   
ATOM    274  H21 GUA     9       0.224   7.227   0.863  1.00  0.00      A   
ATOM    275  H22 GUA     9       0.102   8.355  -0.445  1.00  0.00      A   
ATOM    276  N3  GUA     9      -0.409   6.816  -2.261  1.00  0.00      A   
ATOM    277  C2  GUA     9      -0.241   6.496  -0.987  1.00  0.00      A   
ATOM    278  N1  GUA     9      -0.198   5.199  -0.540  1.00  0.00      A   
ATOM    279  H1  GUA     9      -0.066   5.039   0.448  1.00  0.00      A   
ATOM    280  C6  GUA     9      -0.313   4.061  -1.336  1.00  0.00      A   
ATOM    281  O6  GUA     9      -0.262   2.929  -0.839  1.00  0.00      A   
ATOM    282  C5  GUA     9      -0.457   4.403  -2.709  1.00  0.00      A   
ATOM    283  N7  GUA     9      -0.574   3.594  -3.835  1.00  0.00      A   
ATOM    284  C8  GUA     9      -0.702   4.450  -4.827  1.00  0.00      A   
ATOM    285  H8  GUA     9      -0.843   4.198  -5.879  1.00  0.00      A   
ATOM    286  C2' GUA     9       0.280   7.085  -6.338  1.00  0.00      A   
ATOM    287 H2'' GUA     9       0.419   6.118  -6.870  1.00  0.00      A   
ATOM    288  H2' GUA     9       1.252   7.428  -5.940  1.00  0.00      A   
ATOM    289  C3' GUA     9      -0.398   8.070  -7.288  1.00  0.00      A   
ATOM    290  H3' GUA     9      -0.062   7.903  -8.338  1.00  0.00      A   
ATOM    291  O3' GUA     9      -0.168   9.426  -6.890  1.00  0.00      A   
ATOM    292  P   ADE    10       1.256  10.088  -7.072  1.00  0.00      A   
ATOM    293  O1P ADE    10       1.061  11.516  -7.411  1.00  0.00      A   
ATOM    294  O2P ADE    10       2.082   9.274  -7.991  1.00  0.00      A   
ATOM    295  O5' ADE    10       1.863   9.985  -5.605  1.00  0.00      A   
ATOM    296  C5' ADE    10       1.142  10.632  -4.531  1.00  0.00      A   
ATOM    297  H5' ADE    10       0.166  10.124  -4.349  1.00  0.00      A   
ATOM    298 H5'' ADE    10       0.930  11.697  -4.795  1.00  0.00      A   
ATOM    299  C4' ADE    10       1.930  10.657  -3.207  1.00  0.00      A   
ATOM    300  H4' ADE    10       1.488  11.429  -2.540  1.00  0.00      A   
ATOM    301  O4' ADE    10       1.804   9.382  -2.500  1.00  0.00      A   
ATOM    302  C1' ADE    10       3.085   8.949  -2.052  1.00  0.00      A   
ATOM    303  H1' ADE    10       3.250   9.394  -1.043  1.00  0.00      A   
ATOM    304  N9  ADE    10       3.072   7.488  -2.015  1.00  0.00      A   
ATOM    305  C5  ADE    10       3.087   5.377  -1.393  1.00  0.00      A   
ATOM    306  N7  ADE    10       2.977   5.375  -2.774  1.00  0.00      A   
ATOM    307  C8  ADE    10       2.957   6.649  -3.094  1.00  0.00      A   
ATOM    308  H8  ADE    10       2.849   7.048  -4.107  1.00  0.00      A   
ATOM    309  N1  ADE    10       3.198   4.669   0.869  1.00  0.00      A   
ATOM    310  C2  ADE    10       3.212   5.969   1.187  1.00  0.00      A   
ATOM    311  H2  ADE    10       3.262   6.195   2.257  1.00  0.00      A   
ATOM    312  N3  ADE    10       3.198   7.034   0.380  1.00  0.00      A   
ATOM    313  C4  ADE    10       3.135   6.672  -0.909  1.00  0.00      A   
ATOM    314  C6  ADE    10       3.124   4.331  -0.444  1.00  0.00      A   
ATOM    315  N6  ADE    10       3.048   3.030  -0.784  1.00  0.00      A   
ATOM    316  H61 ADE    10       2.990   2.364  -0.033  1.00  0.00      A   
ATOM    317  H62 ADE    10       2.669   2.774  -1.670  1.00  0.00      A   
ATOM    318  C2' ADE    10       4.068   9.556  -3.052  1.00  0.00      A   
ATOM    319 H2'' ADE    10       4.062   8.986  -4.006  1.00  0.00      A   
ATOM    320  H2' ADE    10       5.100   9.595  -2.658  1.00  0.00      A   
ATOM    321  C3' ADE    10       3.446  10.924  -3.321  1.00  0.00      A   
ATOM    322  H3' ADE    10       3.667  11.263  -4.360  1.00  0.00      A   
ATOM    323  O3' ADE    10       3.874  11.902  -2.374  1.00  0.00      A   
ATOM    324  P   ADE    11       5.354  12.450  -2.347  1.00  0.00      A   
ATOM    325  O1P ADE    11       5.311  13.875  -1.952  1.00  0.00      A   
ATOM    326  O2P ADE    11       6.042  12.109  -3.612  1.00  0.00      A   
ATOM    327  O5' ADE    11       5.988  11.606  -1.164  1.00  0.00      A   
ATOM    328  C5' ADE    11       5.324  11.599   0.122  1.00  0.00      A   
ATOM    329  H5' ADE    11       4.227  11.415   0.025  1.00  0.00      A   
ATOM    330 H5'' ADE    11       5.464  12.588   0.616  1.00  0.00      A   
ATOM    331  C4' ADE    11       5.871  10.519   1.070  1.00  0.00      A   
ATOM    332  H4' ADE    11       5.328  10.541   2.039  1.00  0.00      A   
ATOM    333  O4' ADE    11       5.716   9.194   0.512  1.00  0.00      A   
ATOM    334  C1' ADE    11       6.538   8.360   1.307  1.00  0.00      A   
ATOM    335  H1' ADE    11       6.148   8.360   2.351  1.00  0.00      A   
ATOM    336  N9  ADE    11       6.549   7.027   0.707  1.00  0.00      A   
ATOM    337  C5  ADE    11       6.507   4.854   0.366  1.00  0.00      A   
ATOM    338  N7  ADE    11       6.601   5.442  -0.889  1.00  0.00      A   
ATOM    339  C8  ADE    11       6.624   6.729  -0.631  1.00  0.00      A   
ATOM    340  H8  ADE    11       6.678   7.527  -1.376  1.00  0.00      A   
ATOM    341  N1  ADE    11       6.360   3.256   2.108  1.00  0.00      A   
ATOM    342  C2  ADE    11       6.319   4.298   2.951  1.00  0.00      A   
ATOM    343  H2  ADE    11       6.242   4.043   4.014  1.00  0.00      A   
ATOM    344  N3  ADE    11       6.368   5.605   2.677  1.00  0.00      A   
ATOM    345  C4  ADE    11       6.469   5.820   1.357  1.00  0.00      A   
ATOM    346  C6  ADE    11       6.446   3.505   0.778  1.00  0.00      A   
ATOM    347  N6  ADE    11       6.458   2.464  -0.081  1.00  0.00      A   
ATOM    348  H61 ADE    11       6.370   1.537   0.289  1.00  0.00      A   
ATOM    349  H62 ADE    11       6.242   2.622  -1.041  1.00  0.00      A   
ATOM    350  C2' ADE    11       7.856   9.125   1.215  1.00  0.00      A   
ATOM    351 H2'' ADE    11       8.336   8.982   0.225  1.00  0.00      A   
ATOM    352  H2' ADE    11       8.554   8.824   2.018  1.00  0.00      A   
ATOM    353  C3' ADE    11       7.388  10.593   1.332  1.00  0.00      A   
ATOM    354  H3' ADE    11       7.847  11.220   0.532  1.00  0.00      A   
ATOM    355  O3' ADE    11       7.629  11.123   2.636  1.00  0.00      A   
ATOM    356  P   ADE    12       9.091  11.567   3.048  1.00  0.00      A   
ATOM    357  O1P ADE    12       8.986  12.713   3.979  1.00  0.00      A   
ATOM    358  O2P ADE    12       9.934  11.734   1.844  1.00  0.00      A   
ATOM    359  O5' ADE    12       9.599  10.303   3.856  1.00  0.00      A   
ATOM    360  C5' ADE    12       8.844   9.885   5.015  1.00  0.00      A   
ATOM    361  H5' ADE    12       7.751   9.813   4.798  1.00  0.00      A   
ATOM    362 H5'' ADE    12       8.985  10.626   5.837  1.00  0.00      A   
ATOM    363  C4' ADE    12       9.297   8.515   5.531  1.00  0.00      A   
ATOM    364  H4' ADE    12       8.767   8.268   6.476  1.00  0.00      A   
ATOM    365  O4' ADE    12       8.968   7.470   4.568  1.00  0.00      A   
ATOM    366  C1' ADE    12       9.960   6.469   4.682  1.00  0.00      A   
ATOM    367  H1' ADE    12       9.794   5.927   5.642  1.00  0.00      A   
ATOM    368  N9  ADE    12       9.868   5.594   3.524  1.00  0.00      A   
ATOM    369  C5  ADE    12       9.790   3.830   2.219  1.00  0.00      A   
ATOM    370  N7  ADE    12       9.771   4.935   1.376  1.00  0.00      A   
ATOM    371  C8  ADE    12       9.824   5.957   2.202  1.00  0.00      A   
ATOM    372  H8  ADE    12       9.820   7.011   1.914  1.00  0.00      A   
ATOM    373  N1  ADE    12       9.863   1.609   3.035  1.00  0.00      A   
ATOM    374  C2  ADE    12       9.882   2.143   4.264  1.00  0.00      A   
ATOM    375  H2  ADE    12       9.920   1.429   5.095  1.00  0.00      A   
ATOM    376  N3  ADE    12       9.870   3.429   4.617  1.00  0.00      A   
ATOM    377  C4  ADE    12       9.840   4.227   3.543  1.00  0.00      A   
ATOM    378  C6  ADE    12       9.804   2.441   1.966  1.00  0.00      A   
ATOM    379  N6  ADE    12       9.748   1.907   0.729  1.00  0.00      A   
ATOM    380  H61 ADE    12       9.738   0.907   0.636  1.00  0.00      A   
ATOM    381  H62 ADE    12       9.460   2.467  -0.042  1.00  0.00      A   
ATOM    382  C2' ADE    12      11.234   7.296   4.747  1.00  0.00      A   
ATOM    383 H2'' ADE    12      11.435   7.786   3.769  1.00  0.00      A   
ATOM    384  H2' ADE    12      12.115   6.701   5.046  1.00  0.00      A   
ATOM    385  C3' ADE    12      10.822   8.372   5.756  1.00  0.00      A   
ATOM    386  H3' ADE    12      11.311   9.346   5.518  1.00  0.00      A   
ATOM    387  O3' ADE    12      11.105   7.972   7.096  1.00  0.00      A   
ATOM    388  P   ADE    13      12.588   7.849   7.622  1.00  0.00      A   
ATOM    389  O1P ADE    13      12.627   8.343   9.016  1.00  0.00      A   
ATOM    390  O2P ADE    13      13.525   8.451   6.648  1.00  0.00      A   
ATOM    391  O5' ADE    13      12.780   6.273   7.617  1.00  0.00      A   
ATOM    392  C5' ADE    13      11.789   5.459   8.289  1.00  0.00      A   
ATOM    393  H5' ADE    13      10.832   5.449   7.716  1.00  0.00      A   
ATOM    394 H5'' ADE    13      11.575   5.867   9.307  1.00  0.00      A   
ATOM    395  C4' ADE    13      12.255   4.007   8.487  1.00  0.00      A   
ATOM    396  H4' ADE    13      11.642   3.527   9.280  1.00  0.00      A   
ATOM    397  O4' ADE    13      12.044   3.232   7.268  1.00  0.00      A   
ATOM    398  C1' ADE    13      13.251   2.583   6.876  1.00  0.00      A   
ATOM    399  H1' ADE    13      13.228   1.559   7.318  1.00  0.00      A   
ATOM    400  N9  ADE    13      13.268   2.555   5.416  1.00  0.00      A   
ATOM    401  C5  ADE    13      13.301   1.933   3.306  1.00  0.00      A   
ATOM    402  N7  ADE    13      13.183   3.318   3.299  1.00  0.00      A   
ATOM    403  C8  ADE    13      13.162   3.636   4.576  1.00  0.00      A   
ATOM    404  H8  ADE    13      13.056   4.646   4.982  1.00  0.00      A   
ATOM    405  N1  ADE    13      13.475  -0.328   2.611  1.00  0.00      A   
ATOM    406  C2  ADE    13      13.508  -0.641   3.913  1.00  0.00      A   
ATOM    407  H2  ADE    13      13.599  -1.709   4.143  1.00  0.00      A   
ATOM    408  N3  ADE    13      13.470   0.170   4.972  1.00  0.00      A   
ATOM    409  C4  ADE    13      13.351   1.452   4.603  1.00  0.00      A   
ATOM    410  C6  ADE    13      13.363   0.979   2.265  1.00  0.00      A   
ATOM    411  N6  ADE    13      13.305   1.299   0.956  1.00  0.00      A   
ATOM    412  H61 ADE    13      13.332   0.561   0.279  1.00  0.00      A   
ATOM    413  H62 ADE    13      13.021   2.213   0.679  1.00  0.00      A   
ATOM    414  C2' ADE    13      14.375   3.395   7.522  1.00  0.00      A   
ATOM    415 H2'' ADE    13      14.595   4.303   6.921  1.00  0.00      A   
ATOM    416  H2' ADE    13      15.303   2.804   7.642  1.00  0.00      A   
ATOM    417  C3' ADE    13      13.744   3.838   8.839  1.00  0.00      A   
ATOM    418  H3' ADE    13      14.138   4.834   9.151  1.00  0.00      A   
ATOM    419  O3' ADE    13      13.932   2.872   9.876  1.00  0.00      A   
ATOM    420  P   ADE    14      15.333   2.713  10.590  1.00  0.00      A   
ATOM    421  O1P ADE    14      15.093   2.254  11.977  1.00  0.00      A   
ATOM    422  O2P ADE    14      16.137   3.941  10.408  1.00  0.00      A   
ATOM    423  O5' ADE    14      15.994   1.531   9.765  1.00  0.00      A   
ATOM    424  C5' ADE    14      15.293   0.267   9.708  1.00  0.00      A   
ATOM    425  H5' ADE    14      14.237   0.397   9.370  1.00  0.00      A   
ATOM    426 H5'' ADE    14      15.276  -0.195  10.723  1.00  0.00      A   
ATOM    427  C4' ADE    14      15.959  -0.738   8.755  1.00  0.00      A   
ATOM    428  H4' ADE    14      15.458  -1.727   8.826  1.00  0.00      A   
ATOM    429  O4' ADE    14      15.828  -0.294   7.383  1.00  0.00      A   
ATOM    430  C1' ADE    14      16.806  -0.997   6.645  1.00  0.00      A   
ATOM    431  H1' ADE    14      16.553  -2.083   6.660  1.00  0.00      A   
ATOM    432  N9  ADE    14      16.827  -0.439   5.294  1.00  0.00      A   
ATOM    433  C5  ADE    14      16.805  -0.172   3.110  1.00  0.00      A   
ATOM    434  N7  ADE    14      16.805   1.106   3.654  1.00  0.00      A   
ATOM    435  C8  ADE    14      16.814   0.891   4.951  1.00  0.00      A   
ATOM    436  H8  ADE    14      16.795   1.663   5.725  1.00  0.00      A   
ATOM    437  N1  ADE    14      16.788  -1.976   1.571  1.00  0.00      A   
ATOM    438  C2  ADE    14      16.807  -2.783   2.641  1.00  0.00      A   
ATOM    439  H2  ADE    14      16.814  -3.857   2.426  1.00  0.00      A   
ATOM    440  N3  ADE    14      16.819  -2.459   3.937  1.00  0.00      A   
ATOM    441  C4  ADE    14      16.818  -1.131   4.109  1.00  0.00      A   
ATOM    442  C6  ADE    14      16.771  -0.634   1.776  1.00  0.00      A   
ATOM    443  N6  ADE    14      16.699   0.191   0.712  1.00  0.00      A   
ATOM    444  H61 ADE    14      16.662  -0.200  -0.212  1.00  0.00      A   
ATOM    445  H62 ADE    14      16.528   1.163   0.842  1.00  0.00      A   
ATOM    446  C2' ADE    14      18.040  -0.713   7.494  1.00  0.00      A   
ATOM    447 H2'' ADE    14      18.362   0.344   7.388  1.00  0.00      A   
ATOM    448  H2' ADE    14      18.879  -1.388   7.243  1.00  0.00      A   
ATOM    449  C3' ADE    14      17.488  -0.924   8.919  1.00  0.00      A   
ATOM    450  H3' ADE    14      17.869  -0.139   9.612  1.00  0.00      A   
ATOM    451  O3' ADE    14      17.777  -2.238   9.400  1.00  0.00      A   
ATOM    452  P   ADE    15      19.233  -2.615   9.891  1.00  0.00      A   
ATOM    453  O1P ADE    15      19.114  -3.526  11.051  1.00  0.00      A   
ATOM    454  O2P ADE    15      20.046  -1.390  10.059  1.00  0.00      A   
ATOM    455  O5' ADE    15      19.793  -3.433   8.652  1.00  0.00      A   
ATOM    456  C5' ADE    15      19.087  -4.632   8.254  1.00  0.00      A   
ATOM    457  H5' ADE    15      17.996  -4.438   8.116  1.00  0.00      A   
ATOM    458 H5'' ADE    15      19.203  -5.412   9.041  1.00  0.00      A   
ATOM    459  C4' ADE    15      19.614  -5.217   6.934  1.00  0.00      A   
ATOM    460  H4' ADE    15      19.099  -6.180   6.722  1.00  0.00      A   
ATOM    461  O4' ADE    15      19.321  -4.329   5.818  1.00  0.00      A   
ATOM    462  C1' ADE    15      20.403  -4.375   4.900  1.00  0.00      A   
ATOM    463  H1' ADE    15      20.297  -5.303   4.293  1.00  0.00      A   
ATOM    464  N9  ADE    15      20.333  -3.160   4.090  1.00  0.00      A   
ATOM    465  C5  ADE    15      20.205  -1.706   2.445  1.00  0.00      A   
ATOM    466  N7  ADE    15      20.238  -0.961   3.618  1.00  0.00      A   
ATOM    467  C8  ADE    15      20.313  -1.872   4.562  1.00  0.00      A   
ATOM    468  H8  ADE    15      20.348  -1.673   5.636  1.00  0.00      A   
ATOM    469  N1  ADE    15      20.120  -2.315   0.153  1.00  0.00      A   
ATOM    470  C2  ADE    15      20.148  -3.586   0.581  1.00  0.00      A   
ATOM    471  H2  ADE    15      20.123  -4.349  -0.205  1.00  0.00      A   
ATOM    472  N3  ADE    15      20.210  -4.060   1.828  1.00  0.00      A   
ATOM    473  C4  ADE    15      20.245  -3.061   2.723  1.00  0.00      A   
ATOM    474  C6  ADE    15      20.145  -1.327   1.085  1.00  0.00      A   
ATOM    475  N6  ADE    15      20.120  -0.039   0.685  1.00  0.00      A   
ATOM    476  H61 ADE    15      20.144   0.180  -0.291  1.00  0.00      A   
ATOM    477  H62 ADE    15      20.222   0.688   1.359  1.00  0.00      A   
ATOM    478  C2' ADE    15      21.626  -4.472   5.812  1.00  0.00      A   
ATOM    479 H2'' ADE    15      21.840  -3.496   6.298  1.00  0.00      A   
ATOM    480  H2' ADE    15      22.526  -4.838   5.279  1.00  0.00      A   
ATOM    481  C3' ADE    15      21.138  -5.454   6.874  1.00  0.00      A   
ATOM    482  H3' ADE    15      21.557  -5.196   7.875  1.00  0.00      A   
ATOM    483  O3' ADE    15      21.441  -6.795   6.486  1.00  0.00      A   
ATOM    484  P   GUA    16      22.817  -7.463   6.886  1.00  0.00      A   
ATOM    485  O1P GUA    16      22.535  -8.816   7.416  1.00  0.00      A   
ATOM    486  O2P GUA    16      23.600  -6.545   7.743  1.00  0.00      A   
ATOM    487  O5' GUA    16      23.536  -7.605   5.487  1.00  0.00      A   
ATOM    488  C5' GUA    16      22.940  -8.404   4.438  1.00  0.00      A   
ATOM    489  H5' GUA    16      21.825  -8.415   4.495  1.00  0.00      A   
ATOM    490 H5'' GUA    16      23.297  -9.454   4.536  1.00  0.00      A   
ATOM    491  C4' GUA    16      23.318  -7.896   3.037  1.00  0.00      A   
ATOM    492  H4' GUA    16      22.805  -8.473   2.239  1.00  0.00      A   
ATOM    493  O4' GUA    16      22.989  -6.494   2.896  1.00  0.00      A   
ATOM    494  C1' GUA    16      23.557  -6.113   1.658  1.00  0.00      A   
ATOM    495  H1' GUA    16      22.982  -6.614   0.847  1.00  0.00      A   
ATOM    496  N9  GUA    16      23.520  -4.654   1.539  1.00  0.00      A   
ATOM    497  C4  GUA    16      23.470  -3.936   0.374  1.00  0.00      A   
ATOM    498  N2  GUA    16      23.473  -3.815  -3.089  1.00  0.00      A   
ATOM    499  H21 GUA    16      23.574  -3.124  -3.809  1.00  0.00      A   
ATOM    500  H22 GUA    16      23.449  -4.778  -3.329  1.00  0.00      A   
ATOM    501  N3  GUA    16      23.445  -4.447  -0.872  1.00  0.00      A   
ATOM    502  C2  GUA    16      23.426  -3.501  -1.806  1.00  0.00      A   
ATOM    503  N1  GUA    16      23.368  -2.161  -1.515  1.00  0.00      A   
ATOM    504  H1  GUA    16      23.420  -1.503  -2.277  1.00  0.00      A   
ATOM    505  C6  GUA    16      23.370  -1.603  -0.240  1.00  0.00      A   
ATOM    506  O6  GUA    16      23.321  -0.379  -0.071  1.00  0.00      A   
ATOM    507  C5  GUA    16      23.457  -2.607   0.760  1.00  0.00      A   
ATOM    508  N7  GUA    16      23.543  -2.492   2.143  1.00  0.00      A   
ATOM    509  C8  GUA    16      23.585  -3.736   2.561  1.00  0.00      A   
ATOM    510  H8  GUA    16      23.640  -4.063   3.602  1.00  0.00      A   
ATOM    511  C2' GUA    16      24.970  -6.694   1.769  1.00  0.00      A   
ATOM    512 H2'' GUA    16      25.689  -5.959   2.185  1.00  0.00      A   
ATOM    513  H2' GUA    16      25.291  -7.018   0.760  1.00  0.00      A   
ATOM    514  C3' GUA    16      24.830  -7.862   2.763  1.00  0.00      A   
ATOM    515  H3' GUA    16      25.337  -7.627   3.728  1.00  0.00      A   
ATOM    516  O3' GUA    16      25.284  -9.098   2.196  1.00  0.00      A   
ATOM    517  P   ADE    17      26.842  -9.295   1.961  1.00  0.00      A   
ATOM    518  O1P ADE    17      27.163 -10.737   2.023  1.00  0.00      A   
ATOM    519  O2P ADE    17      27.626  -8.374   2.811  1.00  0.00      A   
ATOM    520  O5' ADE    17      27.041  -8.829   0.459  1.00  0.00      A   
ATOM    521  C5' ADE    17      26.272  -9.452  -0.590  1.00  0.00      A   
ATOM    522  H5' ADE    17      25.179  -9.311  -0.415  1.00  0.00      A   
ATOM    523 H5'' ADE    17      26.480 -10.547  -0.623  1.00  0.00      A   
ATOM    524  C4' ADE    17      26.611  -8.848  -1.963  1.00  0.00      A   
ATOM    525  H4' ADE    17      26.060  -9.380  -2.767  1.00  0.00      A   
ATOM    526  O4' ADE    17      26.238  -7.440  -2.008  1.00  0.00      A   
ATOM    527  C1' ADE    17      27.390  -6.621  -2.200  1.00  0.00      A   
ATOM    528  H1' ADE    17      27.381  -6.339  -3.279  1.00  0.00      A   
ATOM    529  N9  ADE    17      27.255  -5.463  -1.333  1.00  0.00      A   
ATOM    530  C5  ADE    17      26.949  -3.423  -0.592  1.00  0.00      A   
ATOM    531  N7  ADE    17      27.143  -4.212   0.527  1.00  0.00      A   
ATOM    532  C8  ADE    17      27.312  -5.419   0.039  1.00  0.00      A   
ATOM    533  H8  ADE    17      27.472  -6.323   0.635  1.00  0.00      A   
ATOM    534  N1  ADE    17      26.599  -1.568  -2.010  1.00  0.00      A   
ATOM    535  C2  ADE    17      26.714  -2.423  -3.033  1.00  0.00      A   
ATOM    536  H2  ADE    17      26.618  -1.980  -4.031  1.00  0.00      A   
ATOM    537  N3  ADE    17      26.944  -3.737  -3.008  1.00  0.00      A   
ATOM    538  C4  ADE    17      27.025  -4.182  -1.745  1.00  0.00      A   
ATOM    539  C6  ADE    17      26.707  -2.043  -0.745  1.00  0.00      A   
ATOM    540  N6  ADE    17      26.537  -1.200   0.293  1.00  0.00      A   
ATOM    541  H61 ADE    17      26.229  -0.266   0.090  1.00  0.00      A   
ATOM    542  H62 ADE    17      26.320  -1.567   1.196  1.00  0.00      A   
ATOM    543  C2' ADE    17      28.611  -7.496  -1.904  1.00  0.00      A   
ATOM    544 H2'' ADE    17      28.861  -7.488  -0.821  1.00  0.00      A   
ATOM    545  H2' ADE    17      29.493  -7.168  -2.487  1.00  0.00      A   
ATOM    546  C3' ADE    17      28.115  -8.872  -2.284  1.00  0.00      A   
ATOM    547  H3' ADE    17      28.579  -9.643  -1.626  1.00  0.00      A   
ATOM    548  O3' ADE    17      28.439  -9.158  -3.644  1.00  0.00      A   
ATOM    549  H3T ADE    17      29.369  -8.970  -3.788  1.00  0.00      A   
ATOM    550  H5T THY     1      26.498   7.107  -4.387  1.00  0.00      B   
ATOM    551  O5' THY     1      27.412   6.980  -4.108  1.00  0.00      B   
ATOM    552  C5' THY     1      28.172   6.936  -5.325  1.00  0.00      B   
ATOM    553  H5' THY     1      29.197   7.311  -5.109  1.00  0.00      B   
ATOM    554 H5'' THY     1      27.711   7.621  -6.073  1.00  0.00      B   
ATOM    555  C4' THY     1      28.291   5.540  -5.959  1.00  0.00      B   
ATOM    556  H4' THY     1      28.944   5.573  -6.858  1.00  0.00      B   
ATOM    557  O4' THY     1      28.894   4.602  -5.026  1.00  0.00      B   
ATOM    558  C1' THY     1      28.310   3.307  -5.192  1.00  0.00      B   
ATOM    559  H1' THY     1      29.138   2.613  -5.469  1.00  0.00      B   
ATOM    560  N1  THY     1      27.670   2.889  -3.918  1.00  0.00      B   
ATOM    561  C6  THY     1      27.215   3.809  -2.994  1.00  0.00      B   
ATOM    562  H6  THY     1      27.425   4.848  -3.247  1.00  0.00      B   
ATOM    563  C2  THY     1      27.500   1.538  -3.712  1.00  0.00      B   
ATOM    564  O2  THY     1      27.853   0.690  -4.524  1.00  0.00      B   
ATOM    565  N3  THY     1      26.909   1.215  -2.516  1.00  0.00      B   
ATOM    566  H3  THY     1      26.781   0.222  -2.344  1.00  0.00      B   
ATOM    567  C4  THY     1      26.502   2.075  -1.519  1.00  0.00      B   
ATOM    568  O4  THY     1      26.049   1.628  -0.466  1.00  0.00      B   
ATOM    569  C5  THY     1      26.671   3.474  -1.818  1.00  0.00      B   
ATOM    570  C5M THY     1      26.107   4.494  -0.879  1.00  0.00      B   
ATOM    571  H51 THY     1      26.630   5.471  -0.981  1.00  0.00      B   
ATOM    572  H52 THY     1      26.208   4.167   0.180  1.00  0.00      B   
ATOM    573  H53 THY     1      25.026   4.660  -1.085  1.00  0.00      B   
ATOM    574  C2' THY     1      27.352   3.440  -6.382  1.00  0.00      B   
ATOM    575 H2'' THY     1      26.486   2.765  -6.292  1.00  0.00      B   
ATOM    576  H2' THY     1      27.896   3.196  -7.320  1.00  0.00      B   
ATOM    577  C3' THY     1      26.950   4.903  -6.367  1.00  0.00      B   
ATOM    578  H3' THY     1      26.178   5.128  -5.598  1.00  0.00      B   
ATOM    579  O3' THY     1      26.603   5.344  -7.682  1.00  0.00      B   
ATOM    580  P   CYT     2      25.132   5.173  -8.249  1.00  0.00      B   
ATOM    581  O1P CYT     2      25.122   5.575  -9.671  1.00  0.00      B   
ATOM    582  O2P CYT     2      24.238   5.898  -7.317  1.00  0.00      B   
ATOM    583  O5' CYT     2      24.814   3.632  -8.122  1.00  0.00      B   
ATOM    584  C5' CYT     2      24.636   2.742  -9.247  1.00  0.00      B   
ATOM    585  H5' CYT     2      25.453   2.904  -9.988  1.00  0.00      B   
ATOM    586 H5'' CYT     2      23.672   2.958  -9.759  1.00  0.00      B   
ATOM    587  C4' CYT     2      24.659   1.229  -8.868  1.00  0.00      B   
ATOM    588  H4' CYT     2      25.114   0.649  -9.698  1.00  0.00      B   
ATOM    589  O4' CYT     2      25.473   0.980  -7.676  1.00  0.00      B   
ATOM    590  C1' CYT     2      24.872  -0.028  -6.860  1.00  0.00      B   
ATOM    591  H1' CYT     2      25.651  -0.808  -6.695  1.00  0.00      B   
ATOM    592  N1  CYT     2      24.424   0.522  -5.553  1.00  0.00      B   
ATOM    593  C6  CYT     2      24.175   1.865  -5.375  1.00  0.00      B   
ATOM    594  H6  CYT     2      24.375   2.503  -6.236  1.00  0.00      B   
ATOM    595  C5  CYT     2      23.758   2.349  -4.195  1.00  0.00      B   
ATOM    596  H5  CYT     2      23.593   3.412  -4.031  1.00  0.00      B   
ATOM    597  C2  CYT     2      24.145  -0.371  -4.521  1.00  0.00      B   
ATOM    598  O2  CYT     2      24.296  -1.587  -4.709  1.00  0.00      B   
ATOM    599  N3  CYT     2      23.723   0.101  -3.329  1.00  0.00      B   
ATOM    600  C4  CYT     2      23.542   1.414  -3.140  1.00  0.00      B   
ATOM    601  N4  CYT     2      23.171   1.830  -1.929  1.00  0.00      B   
ATOM    602  H41 CYT     2      23.149   1.129  -1.204  1.00  0.00      B   
ATOM    603  H42 CYT     2      22.940   2.770  -1.715  1.00  0.00      B   
ATOM    604  C2' CYT     2      23.749  -0.613  -7.704  1.00  0.00      B   
ATOM    605 H2'' CYT     2      22.936  -1.044  -7.086  1.00  0.00      B   
ATOM    606  H2' CYT     2      24.177  -1.408  -8.352  1.00  0.00      B   
ATOM    607  C3' CYT     2      23.295   0.561  -8.556  1.00  0.00      B   
ATOM    608  H3' CYT     2      22.662   1.288  -8.000  1.00  0.00      B   
ATOM    609  O3' CYT     2      22.691   0.098  -9.767  1.00  0.00      B   
ATOM    610  P   THY     3      21.204  -0.454  -9.805  1.00  0.00      B   
ATOM    611  O1P THY     3      20.308   0.630  -9.342  1.00  0.00      B   
ATOM    612  O2P THY     3      20.953  -1.031 -11.142  1.00  0.00      B   
ATOM    613  O5' THY     3      21.137  -1.606  -8.719  1.00  0.00      B   
ATOM    614  C5' THY     3      21.665  -2.926  -8.967  1.00  0.00      B   
ATOM    615  H5' THY     3      22.775  -2.898  -8.986  1.00  0.00      B   
ATOM    616 H5'' THY     3      21.322  -3.308  -9.958  1.00  0.00      B   
ATOM    617  C4' THY     3      21.234  -3.957  -7.900  1.00  0.00      B   
ATOM    618  H4' THY     3      21.787  -4.908  -8.055  1.00  0.00      B   
ATOM    619  O4' THY     3      21.511  -3.496  -6.540  1.00  0.00      B   
ATOM    620  C1' THY     3      20.321  -3.572  -5.759  1.00  0.00      B   
ATOM    621  H1' THY     3      20.327  -4.579  -5.275  1.00  0.00      B   
ATOM    622  N1  THY     3      20.327  -2.453  -4.803  1.00  0.00      B   
ATOM    623  C6  THY     3      20.356  -1.173  -5.302  1.00  0.00      B   
ATOM    624  H6  THY     3      20.520  -1.121  -6.385  1.00  0.00      B   
ATOM    625  C2  THY     3      20.325  -2.699  -3.452  1.00  0.00      B   
ATOM    626  O2  THY     3      20.344  -3.825  -2.972  1.00  0.00      B   
ATOM    627  N3  THY     3      20.293  -1.574  -2.668  1.00  0.00      B   
ATOM    628  H3  THY     3      20.252  -1.758  -1.671  1.00  0.00      B   
ATOM    629  C4  THY     3      20.266  -0.260  -3.093  1.00  0.00      B   
ATOM    630  O4  THY     3      20.212   0.649  -2.262  1.00  0.00      B   
ATOM    631  C5  THY     3      20.292  -0.081  -4.530  1.00  0.00      B   
ATOM    632  C5M THY     3      20.371   1.287  -5.131  1.00  0.00      B   
ATOM    633  H51 THY     3      19.783   1.341  -6.076  1.00  0.00      B   
ATOM    634  H52 THY     3      21.421   1.547  -5.384  1.00  0.00      B   
ATOM    635  H53 THY     3      19.975   2.065  -4.442  1.00  0.00      B   
ATOM    636  C2' THY     3      19.168  -3.513  -6.764  1.00  0.00      B   
ATOM    637 H2'' THY     3      18.970  -2.470  -7.088  1.00  0.00      B   
ATOM    638  H2' THY     3      18.237  -3.942  -6.353  1.00  0.00      B   
ATOM    639  C3' THY     3      19.727  -4.271  -7.955  1.00  0.00      B   
ATOM    640  H3' THY     3      19.334  -3.842  -8.908  1.00  0.00      B   
ATOM    641  O3' THY     3      19.450  -5.675  -7.870  1.00  0.00      B   
ATOM    642  P   THY     4      17.973  -6.186  -8.144  1.00  0.00      B   
ATOM    643  O1P THY     4      18.050  -7.489  -8.845  1.00  0.00      B   
ATOM    644  O2P THY     4      17.186  -5.113  -8.792  1.00  0.00      B   
ATOM    645  O5' THY     4      17.413  -6.405  -6.674  1.00  0.00      B   
ATOM    646  C5' THY     4      17.555  -7.711  -6.060  1.00  0.00      B   
ATOM    647  H5' THY     4      18.499  -8.212  -6.386  1.00  0.00      B   
ATOM    648 H5'' THY     4      16.709  -8.364  -6.372  1.00  0.00      B   
ATOM    649  C4' THY     4      17.605  -7.691  -4.515  1.00  0.00      B   
ATOM    650  H4' THY     4      18.143  -8.594  -4.153  1.00  0.00      B   
ATOM    651  O4' THY     4      18.305  -6.538  -3.984  1.00  0.00      B   
ATOM    652  C1' THY     4      17.837  -6.273  -2.660  1.00  0.00      B   
ATOM    653  H1' THY     4      18.690  -6.503  -1.979  1.00  0.00      B   
ATOM    654  N1  THY     4      17.436  -4.853  -2.529  1.00  0.00      B   
ATOM    655  C6  THY     4      17.157  -4.062  -3.622  1.00  0.00      B   
ATOM    656  H6  THY     4      17.244  -4.579  -4.585  1.00  0.00      B   
ATOM    657  C2  THY     4      17.375  -4.350  -1.250  1.00  0.00      B   
ATOM    658  O2  THY     4      17.616  -5.029  -0.258  1.00  0.00      B   
ATOM    659  N3  THY     4      17.040  -3.023  -1.167  1.00  0.00      B   
ATOM    660  H3  THY     4      17.045  -2.642  -0.227  1.00  0.00      B   
ATOM    661  C4  THY     4      16.829  -2.155  -2.219  1.00  0.00      B   
ATOM    662  O4  THY     4      16.663  -0.955  -1.998  1.00  0.00      B   
ATOM    663  C5  THY     4      16.819  -2.769  -3.528  1.00  0.00      B   
ATOM    664  C5M THY     4      16.617  -1.907  -4.735  1.00  0.00      B   
ATOM    665  H51 THY     4      15.872  -1.105  -4.540  1.00  0.00      B   
ATOM    666  H52 THY     4      16.253  -2.506  -5.601  1.00  0.00      B   
ATOM    667  H53 THY     4      17.571  -1.421  -5.036  1.00  0.00      B   
ATOM    668  C2' THY     4      16.708  -7.280  -2.410  1.00  0.00      B   
ATOM    669 H2'' THY     4      15.885  -6.848  -1.810  1.00  0.00      B   
ATOM    670  H2' THY     4      17.130  -8.159  -1.878  1.00  0.00      B   
ATOM    671  C3' THY     4      16.249  -7.672  -3.804  1.00  0.00      B   
ATOM    672  H3' THY     4      15.598  -6.914  -4.294  1.00  0.00      B   
ATOM    673  O3' THY     4      15.705  -8.994  -3.803  1.00  0.00      B   
ATOM    674  P   THY     5      14.178  -9.272  -3.504  1.00  0.00      B   
ATOM    675  O1P THY     5      13.998 -10.732  -3.333  1.00  0.00      B   
ATOM    676  O2P THY     5      13.362  -8.601  -4.539  1.00  0.00      B   
ATOM    677  O5' THY     5      13.898  -8.557  -2.117  1.00  0.00      B   
ATOM    678  C5' THY     5      14.380  -9.150  -0.891  1.00  0.00      B   
ATOM    679  H5' THY     5      15.487  -9.261  -0.916  1.00  0.00      B   
ATOM    680 H5'' THY     5      13.941 -10.166  -0.756  1.00  0.00      B   
ATOM    681  C4' THY     5      14.016  -8.318   0.356  1.00  0.00      B   
ATOM    682  H4' THY     5      14.517  -8.745   1.251  1.00  0.00      B   
ATOM    683  O4' THY     5      14.442  -6.925   0.238  1.00  0.00      B   
ATOM    684  C1' THY     5      13.451  -6.111   0.840  1.00  0.00      B   
ATOM    685  H1' THY     5      13.580  -6.202   1.945  1.00  0.00      B   
ATOM    686  N1  THY     5      13.584  -4.737   0.331  1.00  0.00      B   
ATOM    687  C6  THY     5      13.554  -4.526  -1.027  1.00  0.00      B   
ATOM    688  H6  THY     5      13.607  -5.452  -1.613  1.00  0.00      B   
ATOM    689  C2  THY     5      13.671  -3.693   1.220  1.00  0.00      B   
ATOM    690  O2  THY     5      13.695  -3.845   2.434  1.00  0.00      B   
ATOM    691  N3  THY     5      13.698  -2.453   0.638  1.00  0.00      B   
ATOM    692  H3  THY     5      13.717  -1.681   1.296  1.00  0.00      B   
ATOM    693  C4  THY     5      13.603  -2.156  -0.704  1.00  0.00      B   
ATOM    694  O4  THY     5      13.511  -0.982  -1.066  1.00  0.00      B   
ATOM    695  C5  THY     5      13.601  -3.307  -1.583  1.00  0.00      B   
ATOM    696  C5M THY     5      13.443  -3.111  -3.057  1.00  0.00      B   
ATOM    697  H51 THY     5      12.366  -3.086  -3.337  1.00  0.00      B   
ATOM    698  H52 THY     5      13.927  -3.938  -3.627  1.00  0.00      B   
ATOM    699  H53 THY     5      13.906  -2.156  -3.391  1.00  0.00      B   
ATOM    700  C2' THY     5      12.156  -6.787   0.412  1.00  0.00      B   
ATOM    701 H2'' THY     5      11.961  -6.637  -0.671  1.00  0.00      B   
ATOM    702  H2' THY     5      11.289  -6.432   0.997  1.00  0.00      B   
ATOM    703  C3' THY     5      12.497  -8.255   0.640  1.00  0.00      B   
ATOM    704  H3' THY     5      11.979  -8.903  -0.106  1.00  0.00      B   
ATOM    705  O3' THY     5      12.184  -8.640   1.980  1.00  0.00      B   
ATOM    706  P   THY     6      10.674  -8.849   2.411  1.00  0.00      B   
ATOM    707  O1P THY     6      10.587 -10.100   3.195  1.00  0.00      B   
ATOM    708  O2P THY     6       9.793  -8.717   1.227  1.00  0.00      B   
ATOM    709  O5' THY     6      10.435  -7.602   3.365  1.00  0.00      B   
ATOM    710  C5' THY     6      11.193  -7.535   4.595  1.00  0.00      B   
ATOM    711  H5' THY     6      12.289  -7.626   4.407  1.00  0.00      B   
ATOM    712 H5'' THY     6      10.884  -8.374   5.263  1.00  0.00      B   
ATOM    713  C4' THY     6      10.949  -6.230   5.373  1.00  0.00      B   
ATOM    714  H4' THY     6      11.359  -6.319   6.401  1.00  0.00      B   
ATOM    715  O4' THY     6      11.657  -5.137   4.737  1.00  0.00      B   
ATOM    716  C1' THY     6      11.004  -3.905   5.049  1.00  0.00      B   
ATOM    717  H1' THY     6      11.721  -3.308   5.661  1.00  0.00      B   
ATOM    718  N1  THY     6      10.652  -3.199   3.796  1.00  0.00      B   
ATOM    719  C6  THY     6      10.438  -3.869   2.607  1.00  0.00      B   
ATOM    720  H6  THY     6      10.596  -4.953   2.664  1.00  0.00      B   
ATOM    721  C2  THY     6      10.461  -1.842   3.890  1.00  0.00      B   
ATOM    722  O2  THY     6      10.548  -1.226   4.946  1.00  0.00      B   
ATOM    723  N3  THY     6      10.166  -1.223   2.706  1.00  0.00      B   
ATOM    724  H3  THY     6      10.094  -0.213   2.771  1.00  0.00      B   
ATOM    725  C4  THY     6      10.031  -1.807   1.467  1.00  0.00      B   
ATOM    726  O4  THY     6       9.859  -1.100   0.472  1.00  0.00      B   
ATOM    727  C5  THY     6      10.096  -3.251   1.466  1.00  0.00      B   
ATOM    728  C5M THY     6       9.918  -3.982   0.173  1.00  0.00      B   
ATOM    729  H51 THY     6       9.573  -5.027   0.346  1.00  0.00      B   
ATOM    730  H52 THY     6      10.875  -4.026  -0.390  1.00  0.00      B   
ATOM    731  H53 THY     6       9.163  -3.482  -0.474  1.00  0.00      B   
ATOM    732  C2' THY     6       9.796  -4.285   5.911  1.00  0.00      B   
ATOM    733 H2'' THY     6       8.941  -3.602   5.743  1.00  0.00      B   
ATOM    734  H2' THY     6      10.081  -4.253   6.984  1.00  0.00      B   
ATOM    735  C3' THY     6       9.500  -5.713   5.480  1.00  0.00      B   
ATOM    736  H3' THY     6       8.998  -5.785   4.492  1.00  0.00      B   
ATOM    737  O3' THY     6       8.825  -6.444   6.491  1.00  0.00      B   
ATOM    738  P   THY     7       7.375  -6.227   7.068  1.00  0.00      B   
ATOM    739  O1P THY     7       7.407  -6.622   8.497  1.00  0.00      B   
ATOM    740  O2P THY     7       6.422  -6.939   6.191  1.00  0.00      B   
ATOM    741  O5' THY     7       7.077  -4.664   6.967  1.00  0.00      B   
ATOM    742  C5' THY     7       7.004  -3.907   8.202  1.00  0.00      B   
ATOM    743  H5' THY     7       7.981  -3.951   8.737  1.00  0.00      B   
ATOM    744 H5'' THY     7       6.221  -4.337   8.873  1.00  0.00      B   
ATOM    745  C4' THY     7       6.647  -2.425   7.995  1.00  0.00      B   
ATOM    746  H4' THY     7       6.683  -1.881   8.962  1.00  0.00      B   
ATOM    747  O4' THY     7       7.579  -1.781   7.078  1.00  0.00      B   
ATOM    748  C1' THY     7       6.947  -0.618   6.539  1.00  0.00      B   
ATOM    749  H1' THY     7       7.476   0.266   6.965  1.00  0.00      B   
ATOM    750  N1  THY     7       6.986  -0.628   5.066  1.00  0.00      B   
ATOM    751  C6  THY     7       6.913  -1.801   4.350  1.00  0.00      B   
ATOM    752  H6  THY     7       6.963  -2.709   4.964  1.00  0.00      B   
ATOM    753  C2  THY     7       6.832   0.592   4.453  1.00  0.00      B   
ATOM    754  O2  THY     7       6.724   1.645   5.073  1.00  0.00      B   
ATOM    755  N3  THY     7       6.774   0.543   3.088  1.00  0.00      B   
ATOM    756  H3  THY     7       6.666   1.449   2.648  1.00  0.00      B   
ATOM    757  C4  THY     7       6.729  -0.586   2.296  1.00  0.00      B   
ATOM    758  O4  THY     7       6.583  -0.467   1.078  1.00  0.00      B   
ATOM    759  C5  THY     7       6.856  -1.840   3.011  1.00  0.00      B   
ATOM    760  C5M THY     7       6.694  -3.133   2.277  1.00  0.00      B   
ATOM    761  H51 THY     7       5.620  -3.420   2.221  1.00  0.00      B   
ATOM    762  H52 THY     7       7.239  -3.958   2.791  1.00  0.00      B   
ATOM    763  H53 THY     7       7.088  -3.064   1.239  1.00  0.00      B   
ATOM    764  C2' THY     7       5.516  -0.674   7.059  1.00  0.00      B   
ATOM    765 H2'' THY     7       4.790  -0.301   6.316  1.00  0.00      B   
ATOM    766  H2' THY     7       5.437  -0.077   7.993  1.00  0.00      B   
ATOM    767  C3' THY     7       5.288  -2.142   7.345  1.00  0.00      B   
ATOM    768  H3' THY     7       5.222  -2.776   6.430  1.00  0.00      B   
ATOM    769  O3' THY     7       4.190  -2.280   8.273  1.00  0.00      B   
ATOM    770  P   THY     8       2.772  -2.646   7.619  1.00  0.00      B   
ATOM    771  O1P THY     8       2.331  -3.948   8.162  1.00  0.00      B   
ATOM    772  O2P THY     8       2.856  -2.528   6.142  1.00  0.00      B   
ATOM    773  O5' THY     8       1.713  -1.568   8.084  1.00  0.00      B   
ATOM    774  C5' THY     8       1.834  -0.559   9.091  1.00  0.00      B   
ATOM    775  H5' THY     8       2.672  -0.791   9.788  1.00  0.00      B   
ATOM    776 H5'' THY     8       0.902  -0.547   9.697  1.00  0.00      B   
ATOM    777  C4' THY     8       2.051   0.876   8.546  1.00  0.00      B   
ATOM    778  H4' THY     8       2.328   1.532   9.402  1.00  0.00      B   
ATOM    779  O4' THY     8       3.135   0.948   7.588  1.00  0.00      B   
ATOM    780  C1' THY     8       3.021   2.143   6.809  1.00  0.00      B   
ATOM    781  H1' THY     8       3.899   2.783   7.061  1.00  0.00      B   
ATOM    782  N1  THY     8       3.002   1.824   5.347  1.00  0.00      B   
ATOM    783  C6  THY     8       2.809   0.540   4.871  1.00  0.00      B   
ATOM    784  H6  THY     8       2.671  -0.229   5.641  1.00  0.00      B   
ATOM    785  C2  THY     8       3.200   2.877   4.474  1.00  0.00      B   
ATOM    786  O2  THY     8       3.405   4.025   4.851  1.00  0.00      B   
ATOM    787  N3  THY     8       3.149   2.547   3.140  1.00  0.00      B   
ATOM    788  H3  THY     8       3.259   3.309   2.484  1.00  0.00      B   
ATOM    789  C4  THY     8       2.970   1.288   2.605  1.00  0.00      B   
ATOM    790  O4  THY     8       2.931   1.141   1.383  1.00  0.00      B   
ATOM    791  C5  THY     8       2.836   0.224   3.569  1.00  0.00      B   
ATOM    792  C5M THY     8       2.593  -1.172   3.087  1.00  0.00      B   
ATOM    793  H51 THY     8       1.504  -1.389   3.038  1.00  0.00      B   
ATOM    794  H52 THY     8       3.056  -1.916   3.774  1.00  0.00      B   
ATOM    795  H53 THY     8       3.029  -1.341   2.078  1.00  0.00      B   
ATOM    796  C2' THY     8       1.743   2.796   7.332  1.00  0.00      B   
ATOM    797 H2'' THY     8       1.245   3.407   6.573  1.00  0.00      B   
ATOM    798  H2' THY     8       2.037   3.453   8.179  1.00  0.00      B   
ATOM    799  C3' THY     8       0.921   1.593   7.799  1.00  0.00      B   
ATOM    800  H3' THY     8       0.591   0.948   6.957  1.00  0.00      B   
ATOM    801  O3' THY     8      -0.168   1.904   8.668  1.00  0.00      B   
ATOM    802  P   CYT     9      -0.405   3.166   9.574  1.00  0.00      B   
ATOM    803  O1P CYT     9       0.765   3.330  10.470  1.00  0.00      B   
ATOM    804  O2P CYT     9      -1.730   3.047  10.215  1.00  0.00      B   
ATOM    805  O5' CYT     9      -0.420   4.347   8.522  1.00  0.00      B   
ATOM    806  C5' CYT     9       0.104   5.643   8.878  1.00  0.00      B   
ATOM    807  H5' CYT     9       1.158   5.565   9.234  1.00  0.00      B   
ATOM    808 H5'' CYT     9      -0.514   6.091   9.691  1.00  0.00      B   
ATOM    809  C4' CYT     9       0.067   6.595   7.676  1.00  0.00      B   
ATOM    810  H4' CYT     9       0.422   7.609   7.955  1.00  0.00      B   
ATOM    811  O4' CYT     9       0.916   6.100   6.599  1.00  0.00      B   
ATOM    812  C1' CYT     9       0.374   6.523   5.342  1.00  0.00      B   
ATOM    813  H1' CYT     9       1.123   7.217   4.896  1.00  0.00      B   
ATOM    814  N1  CYT     9       0.145   5.358   4.454  1.00  0.00      B   
ATOM    815  C6  CYT     9      -0.395   4.202   4.967  1.00  0.00      B   
ATOM    816  H6  CYT     9      -0.535   4.187   6.054  1.00  0.00      B   
ATOM    817  C5  CYT     9      -0.620   3.133   4.188  1.00  0.00      B   
ATOM    818  H5  CYT     9      -0.982   2.189   4.592  1.00  0.00      B   
ATOM    819  C2  CYT     9       0.280   5.497   3.075  1.00  0.00      B   
ATOM    820  O2  CYT     9       0.595   6.599   2.599  1.00  0.00      B   
ATOM    821  N3  CYT     9       0.064   4.428   2.273  1.00  0.00      B   
ATOM    822  C4  CYT     9      -0.354   3.266   2.793  1.00  0.00      B   
ATOM    823  N4  CYT     9      -0.533   2.232   1.968  1.00  0.00      B   
ATOM    824  H41 CYT     9      -0.372   2.392   0.987  1.00  0.00      B   
ATOM    825  H42 CYT     9      -0.928   1.371   2.264  1.00  0.00      B   
ATOM    826  C2' CYT     9      -0.893   7.307   5.680  1.00  0.00      B   
ATOM    827 H2'' CYT     9      -1.671   7.179   4.909  1.00  0.00      B   
ATOM    828  H2' CYT     9      -0.654   8.386   5.785  1.00  0.00      B   
ATOM    829  C3' CYT     9      -1.313   6.718   7.016  1.00  0.00      B   
ATOM    830  H3' CYT     9      -1.766   5.704   6.928  1.00  0.00      B   
ATOM    831  O3' CYT     9      -2.124   7.647   7.740  1.00  0.00      B   
ATOM    832  P   THY    10      -3.689   7.644   7.468  1.00  0.00      B   
ATOM    833  O1P THY    10      -4.307   8.706   8.292  1.00  0.00      B   
ATOM    834  O2P THY    10      -4.202   6.265   7.610  1.00  0.00      B   
ATOM    835  O5' THY    10      -3.809   8.032   5.937  1.00  0.00      B   
ATOM    836  C5' THY    10      -3.787   9.414   5.527  1.00  0.00      B   
ATOM    837  H5' THY    10      -2.893   9.929   5.949  1.00  0.00      B   
ATOM    838 H5'' THY    10      -4.698   9.936   5.902  1.00  0.00      B   
ATOM    839  C4' THY    10      -3.742   9.584   3.991  1.00  0.00      B   
ATOM    840  H4' THY    10      -3.563  10.646   3.724  1.00  0.00      B   
ATOM    841  O4' THY    10      -2.696   8.781   3.361  1.00  0.00      B   
ATOM    842  C1' THY    10      -3.142   8.340   2.068  1.00  0.00      B   
ATOM    843  H1' THY    10      -2.409   8.714   1.317  1.00  0.00      B   
ATOM    844  N1  THY    10      -3.239   6.858   2.035  1.00  0.00      B   
ATOM    845  C6  THY    10      -3.472   6.112   3.171  1.00  0.00      B   
ATOM    846  H6  THY    10      -3.552   6.692   4.094  1.00  0.00      B   
ATOM    847  C2  THY    10      -3.286   6.274   0.791  1.00  0.00      B   
ATOM    848  O2  THY    10      -3.228   6.917  -0.250  1.00  0.00      B   
ATOM    849  N3  THY    10      -3.413   4.909   0.798  1.00  0.00      B   
ATOM    850  H3  THY    10      -3.487   4.493  -0.125  1.00  0.00      B   
ATOM    851  C4  THY    10      -3.597   4.095   1.898  1.00  0.00      B   
ATOM    852  O4  THY    10      -3.733   2.881   1.742  1.00  0.00      B   
ATOM    853  C5  THY    10      -3.592   4.779   3.172  1.00  0.00      B   
ATOM    854  C5M THY    10      -3.937   4.040   4.427  1.00  0.00      B   
ATOM    855  H51 THY    10      -5.039   4.013   4.578  1.00  0.00      B   
ATOM    856  H52 THY    10      -3.494   4.536   5.323  1.00  0.00      B   
ATOM    857  H53 THY    10      -3.566   2.992   4.403  1.00  0.00      B   
ATOM    858  C2' THY    10      -4.490   9.023   1.861  1.00  0.00      B   
ATOM    859 H2'' THY    10      -5.162   8.440   1.207  1.00  0.00      B   
ATOM    860  H2' THY    10      -4.337  10.031   1.421  1.00  0.00      B   
ATOM    861  C3' THY    10      -5.013   9.130   3.276  1.00  0.00      B   
ATOM    862  H3' THY    10      -5.312   8.149   3.712  1.00  0.00      B   
ATOM    863  O3' THY    10      -6.018  10.143   3.367  1.00  0.00      B   
ATOM    864  P   THY    11      -7.525   9.691   3.154  1.00  0.00      B   
ATOM    865  O1P THY    11      -8.399  10.846   3.449  1.00  0.00      B   
ATOM    866  O2P THY    11      -7.769   8.430   3.889  1.00  0.00      B   
ATOM    867  O5' THY    11      -7.594   9.362   1.611  1.00  0.00      B   
ATOM    868  C5' THY    11      -7.434  10.399   0.622  1.00  0.00      B   
ATOM    869  H5' THY    11      -6.490  10.967   0.792  1.00  0.00      B   
ATOM    870 H5'' THY    11      -8.288  11.114   0.685  1.00  0.00      B   
ATOM    871  C4' THY    11      -7.397   9.835  -0.812  1.00  0.00      B   
ATOM    872  H4' THY    11      -7.196  10.644  -1.545  1.00  0.00      B   
ATOM    873  O4' THY    11      -6.350   8.833  -0.968  1.00  0.00      B   
ATOM    874  C1' THY    11      -6.797   7.793  -1.845  1.00  0.00      B   
ATOM    875  H1' THY    11      -6.068   7.742  -2.688  1.00  0.00      B   
ATOM    876  N1  THY    11      -6.853   6.499  -1.117  1.00  0.00      B   
ATOM    877  C6  THY    11      -6.927   6.420   0.260  1.00  0.00      B   
ATOM    878  H6  THY    11      -6.940   7.380   0.776  1.00  0.00      B   
ATOM    879  C2  THY    11      -6.933   5.368  -1.890  1.00  0.00      B   
ATOM    880  O2  THY    11      -6.956   5.397  -3.115  1.00  0.00      B   
ATOM    881  N3  THY    11      -6.996   4.195  -1.186  1.00  0.00      B   
ATOM    882  H3  THY    11      -7.012   3.360  -1.762  1.00  0.00      B   
ATOM    883  C4  THY    11      -7.004   4.033   0.182  1.00  0.00      B   
ATOM    884  O4  THY    11      -7.047   2.899   0.661  1.00  0.00      B   
ATOM    885  C5  THY    11      -6.960   5.265   0.936  1.00  0.00      B   
ATOM    886  C5M THY    11      -7.135   5.243   2.422  1.00  0.00      B   
ATOM    887  H51 THY    11      -6.712   4.318   2.871  1.00  0.00      B   
ATOM    888  H52 THY    11      -8.213   5.298   2.692  1.00  0.00      B   
ATOM    889  H53 THY    11      -6.630   6.114   2.901  1.00  0.00      B   
ATOM    890  C2' THY    11      -8.152   8.268  -2.374  1.00  0.00      B   
ATOM    891 H2'' THY    11      -8.826   7.434  -2.636  1.00  0.00      B   
ATOM    892  H2' THY    11      -7.988   8.893  -3.278  1.00  0.00      B   
ATOM    893  C3' THY    11      -8.683   9.116  -1.236  1.00  0.00      B   
ATOM    894  H3' THY    11      -9.050   8.514  -0.373  1.00  0.00      B   
ATOM    895  O3' THY    11      -9.624  10.074  -1.727  1.00  0.00      B   
ATOM    896  P   THY    12     -11.157   9.683  -1.791  1.00  0.00      B   
ATOM    897  O1P THY    12     -11.918  10.884  -2.201  1.00  0.00      B   
ATOM    898  O2P THY    12     -11.538   9.015  -0.528  1.00  0.00      B   
ATOM    899  O5' THY    12     -11.213   8.607  -2.944  1.00  0.00      B   
ATOM    900  C5' THY    12     -10.974   8.966  -4.318  1.00  0.00      B   
ATOM    901  H5' THY    12      -9.969   9.429  -4.442  1.00  0.00      B   
ATOM    902 H5'' THY    12     -11.745   9.700  -4.652  1.00  0.00      B   
ATOM    903  C4' THY    12     -11.075   7.736  -5.235  1.00  0.00      B   
ATOM    904  H4' THY    12     -11.015   8.030  -6.303  1.00  0.00      B   
ATOM    905  O4' THY    12      -9.990   6.799  -4.968  1.00  0.00      B   
ATOM    906  C1' THY    12     -10.452   5.458  -5.191  1.00  0.00      B   
ATOM    907  H1' THY    12      -9.807   5.013  -5.984  1.00  0.00      B   
ATOM    908  N1  THY    12     -10.375   4.678  -3.930  1.00  0.00      B   
ATOM    909  C6  THY    12     -10.473   5.279  -2.691  1.00  0.00      B   
ATOM    910  H6  THY    12     -10.601   6.364  -2.715  1.00  0.00      B   
ATOM    911  C2  THY    12     -10.354   3.308  -4.048  1.00  0.00      B   
ATOM    912  O2  THY    12     -10.374   2.732  -5.130  1.00  0.00      B   
ATOM    913  N3  THY    12     -10.322   2.628  -2.858  1.00  0.00      B   
ATOM    914  H3  THY    12     -10.291   1.619  -2.945  1.00  0.00      B   
ATOM    915  C4  THY    12     -10.352   3.164  -1.587  1.00  0.00      B   
ATOM    916  O4  THY    12     -10.330   2.414  -0.610  1.00  0.00      B   
ATOM    917  C5  THY    12     -10.409   4.607  -1.534  1.00  0.00      B   
ATOM    918  C5M THY    12     -10.584   5.304  -0.222  1.00  0.00      B   
ATOM    919  H51 THY    12     -10.192   6.347  -0.263  1.00  0.00      B   
ATOM    920  H52 THY    12     -10.046   4.776   0.596  1.00  0.00      B   
ATOM    921  H53 THY    12     -11.661   5.365   0.053  1.00  0.00      B   
ATOM    922  C2' THY    12     -11.881   5.613  -5.711  1.00  0.00      B   
ATOM    923 H2'' THY    12     -12.513   4.746  -5.458  1.00  0.00      B   
ATOM    924  H2' THY    12     -11.869   5.743  -6.814  1.00  0.00      B   
ATOM    925  C3' THY    12     -12.337   6.883  -5.027  1.00  0.00      B   
ATOM    926  H3' THY    12     -12.508   6.749  -3.934  1.00  0.00      B   
ATOM    927  O3' THY    12     -13.449   7.461  -5.713  1.00  0.00      B   
ATOM    928  P   THY    13     -14.912   6.968  -5.336  1.00  0.00      B   
ATOM    929  O1P THY    13     -15.890   7.836  -6.029  1.00  0.00      B   
ATOM    930  O2P THY    13     -15.029   6.828  -3.868  1.00  0.00      B   
ATOM    931  O5' THY    13     -14.997   5.517  -5.950  1.00  0.00      B   
ATOM    932  C5' THY    13     -15.001   5.274  -7.368  1.00  0.00      B   
ATOM    933  H5' THY    13     -14.147   5.795  -7.859  1.00  0.00      B   
ATOM    934 H5'' THY    13     -15.949   5.656  -7.812  1.00  0.00      B   
ATOM    935  C4' THY    13     -14.894   3.769  -7.691  1.00  0.00      B   
ATOM    936  H4' THY    13     -14.821   3.604  -8.786  1.00  0.00      B   
ATOM    937  O4' THY    13     -13.700   3.189  -7.071  1.00  0.00      B   
ATOM    938  C1' THY    13     -13.969   1.849  -6.639  1.00  0.00      B   
ATOM    939  H1' THY    13     -13.236   1.187  -7.156  1.00  0.00      B   
ATOM    940  N1  THY    13     -13.834   1.734  -5.157  1.00  0.00      B   
ATOM    941  C6  THY    13     -13.972   2.823  -4.323  1.00  0.00      B   
ATOM    942  H6  THY    13     -14.194   3.762  -4.827  1.00  0.00      B   
ATOM    943  C2  THY    13     -13.665   0.470  -4.637  1.00  0.00      B   
ATOM    944  O2  THY    13     -13.604  -0.535  -5.337  1.00  0.00      B   
ATOM    945  N3  THY    13     -13.580   0.415  -3.267  1.00  0.00      B   
ATOM    946  H3  THY    13     -13.464  -0.509  -2.867  1.00  0.00      B   
ATOM    947  C4  THY    13     -13.659   1.469  -2.382  1.00  0.00      B   
ATOM    948  O4  THY    13     -13.580   1.258  -1.171  1.00  0.00      B   
ATOM    949  C5  THY    13     -13.839   2.764  -2.992  1.00  0.00      B   
ATOM    950  C5M THY    13     -14.045   3.974  -2.136  1.00  0.00      B   
ATOM    951  H51 THY    13     -13.494   3.895  -1.173  1.00  0.00      B   
ATOM    952  H52 THY    13     -15.124   4.120  -1.909  1.00  0.00      B   
ATOM    953  H53 THY    13     -13.687   4.896  -2.650  1.00  0.00      B   
ATOM    954  C2' THY    13     -15.375   1.553  -7.151  1.00  0.00      B   
ATOM    955 H2'' THY    13     -15.898   0.827  -6.516  1.00  0.00      B   
ATOM    956  H2' THY    13     -15.308   1.149  -8.184  1.00  0.00      B   
ATOM    957  C3' THY    13     -16.049   2.908  -7.151  1.00  0.00      B   
ATOM    958  H3' THY    13     -16.299   3.275  -6.129  1.00  0.00      B   
ATOM    959  O3' THY    13     -17.151   2.900  -8.070  1.00  0.00      B   
ATOM    960  P   CYT    14     -18.592   2.503  -7.525  1.00  0.00      B   
ATOM    961  O1P CYT    14     -19.586   3.370  -8.192  1.00  0.00      B   
ATOM    962  O2P CYT    14     -18.582   2.498  -6.041  1.00  0.00      B   
ATOM    963  O5' CYT    14     -18.837   1.013  -7.972  1.00  0.00      B   
ATOM    964  C5' CYT    14     -18.195   0.235  -8.985  1.00  0.00      B   
ATOM    965  H5' CYT    14     -17.241   0.690  -9.330  1.00  0.00      B   
ATOM    966 H5'' CYT    14     -18.881   0.179  -9.860  1.00  0.00      B   
ATOM    967  C4' CYT    14     -17.930  -1.212  -8.508  1.00  0.00      B   
ATOM    968  H4' CYT    14     -17.669  -1.861  -9.369  1.00  0.00      B   
ATOM    969  O4' CYT    14     -16.793  -1.240  -7.597  1.00  0.00      B   
ATOM    970  C1' CYT    14     -17.005  -2.208  -6.557  1.00  0.00      B   
ATOM    971  H1' CYT    14     -16.161  -2.932  -6.636  1.00  0.00      B   
ATOM    972  N1  CYT    14     -16.984  -1.555  -5.223  1.00  0.00      B   
ATOM    973  C6  CYT    14     -17.507  -0.294  -5.063  1.00  0.00      B   
ATOM    974  H6  CYT    14     -17.873   0.190  -5.971  1.00  0.00      B   
ATOM    975  C5  CYT    14     -17.465   0.337  -3.883  1.00  0.00      B   
ATOM    976  H5  CYT    14     -17.813   1.362  -3.769  1.00  0.00      B   
ATOM    977  C2  CYT    14     -16.572  -2.270  -4.100  1.00  0.00      B   
ATOM    978  O2  CYT    14     -16.240  -3.462  -4.219  1.00  0.00      B   
ATOM    979  N3  CYT    14     -16.532  -1.654  -2.896  1.00  0.00      B   
ATOM    980  C4  CYT    14     -16.936  -0.379  -2.772  1.00  0.00      B   
ATOM    981  N4  CYT    14     -16.845   0.210  -1.578  1.00  0.00      B   
ATOM    982  H41 CYT    14     -16.549  -0.353  -0.797  1.00  0.00      B   
ATOM    983  H42 CYT    14     -17.171   1.132  -1.406  1.00  0.00      B   
ATOM    984  C2' CYT    14     -18.305  -2.929  -6.903  1.00  0.00      B   
ATOM    985 H2'' CYT    14     -18.869  -3.256  -6.008  1.00  0.00      B   
ATOM    986  H2' CYT    14     -18.076  -3.815  -7.534  1.00  0.00      B   
ATOM    987  C3' CYT    14     -19.061  -1.891  -7.707  1.00  0.00      B   
ATOM    988  H3' CYT    14     -19.546  -1.143  -7.038  1.00  0.00      B   
ATOM    989  O3' CYT    14     -19.952  -2.560  -8.590  1.00  0.00      B   
ATOM    990  P   CYT    15     -21.447  -2.107  -8.806  1.00  0.00      B   
ATOM    991  O1P CYT    15     -21.595  -1.682 -10.215  1.00  0.00      B   
ATOM    992  O2P CYT    15     -21.863  -1.151  -7.755  1.00  0.00      B   
ATOM    993  O5' CYT    15     -22.283  -3.439  -8.615  1.00  0.00      B   
ATOM    994  C5' CYT    15     -21.764  -4.722  -8.219  1.00  0.00      B   
ATOM    995  H5' CYT    15     -20.677  -4.839  -8.429  1.00  0.00      B   
ATOM    996 H5'' CYT    15     -22.283  -5.494  -8.828  1.00  0.00      B   
ATOM    997  C4' CYT    15     -22.032  -5.056  -6.741  1.00  0.00      B   
ATOM    998  H4' CYT    15     -21.771  -6.115  -6.533  1.00  0.00      B   
ATOM    999  O4' CYT    15     -21.208  -4.218  -5.874  1.00  0.00      B   
ATOM   1000  C1' CYT    15     -22.017  -3.803  -4.798  1.00  0.00      B   
ATOM   1001  H1' CYT    15     -22.115  -4.693  -4.135  1.00  0.00      B   
ATOM   1002  N1  CYT    15     -21.392  -2.659  -4.098  1.00  0.00      B   
ATOM   1003  C6  CYT    15     -21.490  -1.404  -4.644  1.00  0.00      B   
ATOM   1004  H6  CYT    15     -21.967  -1.336  -5.621  1.00  0.00      B   
ATOM   1005  C5  CYT    15     -21.005  -0.327  -4.005  1.00  0.00      B   
ATOM   1006  H5  CYT    15     -21.096   0.677  -4.416  1.00  0.00      B   
ATOM   1007  C2  CYT    15     -20.679  -2.845  -2.911  1.00  0.00      B   
ATOM   1008  O2  CYT    15     -20.533  -3.989  -2.454  1.00  0.00      B   
ATOM   1009  N3  CYT    15     -20.208  -1.766  -2.240  1.00  0.00      B   
ATOM   1010  C4  CYT    15     -20.406  -0.531  -2.727  1.00  0.00      B   
ATOM   1011  N4  CYT    15     -20.079   0.514  -1.960  1.00  0.00      B   
ATOM   1012  H41 CYT    15     -19.785   0.326  -1.016  1.00  0.00      B   
ATOM   1013  H42 CYT    15     -20.224   1.453  -2.254  1.00  0.00      B   
ATOM   1014  C2' CYT    15     -23.357  -3.525  -5.482  1.00  0.00      B   
ATOM   1015 H2'' CYT    15     -23.286  -2.672  -6.189  1.00  0.00      B   
ATOM   1016  H2' CYT    15     -24.194  -3.351  -4.792  1.00  0.00      B   
ATOM   1017  C3' CYT    15     -23.496  -4.805  -6.290  1.00  0.00      B   
ATOM   1018  H3' CYT    15     -24.121  -4.643  -7.200  1.00  0.00      B   
ATOM   1019  O3' CYT    15     -24.011  -5.866  -5.477  1.00  0.00      B   
ATOM   1020  P   CYT    16     -25.560  -5.985  -5.189  1.00  0.00      B   
ATOM   1021  O1P CYT    16     -26.279  -6.039  -6.479  1.00  0.00      B   
ATOM   1022  O2P CYT    16     -25.951  -4.918  -4.234  1.00  0.00      B   
ATOM   1023  O5' CYT    16     -25.697  -7.378  -4.462  1.00  0.00      B   
ATOM   1024  C5' CYT    16     -24.634  -8.262  -4.070  1.00  0.00      B   
ATOM   1025  H5' CYT    16     -23.724  -8.159  -4.701  1.00  0.00      B   
ATOM   1026 H5'' CYT    16     -25.006  -9.299  -4.230  1.00  0.00      B   
ATOM   1027  C4' CYT    16     -24.263  -8.157  -2.576  1.00  0.00      B   
ATOM   1028  H4' CYT    16     -23.978  -9.159  -2.190  1.00  0.00      B   
ATOM   1029  O4' CYT    16     -23.111  -7.281  -2.392  1.00  0.00      B   
ATOM   1030  C1' CYT    16     -23.145  -6.752  -1.052  1.00  0.00      B   
ATOM   1031  H1' CYT    16     -22.221  -7.092  -0.533  1.00  0.00      B   
ATOM   1032  N1  CYT    16     -23.216  -5.265  -1.064  1.00  0.00      B   
ATOM   1033  C6  CYT    16     -23.825  -4.618  -2.110  1.00  0.00      B   
ATOM   1034  H6  CYT    16     -24.108  -5.249  -2.952  1.00  0.00      B   
ATOM   1035  C5  CYT    16     -23.967  -3.287  -2.129  1.00  0.00      B   
ATOM   1036  H5  CYT    16     -24.422  -2.761  -2.963  1.00  0.00      B   
ATOM   1037  C2  CYT    16     -22.897  -4.537   0.081  1.00  0.00      B   
ATOM   1038  O2  CYT    16     -22.556  -5.137   1.111  1.00  0.00      B   
ATOM   1039  N3  CYT    16     -22.962  -3.182   0.049  1.00  0.00      B   
ATOM   1040  C4  CYT    16     -23.466  -2.555  -1.026  1.00  0.00      B   
ATOM   1041  N4  CYT    16     -23.517  -1.223  -1.054  1.00  0.00      B   
ATOM   1042  H41 CYT    16     -23.225  -0.722  -0.228  1.00  0.00      B   
ATOM   1043  H42 CYT    16     -23.960  -0.717  -1.785  1.00  0.00      B   
ATOM   1044  C2' CYT    16     -24.366  -7.411  -0.412  1.00  0.00      B   
ATOM   1045 H2'' CYT    16     -24.778  -6.797   0.404  1.00  0.00      B   
ATOM   1046  H2' CYT    16     -24.079  -8.412  -0.027  1.00  0.00      B   
ATOM   1047  C3' CYT    16     -25.293  -7.541  -1.608  1.00  0.00      B   
ATOM   1048  H3' CYT    16     -25.634  -6.561  -2.002  1.00  0.00      B   
ATOM   1049  O3' CYT    16     -26.396  -8.404  -1.406  1.00  0.00      B   
ATOM   1050  P   CYT    17     -27.061  -9.107  -0.179  1.00  0.00      B   
ATOM   1051  O1P CYT    17     -26.348 -10.381   0.070  1.00  0.00      B   
ATOM   1052  O2P CYT    17     -28.522  -9.180  -0.388  1.00  0.00      B   
ATOM   1053  O5' CYT    17     -26.814  -8.146   1.067  1.00  0.00      B   
ATOM   1054  C5' CYT    17     -26.027  -8.675   2.164  1.00  0.00      B   
ATOM   1055  H5' CYT    17     -25.015  -8.985   1.813  1.00  0.00      B   
ATOM   1056 H5'' CYT    17     -26.515  -9.582   2.592  1.00  0.00      B   
ATOM   1057  C4' CYT    17     -25.819  -7.661   3.301  1.00  0.00      B   
ATOM   1058  H4' CYT    17     -25.085  -8.056   4.034  1.00  0.00      B   
ATOM   1059  O4' CYT    17     -25.329  -6.380   2.804  1.00  0.00      B   
ATOM   1060  C1' CYT    17     -26.253  -5.342   3.126  1.00  0.00      B   
ATOM   1061  H1' CYT    17     -25.840  -4.880   4.053  1.00  0.00      B   
ATOM   1062  N1  CYT    17     -26.334  -4.383   2.006  1.00  0.00      B   
ATOM   1063  C6  CYT    17     -26.597  -4.841   0.736  1.00  0.00      B   
ATOM   1064  H6  CYT    17     -26.628  -5.925   0.617  1.00  0.00      B   
ATOM   1065  C5  CYT    17     -26.737  -3.992  -0.294  1.00  0.00      B   
ATOM   1066  H5  CYT    17     -26.908  -4.339  -1.313  1.00  0.00      B   
ATOM   1067  C2  CYT    17     -26.308  -3.018   2.259  1.00  0.00      B   
ATOM   1068  O2  CYT    17     -26.194  -2.619   3.428  1.00  0.00      B   
ATOM   1069  N3  CYT    17     -26.426  -2.148   1.233  1.00  0.00      B   
ATOM   1070  C4  CYT    17     -26.651  -2.595  -0.013  1.00  0.00      B   
ATOM   1071  N4  CYT    17     -26.804  -1.695  -0.987  1.00  0.00      B   
ATOM   1072  H41 CYT    17     -26.727  -0.728  -0.725  1.00  0.00      B   
ATOM   1073  H42 CYT    17     -26.986  -1.956  -1.931  1.00  0.00      B   
ATOM   1074  C2' CYT    17     -27.580  -6.027   3.459  1.00  0.00      B   
ATOM   1075 H2'' CYT    17     -28.164  -6.227   2.532  1.00  0.00      B   
ATOM   1076  H2' CYT    17     -28.187  -5.417   4.156  1.00  0.00      B   
ATOM   1077  C3' CYT    17     -27.123  -7.344   4.044  1.00  0.00      B   
ATOM   1078  H3' CYT    17     -27.854  -8.147   3.792  1.00  0.00      B   
ATOM   1079  O3' CYT    17     -26.999  -7.251   5.463  1.00  0.00      B   
ATOM   1080  H3T CYT    17     -27.785  -6.830   5.817  1.00  0.00      B   
TER    1081      CYT     17
END
