# Supplementary material for: The ability of locked nucleic acid oligonucleotides to pre-structure the double helix: A molecular simulation and binding study
Source: PLoS One. 2019 Feb 12;14(2):e0211651. doi: 10.1371/journal.pone.0211651 (PMC6372149; doi:10.1371/journal.pone.0211651)
Supplement: S2 File — (TGZ) [file pone.0211651.s007.tgz › plosOne-data/dup2d2l.pdb]

REMARK  17-MER DUPLEX                                                                 
REMARK   DATE:    12/16/16     22: 6:58      CREATED BY USER: xu                      
ATOM      1  H5T GUA     1     -25.579   7.317   1.324  1.00  0.00      A   
ATOM      2  O5' GUA     1     -25.002   8.045   1.591  1.00  0.00      A   
ATOM      3  C5' GUA     1     -25.813   8.795   2.498  1.00  0.00      A   
ATOM      4  H5' GUA     1     -26.206   9.691   1.970  1.00  0.00      A   
ATOM      5 H5'' GUA     1     -25.184   9.142   3.351  1.00  0.00      A   
ATOM      6  C4' GUA     1     -26.985   7.976   3.047  1.00  0.00      A   
ATOM      7  H4' GUA     1     -27.729   8.617   3.567  1.00  0.00      A   
ATOM      8  O4' GUA     1     -27.652   7.226   1.979  1.00  0.00      A   
ATOM      9  C1' GUA     1     -28.237   6.079   2.598  1.00  0.00      A   
ATOM     10  H1' GUA     1     -29.074   6.410   3.253  1.00  0.00      A   
ATOM     11  N9  GUA     1     -28.671   5.112   1.574  1.00  0.00      A   
ATOM     12  C4  GUA     1     -29.081   3.828   1.829  1.00  0.00      A   
ATOM     13  N2  GUA     1     -29.355   1.215   4.068  1.00  0.00      A   
ATOM     14  H21 GUA     1     -29.469   0.219   4.036  1.00  0.00      A   
ATOM     15  H22 GUA     1     -28.988   1.650   4.885  1.00  0.00      A   
ATOM     16  N3  GUA     1     -29.172   3.256   3.042  1.00  0.00      A   
ATOM     17  C2  GUA     1     -29.374   1.951   2.970  1.00  0.00      A   
ATOM     18  N1  GUA     1     -29.640   1.294   1.792  1.00  0.00      A   
ATOM     19  H1  GUA     1     -29.789   0.297   1.815  1.00  0.00      A   
ATOM     20  C6  GUA     1     -29.642   1.873   0.523  1.00  0.00      A   
ATOM     21  O6  GUA     1     -29.900   1.202  -0.485  1.00  0.00      A   
ATOM     22  C5  GUA     1     -29.340   3.264   0.592  1.00  0.00      A   
ATOM     23  N7  GUA     1     -29.139   4.195  -0.423  1.00  0.00      A   
ATOM     24  C8  GUA     1     -28.735   5.272   0.208  1.00  0.00      A   
ATOM     25  H8  GUA     1     -28.461   6.216  -0.264  1.00  0.00      A   
ATOM     26  C2' GUA     1     -27.060   5.586   3.422  1.00  0.00      A   
ATOM     27 H2'' GUA     1     -26.301   5.122   2.757  1.00  0.00      A   
ATOM     28  H2' GUA     1     -27.366   4.862   4.206  1.00  0.00      A   
ATOM     29  C3' GUA     1     -26.503   6.871   4.006  1.00  0.00      A   
ATOM     30  H3' GUA     1     -25.386   6.830   3.947  1.00  0.00      A   
ATOM     31  O3' GUA     1     -27.008   7.059   5.331  1.00  0.00      A   
ATOM     32  P   GUA     2     -25.970   7.191   6.519  1.00  0.00      A   
ATOM     33  O1P GUA     2     -26.672   7.767   7.688  1.00  0.00      A   
ATOM     34  O2P GUA     2     -24.779   7.915   6.022  1.00  0.00      A   
ATOM     35  O5' GUA     2     -25.595   5.669   6.806  1.00  0.00      A   
ATOM     36  C5' GUA     2     -26.014   5.113   8.081  1.00  0.00      A   
ATOM     37  H5' GUA     2     -27.120   5.212   8.199  1.00  0.00      A   
ATOM     38 H5'' GUA     2     -25.531   5.665   8.921  1.00  0.00      A   
ATOM     39  C4' GUA     2     -25.680   3.615   8.257  1.00  0.00      A   
ATOM     40  H4' GUA     2     -26.113   3.251   9.214  1.00  0.00      A   
ATOM     41  O4' GUA     2     -26.259   2.819   7.177  1.00  0.00      A   
ATOM     42  C1' GUA     2     -25.227   2.058   6.546  1.00  0.00      A   
ATOM     43  H1' GUA     2     -25.208   1.062   7.047  1.00  0.00      A   
ATOM     44  N9  GUA     2     -25.532   1.944   5.131  1.00  0.00      A   
ATOM     45  C4  GUA     2     -25.933   0.832   4.445  1.00  0.00      A   
ATOM     46  N2  GUA     2     -26.417  -2.592   4.322  1.00  0.00      A   
ATOM     47  H21 GUA     2     -26.391  -3.308   3.618  1.00  0.00      A   
ATOM     48  H22 GUA     2     -26.212  -2.825   5.266  1.00  0.00      A   
ATOM     49  N3  GUA     2     -26.140  -0.397   4.960  1.00  0.00      A   
ATOM     50  C2  GUA     2     -26.325  -1.309   4.016  1.00  0.00      A   
ATOM     51  N1  GUA     2     -26.457  -0.994   2.689  1.00  0.00      A   
ATOM     52  H1  GUA     2     -26.564  -1.749   2.028  1.00  0.00      A   
ATOM     53  C6  GUA     2     -26.324   0.276   2.136  1.00  0.00      A   
ATOM     54  O6  GUA     2     -26.473   0.476   0.926  1.00  0.00      A   
ATOM     55  C5  GUA     2     -26.037   1.239   3.128  1.00  0.00      A   
ATOM     56  N7  GUA     2     -25.735   2.582   2.996  1.00  0.00      A   
ATOM     57  C8  GUA     2     -25.432   2.957   4.215  1.00  0.00      A   
ATOM     58  H8  GUA     2     -25.152   3.968   4.521  1.00  0.00      A   
ATOM     59  C2' GUA     2     -23.930   2.805   6.841  1.00  0.00      A   
ATOM     60 H2'' GUA     2     -23.835   3.704   6.193  1.00  0.00      A   
ATOM     61  H2' GUA     2     -23.032   2.180   6.693  1.00  0.00      A   
ATOM     62  C3' GUA     2     -24.172   3.281   8.261  1.00  0.00      A   
ATOM     63  H3' GUA     2     -23.607   4.221   8.461  1.00  0.00      A   
ATOM     64  O3' GUA     2     -23.839   2.281   9.231  1.00  0.00      A   
ATOM     65  P   GUA     3     -22.355   1.761   9.394  1.00  0.00      A   
ATOM     66  O1P GUA     3     -22.146   1.441  10.824  1.00  0.00      A   
ATOM     67  O2P GUA     3     -21.427   2.730   8.771  1.00  0.00      A   
ATOM     68  O5' GUA     3     -22.393   0.415   8.539  1.00  0.00      A   
ATOM     69  C5' GUA     3     -23.001  -0.747   9.155  1.00  0.00      A   
ATOM     70  H5' GUA     3     -24.085  -0.565   9.345  1.00  0.00      A   
ATOM     71 H5'' GUA     3     -22.507  -0.970  10.132  1.00  0.00      A   
ATOM     72  C4' GUA     3     -22.865  -2.019   8.302  1.00  0.00      A   
ATOM     73  H4' GUA     3     -23.228  -2.903   8.866  1.00  0.00      A   
ATOM     74  O4' GUA     3     -23.684  -1.919   7.110  1.00  0.00      A   
ATOM     75  C1' GUA     3     -23.048  -2.608   6.035  1.00  0.00      A   
ATOM     76  H1' GUA     3     -23.723  -3.444   5.743  1.00  0.00      A   
ATOM     77  N9  GUA     3     -22.899  -1.691   4.903  1.00  0.00      A   
ATOM     78  C4  GUA     3     -22.913  -2.078   3.594  1.00  0.00      A   
ATOM     79  N2  GUA     3     -23.103  -4.592   1.248  1.00  0.00      A   
ATOM     80  H21 GUA     3     -23.281  -4.687   0.264  1.00  0.00      A   
ATOM     81  H22 GUA     3     -23.109  -5.385   1.845  1.00  0.00      A   
ATOM     82  N3  GUA     3     -23.035  -3.341   3.156  1.00  0.00      A   
ATOM     83  C2  GUA     3     -23.094  -3.413   1.838  1.00  0.00      A   
ATOM     84  N1  GUA     3     -23.106  -2.311   1.017  1.00  0.00      A   
ATOM     85  H1  GUA     3     -23.280  -2.445   0.032  1.00  0.00      A   
ATOM     86  C6  GUA     3     -23.012  -0.986   1.443  1.00  0.00      A   
ATOM     87  O6  GUA     3     -23.043  -0.057   0.626  1.00  0.00      A   
ATOM     88  C5  GUA     3     -22.850  -0.910   2.857  1.00  0.00      A   
ATOM     89  N7  GUA     3     -22.727   0.191   3.696  1.00  0.00      A   
ATOM     90  C8  GUA     3     -22.753  -0.323   4.908  1.00  0.00      A   
ATOM     91  H8  GUA     3     -22.696   0.233   5.848  1.00  0.00      A   
ATOM     92  C2' GUA     3     -21.756  -3.204   6.600  1.00  0.00      A   
ATOM     93 H2'' GUA     3     -20.936  -3.216   5.863  1.00  0.00      A   
ATOM     94  H2' GUA     3     -21.960  -4.246   6.926  1.00  0.00      A   
ATOM     95  C3' GUA     3     -21.445  -2.321   7.793  1.00  0.00      A   
ATOM     96  H3' GUA     3     -20.944  -1.366   7.509  1.00  0.00      A   
ATOM     97  O3' GUA     3     -20.742  -3.059   8.797  1.00  0.00      A   
ATOM     98  P   GUA     4     -19.189  -3.330   8.671  1.00  0.00      A   
ATOM     99  O1P GUA     4     -18.699  -3.863   9.961  1.00  0.00      A   
ATOM    100  O2P GUA     4     -18.506  -2.144   8.113  1.00  0.00      A   
ATOM    101  O5' GUA     4     -19.095  -4.483   7.598  1.00  0.00      A   
ATOM    102  C5' GUA     4     -19.659  -5.786   7.852  1.00  0.00      A   
ATOM    103  H5' GUA     4     -20.748  -5.703   8.068  1.00  0.00      A   
ATOM    104 H5'' GUA     4     -19.169  -6.250   8.739  1.00  0.00      A   
ATOM    105  C4' GUA     4     -19.486  -6.737   6.650  1.00  0.00      A   
ATOM    106  H4' GUA     4     -20.054  -7.675   6.827  1.00  0.00      A   
ATOM    107  O4' GUA     4     -19.976  -6.130   5.418  1.00  0.00      A   
ATOM    108  C1' GUA     4     -18.891  -5.942   4.504  1.00  0.00      A   
ATOM    109  H1' GUA     4     -18.963  -6.772   3.764  1.00  0.00      A   
ATOM    110  N9  GUA     4     -19.048  -4.641   3.870  1.00  0.00      A   
ATOM    111  C4  GUA     4     -19.373  -4.411   2.563  1.00  0.00      A   
ATOM    112  N2  GUA     4     -19.929  -5.580  -0.651  1.00  0.00      A   
ATOM    113  H21 GUA     4     -19.927  -5.184  -1.573  1.00  0.00      A   
ATOM    114  H22 GUA     4     -19.685  -6.535  -0.529  1.00  0.00      A   
ATOM    115  N3  GUA     4     -19.589  -5.347   1.616  1.00  0.00      A   
ATOM    116  C2  GUA     4     -19.800  -4.816   0.420  1.00  0.00      A   
ATOM    117  N1  GUA     4     -19.865  -3.465   0.206  1.00  0.00      A   
ATOM    118  H1  GUA     4     -20.027  -3.144  -0.739  1.00  0.00      A   
ATOM    119  C6  GUA     4     -19.680  -2.479   1.169  1.00  0.00      A   
ATOM    120  O6  GUA     4     -19.752  -1.281   0.892  1.00  0.00      A   
ATOM    121  C5  GUA     4     -19.393  -3.038   2.432  1.00  0.00      A   
ATOM    122  N7  GUA     4     -19.073  -2.415   3.625  1.00  0.00      A   
ATOM    123  C8  GUA     4     -18.870  -3.407   4.457  1.00  0.00      A   
ATOM    124  H8  GUA     4     -18.619  -3.299   5.516  1.00  0.00      A   
ATOM    125  C2' GUA     4     -17.603  -6.100   5.311  1.00  0.00      A   
ATOM    126 H2'' GUA     4     -17.338  -5.146   5.817  1.00  0.00      A   
ATOM    127  H2' GUA     4     -16.749  -6.407   4.684  1.00  0.00      A   
ATOM    128  C3' GUA     4     -18.016  -7.103   6.372  1.00  0.00      A   
ATOM    129  H3' GUA     4     -17.439  -6.935   7.312  1.00  0.00      A   
ATOM    130  O3' GUA     4     -17.872  -8.456   5.930  1.00  0.00      A   
ATOM    131  P   ADE     5     -16.441  -9.077   5.675  1.00  0.00      A   
ATOM    132  O1P ADE     5     -16.527 -10.538   5.899  1.00  0.00      A   
ATOM    133  O2P ADE     5     -15.432  -8.326   6.453  1.00  0.00      A   
ATOM    134  O5' ADE     5     -16.215  -8.803   4.125  1.00  0.00      A   
ATOM    135  C5' ADE     5     -17.135  -9.398   3.181  1.00  0.00      A   
ATOM    136  H5' ADE     5     -18.164  -8.993   3.321  1.00  0.00      A   
ATOM    137 H5'' ADE     5     -17.175 -10.503   3.334  1.00  0.00      A   
ATOM    138  C4' ADE     5     -16.714  -9.164   1.718  1.00  0.00      A   
ATOM    139  H4' ADE     5     -17.272  -9.863   1.058  1.00  0.00      A   
ATOM    140  O4' ADE     5     -17.068  -7.813   1.295  1.00  0.00      A   
ATOM    141  C1' ADE     5     -15.957  -7.206   0.647  1.00  0.00      A   
ATOM    142  H1' ADE     5     -16.024  -7.470  -0.435  1.00  0.00      A   
ATOM    143  N9  ADE     5     -16.050  -5.772   0.874  1.00  0.00      A   
ATOM    144  C5  ADE     5     -16.328  -3.605   0.642  1.00  0.00      A   
ATOM    145  N7  ADE     5     -16.010  -3.815   1.974  1.00  0.00      A   
ATOM    146  C8  ADE     5     -15.869  -5.116   2.064  1.00  0.00      A   
ATOM    147  H8  ADE     5     -15.633  -5.664   2.980  1.00  0.00      A   
ATOM    148  N1  ADE     5     -16.885  -2.570  -1.413  1.00  0.00      A   
ATOM    149  C2  ADE     5     -16.897  -3.801  -1.941  1.00  0.00      A   
ATOM    150  H2  ADE     5     -17.138  -3.858  -3.009  1.00  0.00      A   
ATOM    151  N3  ADE     5     -16.651  -4.970  -1.346  1.00  0.00      A   
ATOM    152  C4  ADE     5     -16.366  -4.805  -0.045  1.00  0.00      A   
ATOM    153  C6  ADE     5     -16.607  -2.432  -0.091  1.00  0.00      A   
ATOM    154  N6  ADE     5     -16.646  -1.203   0.462  1.00  0.00      A   
ATOM    155  H61 ADE     5     -16.923  -0.445  -0.135  1.00  0.00      A   
ATOM    156  H62 ADE     5     -16.870  -1.118   1.433  1.00  0.00      A   
ATOM    157  C2' ADE     5     -14.731  -7.873   1.268  1.00  0.00      A   
ATOM    158 H2'' ADE     5     -14.527  -7.467   2.282  1.00  0.00      A   
ATOM    159  H2' ADE     5     -13.826  -7.763   0.641  1.00  0.00      A   
ATOM    160  C3' ADE     5     -15.205  -9.313   1.425  1.00  0.00      A   
ATOM    161  H3' ADE     5     -14.727  -9.793   2.311  1.00  0.00      A   
ATOM    162  O3' ADE     5     -14.963 -10.075   0.240  1.00  0.00      A   
ATOM    163  P   ADE     6     -13.496 -10.535  -0.137  1.00  0.00      A   
ATOM    164  O1P ADE     6     -12.576 -10.289   0.995  1.00  0.00      A   
ATOM    165  O2P ADE     6     -13.564 -11.911  -0.679  1.00  0.00      A   
ATOM    166  O5' ADE     6     -13.135  -9.538  -1.319  1.00  0.00      A   
ATOM    167  C5' ADE     6     -13.963  -9.579  -2.506  1.00  0.00      A   
ATOM    168  H5' ADE     6     -15.050  -9.573  -2.252  1.00  0.00      A   
ATOM    169 H5'' ADE     6     -13.749 -10.513  -3.077  1.00  0.00      A   
ATOM    170  C4' ADE     6     -13.721  -8.386  -3.445  1.00  0.00      A   
ATOM    171  H4' ADE     6     -14.373  -8.480  -4.341  1.00  0.00      A   
ATOM    172  O4' ADE     6     -14.068  -7.129  -2.795  1.00  0.00      A   
ATOM    173  C1' ADE     6     -13.197  -6.137  -3.305  1.00  0.00      A   
ATOM    174  H1' ADE     6     -13.508  -5.910  -4.352  1.00  0.00      A   
ATOM    175  N9  ADE     6     -13.272  -4.972  -2.438  1.00  0.00      A   
ATOM    176  C5  ADE     6     -13.462  -2.926  -1.664  1.00  0.00      A   
ATOM    177  N7  ADE     6     -13.232  -3.738  -0.560  1.00  0.00      A   
ATOM    178  C8  ADE     6     -13.124  -4.942  -1.075  1.00  0.00      A   
ATOM    179  H8  ADE     6     -12.954  -5.864  -0.513  1.00  0.00      A   
ATOM    180  N1  ADE     6     -13.807  -1.034  -3.048  1.00  0.00      A   
ATOM    181  C2  ADE     6     -13.825  -1.892  -4.078  1.00  0.00      A   
ATOM    182  H2  ADE     6     -13.975  -1.444  -5.068  1.00  0.00      A   
ATOM    183  N3  ADE     6     -13.687  -3.219  -4.068  1.00  0.00      A   
ATOM    184  C4  ADE     6     -13.494  -3.677  -2.825  1.00  0.00      A   
ATOM    185  C6  ADE     6     -13.636  -1.531  -1.797  1.00  0.00      A   
ATOM    186  N6  ADE     6     -13.657  -0.682  -0.748  1.00  0.00      A   
ATOM    187  H61 ADE     6     -13.824   0.291  -0.934  1.00  0.00      A   
ATOM    188  H62 ADE     6     -13.909  -1.027   0.153  1.00  0.00      A   
ATOM    189  C2' ADE     6     -11.858  -6.859  -3.290  1.00  0.00      A   
ATOM    190 H2'' ADE     6     -11.521  -7.043  -2.246  1.00  0.00      A   
ATOM    191  H2' ADE     6     -11.071  -6.316  -3.842  1.00  0.00      A   
ATOM    192  C3' ADE     6     -12.261  -8.195  -3.920  1.00  0.00      A   
ATOM    193  H3' ADE     6     -11.645  -9.031  -3.513  1.00  0.00      A   
ATOM    194  O3' ADE     6     -12.184  -8.132  -5.347  1.00  0.00      A   
ATOM    195  P   ADE     7     -10.788  -8.104  -6.082  1.00  0.00      A   
ATOM    196  O1P ADE     7     -10.898  -8.905  -7.321  1.00  0.00      A   
ATOM    197  O2P ADE     7      -9.712  -8.454  -5.129  1.00  0.00      A   
ATOM    198  O5' ADE     7     -10.661  -6.568  -6.460  1.00  0.00      A   
ATOM    199  C5' ADE     7     -11.662  -5.980  -7.323  1.00  0.00      A   
ATOM    200  H5' ADE     7     -12.627  -5.864  -6.778  1.00  0.00      A   
ATOM    201 H5'' ADE     7     -11.844  -6.633  -8.211  1.00  0.00      A   
ATOM    202  C4' ADE     7     -11.229  -4.608  -7.866  1.00  0.00      A   
ATOM    203  H4' ADE     7     -11.839  -4.352  -8.759  1.00  0.00      A   
ATOM    204  O4' ADE     7     -11.478  -3.578  -6.873  1.00  0.00      A   
ATOM    205  C1' ADE     7     -10.297  -2.820  -6.656  1.00  0.00      A   
ATOM    206  H1' ADE     7     -10.336  -1.954  -7.358  1.00  0.00      A   
ATOM    207  N9  ADE     7     -10.308  -2.410  -5.267  1.00  0.00      A   
ATOM    208  C5  ADE     7     -10.382  -1.216  -3.433  1.00  0.00      A   
ATOM    209  N7  ADE     7     -10.326  -2.543  -3.024  1.00  0.00      A   
ATOM    210  C8  ADE     7     -10.293  -3.213  -4.156  1.00  0.00      A   
ATOM    211  H8  ADE     7     -10.265  -4.302  -4.255  1.00  0.00      A   
ATOM    212  N1  ADE     7     -10.498   1.146  -3.439  1.00  0.00      A   
ATOM    213  C2  ADE     7     -10.488   1.071  -4.774  1.00  0.00      A   
ATOM    214  H2  ADE     7     -10.529   2.027  -5.309  1.00  0.00      A   
ATOM    215  N3  ADE     7     -10.429  -0.010  -5.547  1.00  0.00      A   
ATOM    216  C4  ADE     7     -10.381  -1.128  -4.813  1.00  0.00      A   
ATOM    217  C6  ADE     7     -10.449  -0.002  -2.719  1.00  0.00      A   
ATOM    218  N6  ADE     7     -10.493   0.083  -1.375  1.00  0.00      A   
ATOM    219  H61 ADE     7     -10.628   0.995  -0.978  1.00  0.00      A   
ATOM    220  H62 ADE     7     -10.758  -0.715  -0.840  1.00  0.00      A   
ATOM    221  C2' ADE     7      -9.142  -3.738  -7.044  1.00  0.00      A   
ATOM    222 H2'' ADE     7      -8.934  -4.475  -6.238  1.00  0.00      A   
ATOM    223  H2' ADE     7      -8.216  -3.178  -7.274  1.00  0.00      A   
ATOM    224  C3' ADE     7      -9.734  -4.482  -8.231  1.00  0.00      A   
ATOM    225  H3' ADE     7      -9.310  -5.511  -8.306  1.00  0.00      A   
ATOM    226  O3' ADE     7      -9.542  -3.766  -9.453  1.00  0.00      A   
ATOM    227  P   ADE     8      -8.114  -3.693 -10.130  1.00  0.00      A   
ATOM    228  O1P ADE     8      -8.299  -3.689 -11.599  1.00  0.00      A   
ATOM    229  O2P ADE     8      -7.227  -4.730  -9.559  1.00  0.00      A   
ATOM    230  O5' ADE     8      -7.602  -2.262  -9.673  1.00  0.00      A   
ATOM    231  C5' ADE     8      -8.395  -1.116 -10.065  1.00  0.00      A   
ATOM    232  H5' ADE     8      -9.468  -1.246  -9.784  1.00  0.00      A   
ATOM    233 H5'' ADE     8      -8.341  -0.983 -11.171  1.00  0.00      A   
ATOM    234  C4' ADE     8      -7.918   0.189  -9.416  1.00  0.00      A   
ATOM    235  H4' ADE     8      -8.548   1.039  -9.758  1.00  0.00      A   
ATOM    236  O4' ADE     8      -8.044   0.118  -7.979  1.00  0.00      A   
ATOM    237  C1' ADE     8      -7.158   1.083  -7.459  1.00  0.00      A   
ATOM    238  H1' ADE     8      -7.524   2.095  -7.751  1.00  0.00      A   
ATOM    239  N9  ADE     8      -7.107   0.897  -6.018  1.00  0.00      A   
ATOM    240  C5  ADE     8      -7.116   1.244  -3.853  1.00  0.00      A   
ATOM    241  N7  ADE     8      -7.037  -0.135  -4.021  1.00  0.00      A   
ATOM    242  C8  ADE     8      -7.035  -0.286  -5.325  1.00  0.00      A   
ATOM    243  H8  ADE     8      -7.003  -1.240  -5.857  1.00  0.00      A   
ATOM    244  N1  ADE     8      -7.249   3.404  -2.883  1.00  0.00      A   
ATOM    245  C2  ADE     8      -7.254   3.875  -4.139  1.00  0.00      A   
ATOM    246  H2  ADE     8      -7.313   4.965  -4.240  1.00  0.00      A   
ATOM    247  N3  ADE     8      -7.253   3.202  -5.290  1.00  0.00      A   
ATOM    248  C4  ADE     8      -7.163   1.885  -5.076  1.00  0.00      A   
ATOM    249  C6  ADE     8      -7.183   2.059  -2.703  1.00  0.00      A   
ATOM    250  N6  ADE     8      -7.218   1.554  -1.454  1.00  0.00      A   
ATOM    251  H61 ADE     8      -7.352   2.174  -0.676  1.00  0.00      A   
ATOM    252  H62 ADE     8      -7.260   0.569  -1.319  1.00  0.00      A   
ATOM    253  C2' ADE     8      -5.883   0.731  -8.212  1.00  0.00      A   
ATOM    254 H2'' ADE     8      -5.464  -0.234  -7.854  1.00  0.00      A   
ATOM    255  H2' ADE     8      -5.115   1.522  -8.134  1.00  0.00      A   
ATOM    256  C3' ADE     8      -6.429   0.541  -9.637  1.00  0.00      A   
ATOM    257  H3' ADE     8      -5.933  -0.320 -10.142  1.00  0.00      A   
ATOM    258  O3' ADE     8      -6.316   1.739 -10.407  1.00  0.00      A   
ATOM    259  P   GUA     9      -4.921   2.224 -10.960  1.00  0.00      A   
ATOM    260  O1P GUA     9      -5.128   2.808 -12.304  1.00  0.00      A   
ATOM    261  O2P GUA     9      -3.919   1.143 -10.826  1.00  0.00      A   
ATOM    262  O5' GUA     9      -4.563   3.386  -9.943  1.00  0.00      A   
ATOM    263  C5' GUA     9      -5.492   4.482  -9.788  1.00  0.00      A   
ATOM    264  H5' GUA     9      -6.477   4.125  -9.404  1.00  0.00      A   
ATOM    265 H5'' GUA     9      -5.663   4.976 -10.775  1.00  0.00      A   
ATOM    266  C4' GUA     9      -4.961   5.557  -8.826  1.00  0.00      A   
ATOM    267  H4' GUA     9      -5.546   6.494  -8.949  1.00  0.00      A   
ATOM    268  O4' GUA     9      -5.142   5.121  -7.449  1.00  0.00      A   
ATOM    269  C1' GUA     9      -3.946   5.365  -6.719  1.00  0.00      A   
ATOM    270  H1' GUA     9      -3.984   6.426  -6.382  1.00  0.00      A   
ATOM    271  N9  GUA     9      -3.905   4.437  -5.588  1.00  0.00      A   
ATOM    272  C4  GUA     9      -3.795   4.773  -4.268  1.00  0.00      A   
ATOM    273  N2  GUA     9      -3.386   7.187  -1.830  1.00  0.00      A   
ATOM    274  H21 GUA     9      -3.165   7.226  -0.852  1.00  0.00      A   
ATOM    275  H22 GUA     9      -3.210   7.975  -2.414  1.00  0.00      A   
ATOM    276  N3  GUA     9      -3.687   6.020  -3.780  1.00  0.00      A   
ATOM    277  C2  GUA     9      -3.592   6.046  -2.461  1.00  0.00      A   
ATOM    278  N1  GUA     9      -3.632   4.915  -1.684  1.00  0.00      A   
ATOM    279  H1  GUA     9      -3.546   5.018  -0.684  1.00  0.00      A   
ATOM    280  C6  GUA     9      -3.758   3.609  -2.154  1.00  0.00      A   
ATOM    281  O6  GUA     9      -3.783   2.650  -1.374  1.00  0.00      A   
ATOM    282  C5  GUA     9      -3.816   3.577  -3.576  1.00  0.00      A   
ATOM    283  N7  GUA     9      -3.915   2.500  -4.452  1.00  0.00      A   
ATOM    284  C8  GUA     9      -3.969   3.066  -5.639  1.00  0.00      A   
ATOM    285  H8  GUA     9      -4.077   2.547  -6.594  1.00  0.00      A   
ATOM    286  C2' GUA     9      -2.836   5.192  -7.749  1.00  0.00      A   
ATOM    287 H2'' GUA     9      -2.694   4.116  -7.990  1.00  0.00      A   
ATOM    288  H2' GUA     9      -1.875   5.625  -7.417  1.00  0.00      A   
ATOM    289  C3' GUA     9      -3.455   5.887  -8.960  1.00  0.00      A   
ATOM    290  H3' GUA     9      -3.083   5.434  -9.909  1.00  0.00      A   
ATOM    291  O3' GUA     9      -3.214   7.298  -8.938  1.00  0.00      A   
ATOM    292  P   ADE    10      -1.775   7.874  -9.249  1.00  0.00      A   
ATOM    293  O1P ADE    10      -1.935   9.157  -9.969  1.00  0.00      A   
ATOM    294  O2P ADE    10      -0.937   6.834  -9.884  1.00  0.00      A   
ATOM    295  O5' ADE    10      -1.210   8.169  -7.791  1.00  0.00      A   
ATOM    296  C5' ADE    10      -1.953   9.086  -6.954  1.00  0.00      A   
ATOM    297  H5' ADE    10      -2.939   8.649  -6.669  1.00  0.00      A   
ATOM    298 H5'' ADE    10      -2.146  10.039  -7.504  1.00  0.00      A   
ATOM    299  C4' ADE    10      -1.201   9.469  -5.665  1.00  0.00      A   
ATOM    300  H4' ADE    10      -1.645  10.401  -5.255  1.00  0.00      A   
ATOM    301  O4' ADE    10      -1.377   8.445  -4.637  1.00  0.00      A   
ATOM    302  C1' ADE    10      -0.118   8.111  -4.060  1.00  0.00      A   
ATOM    303  H1' ADE    10       0.037   8.794  -3.193  1.00  0.00      A   
ATOM    304  N9  ADE    10      -0.182   6.710  -3.658  1.00  0.00      A   
ATOM    305  C5  ADE    10      -0.281   4.828  -2.523  1.00  0.00      A   
ATOM    306  N7  ADE    10      -0.337   4.477  -3.863  1.00  0.00      A   
ATOM    307  C8  ADE    10      -0.294   5.628  -4.494  1.00  0.00      A   
ATOM    308  H8  ADE    10      -0.348   5.759  -5.578  1.00  0.00      A   
ATOM    309  N1  ADE    10      -0.296   4.716  -0.153  1.00  0.00      A   
ATOM    310  C2  ADE    10      -0.229   6.053  -0.174  1.00  0.00      A   
ATOM    311  H2  ADE    10      -0.207   6.542   0.807  1.00  0.00      A   
ATOM    312  N3  ADE    10      -0.158   6.877  -1.223  1.00  0.00      A   
ATOM    313  C4  ADE    10      -0.195   6.201  -2.380  1.00  0.00      A   
ATOM    314  C6  ADE    10      -0.333   4.057  -1.341  1.00  0.00      A   
ATOM    315  N6  ADE    10      -0.456   2.716  -1.348  1.00  0.00      A   
ATOM    316  H61 ADE    10      -0.578   2.261  -0.460  1.00  0.00      A   
ATOM    317  H62 ADE    10      -0.803   2.257  -2.163  1.00  0.00      A   
ATOM    318  C2' ADE    10       0.907   8.421  -5.152  1.00  0.00      A   
ATOM    319 H2'' ADE    10       0.921   7.617  -5.920  1.00  0.00      A   
ATOM    320  H2' ADE    10       1.927   8.553  -4.745  1.00  0.00      A   
ATOM    321  C3' ADE    10       0.323   9.674  -5.799  1.00  0.00      A   
ATOM    322  H3' ADE    10       0.579   9.717  -6.883  1.00  0.00      A   
ATOM    323  O3' ADE    10       0.746  10.866  -5.137  1.00  0.00      A   
ATOM    324  P   ADE    11       2.233  11.387  -5.220  1.00  0.00      A   
ATOM    325  O1P ADE    11       2.205  12.866  -5.229  1.00  0.00      A   
ATOM    326  O2P ADE    11       2.945  10.707  -6.325  1.00  0.00      A   
ATOM    327  O5' ADE    11       2.826  10.890  -3.836  1.00  0.00      A   
ATOM    328  C5' ADE    11       2.130  11.244  -2.617  1.00  0.00      A   
ATOM    329  H5' ADE    11       1.032  11.054  -2.691  1.00  0.00      A   
ATOM    330 H5'' ADE    11       2.278  12.329  -2.409  1.00  0.00      A   
ATOM    331  C4' ADE    11       2.632  10.460  -1.396  1.00  0.00      A   
ATOM    332  H4' ADE    11       2.074  10.764  -0.484  1.00  0.00      A   
ATOM    333  O4' ADE    11       2.443   9.039  -1.567  1.00  0.00      A   
ATOM    334  C1' ADE    11       3.230   8.438  -0.560  1.00  0.00      A   
ATOM    335  H1' ADE    11       2.828   8.737   0.436  1.00  0.00      A   
ATOM    336  N9  ADE    11       3.197   6.995  -0.773  1.00  0.00      A   
ATOM    337  C5  ADE    11       3.040   4.819  -0.507  1.00  0.00      A   
ATOM    338  N7  ADE    11       3.211   5.029  -1.869  1.00  0.00      A   
ATOM    339  C8  ADE    11       3.299   6.336  -1.973  1.00  0.00      A   
ATOM    340  H8  ADE    11       3.422   6.893  -2.905  1.00  0.00      A   
ATOM    341  N1  ADE    11       2.723   3.778   1.597  1.00  0.00      A   
ATOM    342  C2  ADE    11       2.725   5.013   2.119  1.00  0.00      A   
ATOM    343  H2  ADE    11       2.593   5.067   3.206  1.00  0.00      A   
ATOM    344  N3  ADE    11       2.865   6.188   1.499  1.00  0.00      A   
ATOM    345  C4  ADE    11       3.024   6.022   0.178  1.00  0.00      A   
ATOM    346  C6  ADE    11       2.874   3.642   0.256  1.00  0.00      A   
ATOM    347  N6  ADE    11       2.840   2.406  -0.286  1.00  0.00      A   
ATOM    348  H61 ADE    11       2.644   1.629   0.317  1.00  0.00      A   
ATOM    349  H62 ADE    11       2.650   2.309  -1.259  1.00  0.00      A   
ATOM    350  C2' ADE    11       4.572   9.112  -0.833  1.00  0.00      A   
ATOM    351 H2'' ADE    11       5.057   8.692  -1.738  1.00  0.00      A   
ATOM    352  H2' ADE    11       5.255   9.024   0.034  1.00  0.00      A   
ATOM    353  C3' ADE    11       4.147  10.567  -1.126  1.00  0.00      A   
ATOM    354  H3' ADE    11       4.638  10.946  -2.052  1.00  0.00      A   
ATOM    355  O3' ADE    11       4.377  11.422  -0.006  1.00  0.00      A   
ATOM    356  P   ADE    12       5.837  11.944   0.305  1.00  0.00      A   
ATOM    357  O1P ADE    12       5.734  13.301   0.889  1.00  0.00      A   
ATOM    358  O2P ADE    12       6.707  11.768  -0.879  1.00  0.00      A   
ATOM    359  O5' ADE    12       6.305  10.940   1.438  1.00  0.00      A   
ATOM    360  C5' ADE    12       5.522  10.871   2.651  1.00  0.00      A   
ATOM    361  H5' ADE    12       4.432  10.760   2.437  1.00  0.00      A   
ATOM    362 H5'' ADE    12       5.665  11.809   3.237  1.00  0.00      A   
ATOM    363  C4' ADE    12       5.937   9.693   3.537  1.00  0.00      A   
ATOM    364  H4' ADE    12       5.398   9.739   4.507  1.00  0.00      A   
ATOM    365  O4' ADE    12       5.577   8.432   2.908  1.00  0.00      A   
ATOM    366  C1' ADE    12       6.534   7.478   3.317  1.00  0.00      A   
ATOM    367  H1' ADE    12       6.350   7.245   4.391  1.00  0.00      A   
ATOM    368  N9  ADE    12       6.401   6.310   2.465  1.00  0.00      A   
ATOM    369  C5  ADE    12       6.211   4.249   1.741  1.00  0.00      A   
ATOM    370  N7  ADE    12       6.245   5.053   0.607  1.00  0.00      A   
ATOM    371  C8  ADE    12       6.361   6.268   1.095  1.00  0.00      A   
ATOM    372  H8  ADE    12       6.410   7.189   0.508  1.00  0.00      A   
ATOM    373  N1  ADE    12       6.158   2.368   3.180  1.00  0.00      A   
ATOM    374  C2  ADE    12       6.237   3.241   4.194  1.00  0.00      A   
ATOM    375  H2  ADE    12       6.248   2.806   5.201  1.00  0.00      A   
ATOM    376  N3  ADE    12       6.305   4.572   4.150  1.00  0.00      A   
ATOM    377  C4  ADE    12       6.300   5.015   2.887  1.00  0.00      A   
ATOM    378  C6  ADE    12       6.132   2.851   1.912  1.00  0.00      A   
ATOM    379  N6  ADE    12       6.019   1.985   0.885  1.00  0.00      A   
ATOM    380  H61 ADE    12       5.943   1.005   1.094  1.00  0.00      A   
ATOM    381  H62 ADE    12       5.720   2.310  -0.009  1.00  0.00      A   
ATOM    382  C2' ADE    12       7.834   8.246   3.149  1.00  0.00      A   
ATOM    383 H2'' ADE    12       8.048   8.432   2.074  1.00  0.00      A   
ATOM    384  H2' ADE    12       8.698   7.736   3.612  1.00  0.00      A   
ATOM    385  C3' ADE    12       7.457   9.575   3.812  1.00  0.00      A   
ATOM    386  H3' ADE    12       7.978  10.428   3.318  1.00  0.00      A   
ATOM    387  O3' ADE    12       7.719   9.553   5.214  1.00  0.00      A   
ATOM    388  P   ADE    13       9.192   9.553   5.778  1.00  0.00      A   
ATOM    389  O1P ADE    13       9.227  10.407   6.985  1.00  0.00      A   
ATOM    390  O2P ADE    13      10.151   9.852   4.691  1.00  0.00      A   
ATOM    391  O5' ADE    13       9.356   8.033   6.205  1.00  0.00      A   
ATOM    392  C5' ADE    13       8.339   7.445   7.051  1.00  0.00      A   
ATOM    393  H5' ADE    13       7.395   7.285   6.481  1.00  0.00      A   
ATOM    394 H5'' ADE    13       8.110   8.121   7.910  1.00  0.00      A   
ATOM    395  C4' ADE    13       8.777   6.101   7.659  1.00  0.00      A   
ATOM    396  H4' ADE    13       8.157   5.885   8.556  1.00  0.00      A   
ATOM    397  O4' ADE    13       8.539   5.014   6.718  1.00  0.00      A   
ATOM    398  C1' ADE    13       9.732   4.264   6.507  1.00  0.00      A   
ATOM    399  H1' ADE    13       9.695   3.393   7.203  1.00  0.00      A   
ATOM    400  N9  ADE    13       9.725   3.854   5.106  1.00  0.00      A   
ATOM    401  C5  ADE    13       9.689   2.703   3.234  1.00  0.00      A   
ATOM    402  N7  ADE    13       9.596   4.040   2.866  1.00  0.00      A   
ATOM    403  C8  ADE    13       9.613   4.681   4.016  1.00  0.00      A   
ATOM    404  H8  ADE    13       9.535   5.764   4.146  1.00  0.00      A   
ATOM    405  N1  ADE    13       9.791   0.335   3.150  1.00  0.00      A   
ATOM    406  C2  ADE    13       9.863   0.373   4.488  1.00  0.00      A   
ATOM    407  H2  ADE    13       9.943  -0.599   4.988  1.00  0.00      A   
ATOM    408  N3  ADE    13       9.879   1.432   5.297  1.00  0.00      A   
ATOM    409  C4  ADE    13       9.767   2.576   4.609  1.00  0.00      A   
ATOM    410  C6  ADE    13       9.697   1.510   2.477  1.00  0.00      A   
ATOM    411  N6  ADE    13       9.608   1.484   1.131  1.00  0.00      A   
ATOM    412  H61 ADE    13       9.593   0.597   0.664  1.00  0.00      A   
ATOM    413  H62 ADE    13       9.338   2.305   0.635  1.00  0.00      A   
ATOM    414  C2' ADE    13      10.878   5.195   6.910  1.00  0.00      A   
ATOM    415 H2'' ADE    13      11.121   5.895   6.081  1.00  0.00      A   
ATOM    416  H2' ADE    13      11.790   4.637   7.195  1.00  0.00      A   
ATOM    417  C3' ADE    13      10.263   6.001   8.050  1.00  0.00      A   
ATOM    418  H3' ADE    13      10.682   7.035   8.074  1.00  0.00      A   
ATOM    419  O3' ADE    13      10.429   5.356   9.314  1.00  0.00      A   
ATOM    420  P   ADE    14      11.817   5.385  10.066  1.00  0.00      A   
ATOM    421  O1P ADE    14      11.555   5.322  11.522  1.00  0.00      A   
ATOM    422  O2P ADE    14      12.638   6.512   9.571  1.00  0.00      A   
ATOM    423  O5' ADE    14      12.477   4.019   9.603  1.00  0.00      A   
ATOM    424  C5' ADE    14      11.765   2.791   9.884  1.00  0.00      A   
ATOM    425  H5' ADE    14      10.711   2.833   9.520  1.00  0.00      A   
ATOM    426 H5'' ADE    14      11.742   2.619  10.986  1.00  0.00      A   
ATOM    427  C4' ADE    14      12.424   1.560   9.240  1.00  0.00      A   
ATOM    428  H4' ADE    14      11.913   0.632   9.577  1.00  0.00      A   
ATOM    429  O4' ADE    14      12.292   1.617   7.801  1.00  0.00      A   
ATOM    430  C1' ADE    14      13.236   0.703   7.282  1.00  0.00      A   
ATOM    431  H1' ADE    14      12.951  -0.326   7.602  1.00  0.00      A   
ATOM    432  N9  ADE    14      13.246   0.864   5.826  1.00  0.00      A   
ATOM    433  C5  ADE    14      13.183   0.522   3.651  1.00  0.00      A   
ATOM    434  N7  ADE    14      13.207   1.900   3.825  1.00  0.00      A   
ATOM    435  C8  ADE    14      13.239   2.048   5.131  1.00  0.00      A   
ATOM    436  H8  ADE    14      13.241   3.003   5.662  1.00  0.00      A   
ATOM    437  N1  ADE    14      13.112  -1.632   2.663  1.00  0.00      A   
ATOM    438  C2  ADE    14      13.151  -2.116   3.912  1.00  0.00      A   
ATOM    439  H2  ADE    14      13.141  -3.209   3.997  1.00  0.00      A   
ATOM    440  N3  ADE    14      13.194  -1.453   5.072  1.00  0.00      A   
ATOM    441  C4  ADE    14      13.208  -0.127   4.875  1.00  0.00      A   
ATOM    442  C6  ADE    14      13.112  -0.286   2.494  1.00  0.00      A   
ATOM    443  N6  ADE    14      13.014   0.220   1.246  1.00  0.00      A   
ATOM    444  H61 ADE    14      12.925  -0.409   0.470  1.00  0.00      A   
ATOM    445  H62 ADE    14      12.820   1.187   1.114  1.00  0.00      A   
ATOM    446  C2' ADE    14      14.490   1.175   8.016  1.00  0.00      A   
ATOM    447 H2'' ADE    14      14.850   2.142   7.607  1.00  0.00      A   
ATOM    448  H2' ADE    14      15.300   0.424   7.973  1.00  0.00      A   
ATOM    449  C3' ADE    14      13.951   1.408   9.446  1.00  0.00      A   
ATOM    450  H3' ADE    14      14.350   2.358   9.871  1.00  0.00      A   
ATOM    451  O3' ADE    14      14.225   0.289  10.294  1.00  0.00      A   
ATOM    452  P   ADE    15      15.671   0.059  10.889  1.00  0.00      A   
ATOM    453  O1P ADE    15      15.532  -0.494  12.255  1.00  0.00      A   
ATOM    454  O2P ADE    15      16.491   1.279  10.722  1.00  0.00      A   
ATOM    455  O5' ADE    15      16.243  -1.073   9.935  1.00  0.00      A   
ATOM    456  C5' ADE    15      15.535  -2.333   9.878  1.00  0.00      A   
ATOM    457  H5' ADE    15      14.447  -2.183   9.676  1.00  0.00      A   
ATOM    458 H5'' ADE    15      15.634  -2.860  10.856  1.00  0.00      A   
ATOM    459  C4' ADE    15      16.076  -3.270   8.787  1.00  0.00      A   
ATOM    460  H4' ADE    15      15.572  -4.258   8.866  1.00  0.00      A   
ATOM    461  O4' ADE    15      15.773  -2.750   7.465  1.00  0.00      A   
ATOM    462  C1' ADE    15      16.859  -3.050   6.604  1.00  0.00      A   
ATOM    463  H1' ADE    15      16.774  -4.122   6.309  1.00  0.00      A   
ATOM    464  N9  ADE    15      16.760  -2.146   5.464  1.00  0.00      A   
ATOM    465  C5  ADE    15      16.577  -1.295   3.446  1.00  0.00      A   
ATOM    466  N7  ADE    15      16.568  -0.216   4.322  1.00  0.00      A   
ATOM    467  C8  ADE    15      16.678  -0.777   5.505  1.00  0.00      A   
ATOM    468  H8  ADE    15      16.698  -0.247   6.461  1.00  0.00      A   
ATOM    469  N1  ADE    15      16.527  -2.608   1.472  1.00  0.00      A   
ATOM    470  C2  ADE    15      16.641  -3.672   2.279  1.00  0.00      A   
ATOM    471  H2  ADE    15      16.662  -4.645   1.777  1.00  0.00      A   
ATOM    472  N3  ADE    15      16.708  -3.721   3.611  1.00  0.00      A   
ATOM    473  C4  ADE    15      16.682  -2.489   4.139  1.00  0.00      A   
ATOM    474  C6  ADE    15      16.490  -1.376   2.040  1.00  0.00      A   
ATOM    475  N6  ADE    15      16.358  -0.292   1.250  1.00  0.00      A   
ATOM    476  H61 ADE    15      16.193  -0.414   0.268  1.00  0.00      A   
ATOM    477  H62 ADE    15      16.345   0.619   1.652  1.00  0.00      A   
ATOM    478  C2' ADE    15      18.078  -2.844   7.501  1.00  0.00      A   
ATOM    479 H2'' ADE    15      18.259  -1.764   7.686  1.00  0.00      A   
ATOM    480  H2' ADE    15      18.992  -3.325   7.102  1.00  0.00      A   
ATOM    481  C3' ADE    15      17.602  -3.498   8.794  1.00  0.00      A   
ATOM    482  H3' ADE    15      18.019  -2.971   9.685  1.00  0.00      A   
ATOM    483  O3' ADE    15      17.917  -4.892   8.785  1.00  0.00      A   
ATOM    484  P   GUA    16      19.276  -5.428   9.385  1.00  0.00      A   
ATOM    485  O1P GUA    16      18.969  -6.584  10.258  1.00  0.00      A   
ATOM    486  O2P GUA    16      20.048  -4.313   9.975  1.00  0.00      A   
ATOM    487  O5' GUA    16      20.023  -5.950   8.096  1.00  0.00      A   
ATOM    488  C5' GUA    16      19.445  -7.008   7.295  1.00  0.00      A   
ATOM    489  H5' GUA    16      18.328  -7.003   7.328  1.00  0.00      A   
ATOM    490 H5'' GUA    16      19.792  -7.990   7.688  1.00  0.00      A   
ATOM    491  C4' GUA    16      19.857  -6.907   5.820  1.00  0.00      A   
ATOM    492  H4' GUA    16      19.367  -7.688   5.202  1.00  0.00      A   
ATOM    493  O4' GUA    16      19.518  -5.610   5.296  1.00  0.00      A   
ATOM    494  C1' GUA    16      20.128  -5.565   4.026  1.00  0.00      A   
ATOM    495  H1' GUA    16      19.603  -6.291   3.366  1.00  0.00      A   
ATOM    496  N9  GUA    16      20.047  -4.202   3.516  1.00  0.00      A   
ATOM    497  C4  GUA    16      20.058  -3.842   2.201  1.00  0.00      A   
ATOM    498  N2  GUA    16      20.352  -4.681  -1.137  1.00  0.00      A   
ATOM    499  H21 GUA    16      20.447  -4.207  -2.016  1.00  0.00      A   
ATOM    500  H22 GUA    16      20.521  -5.659  -1.076  1.00  0.00      A   
ATOM    501  N3  GUA    16      20.163  -4.679   1.154  1.00  0.00      A   
ATOM    502  C2  GUA    16      20.132  -4.037  -0.007  1.00  0.00      A   
ATOM    503  N1  GUA    16      19.930  -2.684  -0.112  1.00  0.00      A   
ATOM    504  H1  GUA    16      19.932  -2.273  -1.034  1.00  0.00      A   
ATOM    505  C6  GUA    16      19.805  -1.797   0.953  1.00  0.00      A   
ATOM    506  O6  GUA    16      19.640  -0.586   0.777  1.00  0.00      A   
ATOM    507  C5  GUA    16      19.931  -2.466   2.197  1.00  0.00      A   
ATOM    508  N7  GUA    16      19.916  -1.963   3.491  1.00  0.00      A   
ATOM    509  C8  GUA    16      19.995  -3.036   4.243  1.00  0.00      A   
ATOM    510  H8  GUA    16      19.995  -3.058   5.334  1.00  0.00      A   
ATOM    511  C2' GUA    16      21.547  -6.037   4.341  1.00  0.00      A   
ATOM    512 H2'' GUA    16      22.222  -5.193   4.592  1.00  0.00      A   
ATOM    513  H2' GUA    16      21.931  -6.587   3.460  1.00  0.00      A   
ATOM    514  C3' GUA    16      21.377  -6.931   5.582  1.00  0.00      A   
ATOM    515  H3' GUA    16      21.864  -6.470   6.474  1.00  0.00      A   
ATOM    516  O3' GUA    16      21.837  -8.267   5.345  1.00  0.00      A   
ATOM    517  P   ADE    17      23.398  -8.520   5.207  1.00  0.00      A   
ATOM    518  O1P ADE    17      23.706  -9.898   5.648  1.00  0.00      A   
ATOM    519  O2P ADE    17      24.170  -7.412   5.807  1.00  0.00      A   
ATOM    520  O5' ADE    17      23.631  -8.461   3.641  1.00  0.00      A   
ATOM    521  C5' ADE    17      22.877  -9.331   2.772  1.00  0.00      A   
ATOM    522  H5' ADE    17      21.782  -9.139   2.876  1.00  0.00      A   
ATOM    523 H5'' ADE    17      23.068 -10.398   3.033  1.00  0.00      A   
ATOM    524  C4' ADE    17      23.257  -9.114   1.297  1.00  0.00      A   
ATOM    525  H4' ADE    17      22.725  -9.842   0.650  1.00  0.00      A   
ATOM    526  O4' ADE    17      22.891  -7.769   0.866  1.00  0.00      A   
ATOM    527  C1' ADE    17      24.052  -7.026   0.491  1.00  0.00      A   
ATOM    528  H1' ADE    17      24.075  -7.049  -0.623  1.00  0.00      A   
ATOM    529  N9  ADE    17      23.888  -5.674   1.006  1.00  0.00      A   
ATOM    530  C5  ADE    17      23.520  -3.515   1.155  1.00  0.00      A   
ATOM    531  N7  ADE    17      23.686  -3.967   2.452  1.00  0.00      A   
ATOM    532  C8  ADE    17      23.890  -5.257   2.315  1.00  0.00      A   
ATOM    533  H8  ADE    17      24.040  -5.963   3.139  1.00  0.00      A   
ATOM    534  N1  ADE    17      23.152  -2.130  -0.723  1.00  0.00      A   
ATOM    535  C2  ADE    17      23.355  -3.220  -1.473  1.00  0.00      A   
ATOM    536  H2  ADE    17      23.289  -3.067  -2.556  1.00  0.00      A   
ATOM    537  N3  ADE    17      23.626  -4.469  -1.085  1.00  0.00      A   
ATOM    538  C4  ADE    17      23.660  -4.555   0.254  1.00  0.00      A   
ATOM    539  C6  ADE    17      23.226  -2.242   0.627  1.00  0.00      A   
ATOM    540  N6  ADE    17      22.968  -1.160   1.391  1.00  0.00      A   
ATOM    541  H61 ADE    17      22.603  -0.342   0.940  1.00  0.00      A   
ATOM    542  H62 ADE    17      22.756  -1.282   2.359  1.00  0.00      A   
ATOM    543  C2' ADE    17      25.258  -7.785   1.050  1.00  0.00      A   
ATOM    544 H2'' ADE    17      25.474  -7.484   2.098  1.00  0.00      A   
ATOM    545  H2' ADE    17      26.161  -7.623   0.429  1.00  0.00      A   
ATOM    546  C3' ADE    17      24.768  -9.217   1.038  1.00  0.00      A   
ATOM    547  H3' ADE    17      25.210  -9.781   1.891  1.00  0.00      A   
ATOM    548  O3' ADE    17      25.128  -9.859  -0.186  1.00  0.00      A   
ATOM    549  H3T ADE    17      26.061  -9.709  -0.353  1.00  0.00      A   
ATOM    550  H5T THY     1      23.374   5.703  -5.254  1.00  0.00      B   
ATOM    551  O5' THY     1      24.272   5.592  -4.920  1.00  0.00      B   
ATOM    552  C5' THY     1      25.053   5.189  -6.057  1.00  0.00      B   
ATOM    553  H5' THY     1      26.087   5.579  -5.925  1.00  0.00      B   
ATOM    554 H5'' THY     1      24.630   5.649  -6.979  1.00  0.00      B   
ATOM    555  C4' THY     1      25.135   3.667  -6.270  1.00  0.00      B   
ATOM    556  H4' THY     1      25.835   3.417  -7.094  1.00  0.00      B   
ATOM    557  O4' THY     1      25.618   3.007  -5.065  1.00  0.00      B   
ATOM    558  C1' THY     1      24.982   1.734  -4.917  1.00  0.00      B   
ATOM    559  H1' THY     1      25.789   0.964  -4.946  1.00  0.00      B   
ATOM    560  N1  THY     1      24.242   1.684  -3.633  1.00  0.00      B   
ATOM    561  C6  THY     1      23.773   2.823  -3.013  1.00  0.00      B   
ATOM    562  H6  THY     1      24.059   3.756  -3.502  1.00  0.00      B   
ATOM    563  C2  THY     1      23.974   0.435  -3.119  1.00  0.00      B   
ATOM    564  O2  THY     1      24.338  -0.602  -3.663  1.00  0.00      B   
ATOM    565  N3  THY     1      23.262   0.443  -1.948  1.00  0.00      B   
ATOM    566  H3  THY     1      23.110  -0.472  -1.531  1.00  0.00      B   
ATOM    567  C4  THY     1      22.829   1.539  -1.235  1.00  0.00      B   
ATOM    568  O4  THY     1      22.253   1.385  -0.160  1.00  0.00      B   
ATOM    569  C5  THY     1      23.118   2.815  -1.844  1.00  0.00      B   
ATOM    570  C5M THY     1      22.560   4.059  -1.229  1.00  0.00      B   
ATOM    571  H51 THY     1      23.159   4.954  -1.515  1.00  0.00      B   
ATOM    572  H52 THY     1      22.563   3.996  -0.118  1.00  0.00      B   
ATOM    573  H53 THY     1      21.511   4.227  -1.560  1.00  0.00      B   
ATOM    574  C2' THY     1      24.090   1.573  -6.148  1.00  0.00      B   
ATOM    575 H2'' THY     1      23.166   1.017  -5.911  1.00  0.00      B   
ATOM    576  H2' THY     1      24.647   1.035  -6.946  1.00  0.00      B   
ATOM    577  C3' THY     1      23.782   2.995  -6.567  1.00  0.00      B   
ATOM    578  H3' THY     1      22.990   3.463  -5.941  1.00  0.00      B   
ATOM    579  O3' THY     1      23.510   3.053  -7.970  1.00  0.00      B   
ATOM    580  N1  5MC     2      20.982  -1.278  -4.813  1.00  0.00      B   
ATOM    581  C2  5MC     2      20.630  -1.953  -3.625  1.00  0.00      B   
ATOM    582  O2  5MC     2      20.977  -3.122  -3.474  1.00  0.00      B   
ATOM    583  N3  5MC     2      19.952  -1.289  -2.653  1.00  0.00      B   
ATOM    584  C4  5MC     2      19.658   0.019  -2.770  1.00  0.00      B   
ATOM    585  N4  5MC     2      19.113   0.640  -1.716  1.00  0.00      B   
ATOM    586  H41 5MC     2      19.090   0.140  -0.843  1.00  0.00      B   
ATOM    587  H42 5MC     2      18.878   1.604  -1.715  1.00  0.00      B   
ATOM    588  C5  5MC     2      19.962   0.745  -3.982  1.00  0.00      B   
ATOM    589  C6  5MC     2      20.648   0.059  -4.939  1.00  0.00      B   
ATOM    590  H6  5MC     2      20.964   0.567  -5.856  1.00  0.00      B   
ATOM    591  CM5 5MC     2      19.748   2.226  -4.108  1.00  0.00      B   
ATOM    592  H51 5MC     2      19.755   2.537  -5.179  1.00  0.00      B   
ATOM    593  H52 5MC     2      18.772   2.540  -3.679  1.00  0.00      B   
ATOM    594  H53 5MC     2      20.560   2.785  -3.593  1.00  0.00      B   
ATOM    595  P   5MC     2      22.063   2.720  -8.539  1.00  0.00      B   
ATOM    596  O1P 5MC     2      22.123   2.730 -10.016  1.00  0.00      B   
ATOM    597  O2P 5MC     2      21.124   3.653  -7.877  1.00  0.00      B   
ATOM    598  O5' 5MC     2      21.719   1.263  -8.037  1.00  0.00      B   
ATOM    599  C5' 5MC     2      21.635   0.078  -8.876  1.00  0.00      B   
ATOM    600  H5' 5MC     2      22.509   0.033  -9.563  1.00  0.00      B   
ATOM    601 H5'' 5MC     2      20.713   0.115  -9.497  1.00  0.00      B   
ATOM    602  C4' 5MC     2      21.612  -1.252  -8.051  1.00  0.00      B   
ATOM    603  O4' 5MC     2      22.320  -1.062  -6.779  1.00  0.00      B   
ATOM    604  C1' 5MC     2      21.767  -1.988  -5.871  1.00  0.00      B   
ATOM    605  H1' 5MC     2      22.615  -2.554  -5.422  1.00  0.00      B   
ATOM    606  C2' 5MC     2      20.944  -2.907  -6.760  1.00  0.00      B   
ATOM    607 H2'' 5MC     2      20.295  -3.619  -6.225  1.00  0.00      B   
ATOM    608  O2' 5MC     2      21.891  -3.563  -7.663  1.00  0.00      B   
ATOM    609  C6' 5MC     2      22.233  -2.525  -8.630  1.00  0.00      B   
ATOM    610  H6' 5MC     2      21.798  -2.797  -9.614  1.00  0.00      B   
ATOM    611 H6'' 5MC     2      23.337  -2.449  -8.699  1.00  0.00      B   
ATOM    612  C3' 5MC     2      20.244  -1.863  -7.613  1.00  0.00      B   
ATOM    613  H3' 5MC     2      19.649  -1.115  -7.055  1.00  0.00      B   
ATOM    614  O3' 5MC     2      19.519  -2.406  -8.738  1.00  0.00      B   
ATOM    615  P   THY     3      18.094  -3.085  -8.650  1.00  0.00      B   
ATOM    616  O1P THY     3      17.104  -2.002  -8.461  1.00  0.00      B   
ATOM    617  O2P THY     3      17.924  -3.979  -9.815  1.00  0.00      B   
ATOM    618  O5' THY     3      18.090  -3.938  -7.324  1.00  0.00      B   
ATOM    619  C5' THY     3      18.388  -5.356  -7.287  1.00  0.00      B   
ATOM    620  H5' THY     3      19.459  -5.524  -7.538  1.00  0.00      B   
ATOM    621 H5'' THY     3      17.765  -5.908  -8.030  1.00  0.00      B   
ATOM    622  C4' THY     3      18.106  -5.962  -5.898  1.00  0.00      B   
ATOM    623  O4' THY     3      18.645  -5.060  -4.878  1.00  0.00      B   
ATOM    624  C1' THY     3      17.982  -5.375  -3.686  1.00  0.00      B   
ATOM    625  H1' THY     3      18.773  -5.673  -2.962  1.00  0.00      B   
ATOM    626  N1  THY     3      17.228  -4.188  -3.178  1.00  0.00      B   
ATOM    627  C6  THY     3      16.945  -3.117  -4.010  1.00  0.00      B   
ATOM    628  H6  THY     3      17.216  -3.259  -5.063  1.00  0.00      B   
ATOM    629  C2  THY     3      17.006  -4.104  -1.822  1.00  0.00      B   
ATOM    630  O2  THY     3      17.327  -4.987  -1.037  1.00  0.00      B   
ATOM    631  N3  THY     3      16.434  -2.928  -1.405  1.00  0.00      B   
ATOM    632  H3  THY     3      16.379  -2.826  -0.396  1.00  0.00      B   
ATOM    633  C4  THY     3      16.209  -1.798  -2.167  1.00  0.00      B   
ATOM    634  O4  THY     3      15.891  -0.741  -1.621  1.00  0.00      B   
ATOM    635  C5  THY     3      16.383  -1.979  -3.588  1.00  0.00      B   
ATOM    636  C5M THY     3      16.177  -0.824  -4.517  1.00  0.00      B   
ATOM    637  H51 THY     3      15.968  -1.173  -5.555  1.00  0.00      B   
ATOM    638  H52 THY     3      17.086  -0.183  -4.556  1.00  0.00      B   
ATOM    639  H53 THY     3      15.321  -0.192  -4.193  1.00  0.00      B   
ATOM    640  C2' THY     3      17.166  -6.615  -4.038  1.00  0.00      B   
ATOM    641 H2'' THY     3      16.417  -6.910  -3.295  1.00  0.00      B   
ATOM    642  O2' THY     3      18.166  -7.660  -4.275  1.00  0.00      B   
ATOM    643  C6' THY     3      18.721  -7.322  -5.574  1.00  0.00      B   
ATOM    644  H6' THY     3      19.826  -7.266  -5.489  1.00  0.00      B   
ATOM    645 H6'' THY     3      18.422  -8.102  -6.304  1.00  0.00      B   
ATOM    646  C3' THY     3      16.641  -6.257  -5.433  1.00  0.00      B   
ATOM    647  H3' THY     3      16.015  -5.345  -5.476  1.00  0.00      B   
ATOM    648  O3' THY     3      16.045  -7.404  -6.095  1.00  0.00      B   
ATOM    649  P   THY     4      14.663  -8.106  -5.725  1.00  0.00      B   
ATOM    650  O1P THY     4      14.804  -9.558  -5.977  1.00  0.00      B   
ATOM    651  O2P THY     4      13.605  -7.398  -6.480  1.00  0.00      B   
ATOM    652  O5' THY     4      14.353  -7.870  -4.173  1.00  0.00      B   
ATOM    653  C5' THY     4      14.290  -8.999  -3.256  1.00  0.00      B   
ATOM    654  H5' THY     4      15.169  -9.667  -3.421  1.00  0.00      B   
ATOM    655 H5'' THY     4      13.374  -9.601  -3.455  1.00  0.00      B   
ATOM    656  C4' THY     4      14.306  -8.635  -1.740  1.00  0.00      B   
ATOM    657  H4' THY     4      14.840  -9.434  -1.183  1.00  0.00      B   
ATOM    658  O4' THY     4      14.999  -7.389  -1.461  1.00  0.00      B   
ATOM    659  C1' THY     4      14.486  -6.806  -0.263  1.00  0.00      B   
ATOM    660  H1' THY     4      15.327  -6.791   0.468  1.00  0.00      B   
ATOM    661  N1  THY     4      13.994  -5.437  -0.532  1.00  0.00      B   
ATOM    662  C6  THY     4      13.658  -5.008  -1.798  1.00  0.00      B   
ATOM    663  H6  THY     4      13.817  -5.752  -2.589  1.00  0.00      B   
ATOM    664  C2  THY     4      13.829  -4.625   0.565  1.00  0.00      B   
ATOM    665  O2  THY     4      14.068  -4.998   1.708  1.00  0.00      B   
ATOM    666  N3  THY     4      13.388  -3.358   0.283  1.00  0.00      B   
ATOM    667  H3  THY     4      13.325  -2.745   1.089  1.00  0.00      B   
ATOM    668  C4  THY     4      13.106  -2.836  -0.964  1.00  0.00      B   
ATOM    669  O4  THY     4      12.799  -1.649  -1.073  1.00  0.00      B   
ATOM    670  C5  THY     4      13.197  -3.778  -2.059  1.00  0.00      B   
ATOM    671  C5M THY     4      12.943  -3.324  -3.462  1.00  0.00      B   
ATOM    672  H51 THY     4      12.199  -2.498  -3.496  1.00  0.00      B   
ATOM    673  H52 THY     4      12.553  -4.158  -4.089  1.00  0.00      B   
ATOM    674  H53 THY     4      13.880  -2.960  -3.937  1.00  0.00      B   
ATOM    675  C2' THY     4      13.401  -7.763   0.221  1.00  0.00      B   
ATOM    676 H2'' THY     4      12.574  -7.232   0.728  1.00  0.00      B   
ATOM    677  H2' THY     4      13.855  -8.496   0.922  1.00  0.00      B   
ATOM    678  C3' THY     4      12.943  -8.456  -1.048  1.00  0.00      B   
ATOM    679  H3' THY     4      12.289  -7.828  -1.694  1.00  0.00      B   
ATOM    680  O3' THY     4      12.393  -9.736  -0.736  1.00  0.00      B   
ATOM    681  P   THY     5      10.862  -9.924  -0.376  1.00  0.00      B   
ATOM    682  O1P THY     5      10.686 -11.276   0.200  1.00  0.00      B   
ATOM    683  O2P THY     5      10.056  -9.580  -1.567  1.00  0.00      B   
ATOM    684  O5' THY     5      10.557  -8.848   0.748  1.00  0.00      B   
ATOM    685  C5' THY     5      10.993  -9.067   2.108  1.00  0.00      B   
ATOM    686  H5' THY     5      12.099  -9.174   2.152  1.00  0.00      B   
ATOM    687 H5'' THY     5      10.547 -10.007   2.510  1.00  0.00      B   
ATOM    688  C4' THY     5      10.590  -7.914   3.056  1.00  0.00      B   
ATOM    689  H4' THY     5      11.097  -8.035   4.036  1.00  0.00      B   
ATOM    690  O4' THY     5      10.950  -6.598   2.526  1.00  0.00      B   
ATOM    691  C1' THY     5       9.930  -5.690   2.904  1.00  0.00      B   
ATOM    692  H1' THY     5      10.058  -5.488   3.995  1.00  0.00      B   
ATOM    693  N1  THY     5      10.003  -4.490   2.058  1.00  0.00      B   
ATOM    694  C6  THY     5       9.944  -4.633   0.693  1.00  0.00      B   
ATOM    695  H6  THY     5      10.039  -5.674   0.361  1.00  0.00      B   
ATOM    696  C2  THY     5      10.042  -3.252   2.651  1.00  0.00      B   
ATOM    697  O2  THY     5      10.069  -3.088   3.865  1.00  0.00      B   
ATOM    698  N3  THY     5      10.012  -2.201   1.774  1.00  0.00      B   
ATOM    699  H3  THY     5      10.004  -1.287   2.216  1.00  0.00      B   
ATOM    700  C4  THY     5       9.879  -2.259   0.404  1.00  0.00      B   
ATOM    701  O4  THY     5       9.713  -1.221  -0.238  1.00  0.00      B   
ATOM    702  C5  THY     5       9.925  -3.595  -0.154  1.00  0.00      B   
ATOM    703  C5M THY     5       9.745  -3.782  -1.627  1.00  0.00      B   
ATOM    704  H51 THY     5       8.666  -3.851  -1.887  1.00  0.00      B   
ATOM    705  H52 THY     5      10.244  -4.714  -1.978  1.00  0.00      B   
ATOM    706  H53 THY     5      10.181  -2.932  -2.198  1.00  0.00      B   
ATOM    707  C2' THY     5       8.668  -6.503   2.671  1.00  0.00      B   
ATOM    708 H2'' THY     5       8.490  -6.674   1.588  1.00  0.00      B   
ATOM    709  H2' THY     5       7.776  -6.029   3.118  1.00  0.00      B   
ATOM    710  C3' THY     5       9.064  -7.831   3.307  1.00  0.00      B   
ATOM    711  H3' THY     5       8.578  -8.683   2.774  1.00  0.00      B   
ATOM    712  O3' THY     5       8.744  -7.839   4.700  1.00  0.00      B   
ATOM    713  P   THY     6       7.232  -7.925   5.167  1.00  0.00      B   
ATOM    714  O1P THY     6       7.146  -8.913   6.266  1.00  0.00      B   
ATOM    715  O2P THY     6       6.352  -8.120   3.993  1.00  0.00      B   
ATOM    716  O5' THY     6       6.992  -6.466   5.749  1.00  0.00      B   
ATOM    717  C5' THY     6       7.695  -6.097   6.962  1.00  0.00      B   
ATOM    718  H5' THY     6       8.793  -6.268   6.865  1.00  0.00      B   
ATOM    719 H5'' THY     6       7.317  -6.711   7.813  1.00  0.00      B   
ATOM    720  C4' THY     6       7.474  -4.620   7.327  1.00  0.00      B   
ATOM    721  O4' THY     6       8.232  -3.765   6.417  1.00  0.00      B   
ATOM    722  C1' THY     6       7.626  -2.484   6.501  1.00  0.00      B   
ATOM    723  H1' THY     6       8.419  -1.769   6.823  1.00  0.00      B   
ATOM    724  N1  THY     6       7.046  -2.080   5.183  1.00  0.00      B   
ATOM    725  C6  THY     6       6.859  -3.002   4.166  1.00  0.00      B   
ATOM    726  H6  THY     6       7.135  -4.033   4.417  1.00  0.00      B   
ATOM    727  C2  THY     6       6.790  -0.745   4.981  1.00  0.00      B   
ATOM    728  O2  THY     6       6.981   0.107   5.840  1.00  0.00      B   
ATOM    729  N3  THY     6       6.327  -0.435   3.729  1.00  0.00      B   
ATOM    730  H3  THY     6       6.231   0.560   3.552  1.00  0.00      B   
ATOM    731  C4  THY     6       6.176  -1.289   2.657  1.00  0.00      B   
ATOM    732  O4  THY     6       5.876  -0.839   1.550  1.00  0.00      B   
ATOM    733  C5  THY     6       6.381  -2.684   2.957  1.00  0.00      B   
ATOM    734  C5M THY     6       6.253  -3.695   1.862  1.00  0.00      B   
ATOM    735  H51 THY     6       6.012  -4.703   2.272  1.00  0.00      B   
ATOM    736  H52 THY     6       7.204  -3.778   1.290  1.00  0.00      B   
ATOM    737  H53 THY     6       5.445  -3.421   1.148  1.00  0.00      B   
ATOM    738  C2' THY     6       6.598  -2.637   7.626  1.00  0.00      B   
ATOM    739 H2'' THY     6       5.862  -1.823   7.709  1.00  0.00      B   
ATOM    740  O2' THY     6       7.371  -2.832   8.845  1.00  0.00      B   
ATOM    741  C6' THY     6       7.865  -4.189   8.737  1.00  0.00      B   
ATOM    742  H6' THY     6       7.365  -4.806   9.512  1.00  0.00      B   
ATOM    743 H6'' THY     6       8.964  -4.184   8.880  1.00  0.00      B   
ATOM    744  C3' THY     6       6.054  -4.010   7.264  1.00  0.00      B   
ATOM    745  H3' THY     6       5.651  -4.092   6.237  1.00  0.00      B   
ATOM    746  O3' THY     6       5.193  -4.654   8.214  1.00  0.00      B   
ATOM    747  P   THY     7       3.860  -4.165   8.882  1.00  0.00      B   
ATOM    748  O1P THY     7       4.080  -4.092  10.345  1.00  0.00      B   
ATOM    749  O2P THY     7       2.770  -5.044   8.411  1.00  0.00      B   
ATOM    750  O5' THY     7       3.598  -2.702   8.315  1.00  0.00      B   
ATOM    751  C5' THY     7       3.408  -1.646   9.292  1.00  0.00      B   
ATOM    752  H5' THY     7       4.312  -1.554   9.941  1.00  0.00      B   
ATOM    753 H5'' THY     7       2.530  -1.871   9.944  1.00  0.00      B   
ATOM    754  C4' THY     7       3.163  -0.283   8.645  1.00  0.00      B   
ATOM    755  O4' THY     7       4.133  -0.011   7.569  1.00  0.00      B   
ATOM    756  C1' THY     7       3.588   1.068   6.831  1.00  0.00      B   
ATOM    757  H1' THY     7       4.320   1.907   6.903  1.00  0.00      B   
ATOM    758  N1  THY     7       3.313   0.724   5.410  1.00  0.00      B   
ATOM    759  C6  THY     7       3.199  -0.580   4.976  1.00  0.00      B   
ATOM    760  H6  THY     7       3.345  -1.335   5.759  1.00  0.00      B   
ATOM    761  C2  THY     7       3.113   1.781   4.552  1.00  0.00      B   
ATOM    762  O2  THY     7       3.160   2.952   4.911  1.00  0.00      B   
ATOM    763  N3  THY     7       2.849   1.425   3.258  1.00  0.00      B   
ATOM    764  H3  THY     7       2.753   2.212   2.625  1.00  0.00      B   
ATOM    765  C4  THY     7       2.756   0.151   2.742  1.00  0.00      B   
ATOM    766  O4  THY     7       2.512  -0.002   1.544  1.00  0.00      B   
ATOM    767  C5  THY     7       2.961  -0.913   3.700  1.00  0.00      B   
ATOM    768  C5M THY     7       2.746  -2.334   3.284  1.00  0.00      B   
ATOM    769  H51 THY     7       1.670  -2.607   3.368  1.00  0.00      B   
ATOM    770  H52 THY     7       3.326  -3.034   3.927  1.00  0.00      B   
ATOM    771  H53 THY     7       3.066  -2.500   2.231  1.00  0.00      B   
ATOM    772  C2' THY     7       2.325   1.422   7.596  1.00  0.00      B   
ATOM    773 H2'' THY     7       1.651   2.063   7.026  1.00  0.00      B   
ATOM    774  O2' THY     7       2.770   2.013   8.849  1.00  0.00      B   
ATOM    775  C6' THY     7       3.232   0.886   9.617  1.00  0.00      B   
ATOM    776  H6' THY     7       4.269   1.081   9.958  1.00  0.00      B   
ATOM    777 H6'' THY     7       2.545   0.744  10.477  1.00  0.00      B   
ATOM    778  C3' THY     7       1.826   0.019   7.943  1.00  0.00      B   
ATOM    779  H3' THY     7       1.744  -0.668   7.077  1.00  0.00      B   
ATOM    780  O3' THY     7       0.670  -0.004   8.836  1.00  0.00      B   
ATOM    781  P   THY     8      -0.722  -0.535   8.265  1.00  0.00      B   
ATOM    782  O1P THY     8      -1.151  -1.684   9.089  1.00  0.00      B   
ATOM    783  O2P THY     8      -0.592  -0.768   6.805  1.00  0.00      B   
ATOM    784  O5' THY     8      -1.808   0.605   8.453  1.00  0.00      B   
ATOM    785  C5' THY     8      -1.694   1.859   9.137  1.00  0.00      B   
ATOM    786  H5' THY     8      -0.861   1.831   9.877  1.00  0.00      B   
ATOM    787 H5'' THY     8      -2.631   2.041   9.709  1.00  0.00      B   
ATOM    788  C4' THY     8      -1.466   3.087   8.217  1.00  0.00      B   
ATOM    789  H4' THY     8      -1.146   3.945   8.849  1.00  0.00      B   
ATOM    790  O4' THY     8      -0.426   2.849   7.247  1.00  0.00      B   
ATOM    791  C1' THY     8      -0.502   3.811   6.193  1.00  0.00      B   
ATOM    792  H1' THY     8       0.399   4.463   6.277  1.00  0.00      B   
ATOM    793  N1  THY     8      -0.541   3.127   4.863  1.00  0.00      B   
ATOM    794  C6  THY     8      -0.703   1.759   4.741  1.00  0.00      B   
ATOM    795  H6  THY     8      -0.816   1.215   5.686  1.00  0.00      B   
ATOM    796  C2  THY     8      -0.365   3.918   3.745  1.00  0.00      B   
ATOM    797  O2  THY     8      -0.153   5.123   3.807  1.00  0.00      B   
ATOM    798  N3  THY     8      -0.442   3.253   2.544  1.00  0.00      B   
ATOM    799  H3  THY     8      -0.344   3.820   1.711  1.00  0.00      B   
ATOM    800  C4  THY     8      -0.620   1.898   2.357  1.00  0.00      B   
ATOM    801  O4  THY     8      -0.701   1.442   1.215  1.00  0.00      B   
ATOM    802  C5  THY     8      -0.702   1.116   3.566  1.00  0.00      B   
ATOM    803  C5M THY     8      -0.929  -0.359   3.465  1.00  0.00      B   
ATOM    804  H51 THY     8      -2.016  -0.591   3.448  1.00  0.00      B   
ATOM    805  H52 THY     8      -0.481  -0.892   4.334  1.00  0.00      B   
ATOM    806  H53 THY     8      -0.467  -0.782   2.545  1.00  0.00      B   
ATOM    807  C2' THY     8      -1.756   4.615   6.536  1.00  0.00      B   
ATOM    808 H2'' THY     8      -2.256   5.011   5.645  1.00  0.00      B   
ATOM    809  H2' THY     8      -1.439   5.467   7.175  1.00  0.00      B   
ATOM    810  C3' THY     8      -2.594   3.599   7.315  1.00  0.00      B   
ATOM    811  H3' THY     8      -2.944   2.759   6.678  1.00  0.00      B   
ATOM    812  O3' THY     8      -3.667   4.151   8.072  1.00  0.00      B   
ATOM    813  P   CYT     9      -3.899   5.613   8.595  1.00  0.00      B   
ATOM    814  O1P CYT     9      -2.745   6.004   9.437  1.00  0.00      B   
ATOM    815  O2P CYT     9      -5.238   5.685   9.215  1.00  0.00      B   
ATOM    816  O5' CYT     9      -3.882   6.468   7.266  1.00  0.00      B   
ATOM    817  C5' CYT     9      -3.345   7.807   7.268  1.00  0.00      B   
ATOM    818  H5' CYT     9      -2.296   7.816   7.647  1.00  0.00      B   
ATOM    819 H5'' CYT     9      -3.967   8.464   7.919  1.00  0.00      B   
ATOM    820  C4' CYT     9      -3.355   8.394   5.851  1.00  0.00      B   
ATOM    821  H4' CYT     9      -2.973   9.436   5.840  1.00  0.00      B   
ATOM    822  O4' CYT     9      -2.525   7.593   4.958  1.00  0.00      B   
ATOM    823  C1' CYT     9      -3.058   7.663   3.631  1.00  0.00      B   
ATOM    824  H1' CYT     9      -2.293   8.187   3.014  1.00  0.00      B   
ATOM    825  N1  CYT     9      -3.329   6.308   3.096  1.00  0.00      B   
ATOM    826  C6  CYT     9      -3.920   5.359   3.897  1.00  0.00      B   
ATOM    827  H6  CYT     9      -4.039   5.637   4.951  1.00  0.00      B   
ATOM    828  C5  CYT     9      -4.210   4.135   3.427  1.00  0.00      B   
ATOM    829  H5  CYT     9      -4.613   3.351   4.065  1.00  0.00      B   
ATOM    830  C2  CYT     9      -3.215   6.075   1.728  1.00  0.00      B   
ATOM    831  O2  CYT     9      -2.869   6.999   0.977  1.00  0.00      B   
ATOM    832  N3  CYT     9      -3.490   4.845   1.238  1.00  0.00      B   
ATOM    833  C4  CYT     9      -3.963   3.885   2.044  1.00  0.00      B   
ATOM    834  N4  CYT     9      -4.211   2.685   1.514  1.00  0.00      B   
ATOM    835  H41 CYT     9      -4.029   2.572   0.530  1.00  0.00      B   
ATOM    836  H42 CYT     9      -4.580   1.927   2.038  1.00  0.00      B   
ATOM    837  C2' CYT     9      -4.306   8.532   3.732  1.00  0.00      B   
ATOM    838 H2'' CYT     9      -5.093   8.187   3.041  1.00  0.00      B   
ATOM    839  H2' CYT     9      -4.054   9.592   3.515  1.00  0.00      B   
ATOM    840  C3' CYT     9      -4.733   8.359   5.176  1.00  0.00      B   
ATOM    841  H3' CYT     9      -5.209   7.372   5.378  1.00  0.00      B   
ATOM    842  O3' CYT     9      -5.527   9.470   5.598  1.00  0.00      B   
ATOM    843  P   THY    10      -7.087   9.435   5.291  1.00  0.00      B   
ATOM    844  O1P THY    10      -7.688  10.690   5.793  1.00  0.00      B   
ATOM    845  O2P THY    10      -7.648   8.153   5.768  1.00  0.00      B   
ATOM    846  O5' THY    10      -7.173   9.423   3.711  1.00  0.00      B   
ATOM    847  C5' THY    10      -7.130  10.644   2.938  1.00  0.00      B   
ATOM    848  H5' THY    10      -6.258  11.268   3.239  1.00  0.00      B   
ATOM    849 H5'' THY    10      -8.060  11.233   3.107  1.00  0.00      B   
ATOM    850  C4' THY    10      -7.009  10.352   1.425  1.00  0.00      B   
ATOM    851  O4' THY    10      -5.970   9.350   1.147  1.00  0.00      B   
ATOM    852  C1' THY    10      -6.351   8.719  -0.064  1.00  0.00      B   
ATOM    853  H1' THY    10      -5.491   8.806  -0.768  1.00  0.00      B   
ATOM    854  N1  THY    10      -6.716   7.283   0.172  1.00  0.00      B   
ATOM    855  C6  THY    10      -6.953   6.805   1.451  1.00  0.00      B   
ATOM    856  H6  THY    10      -6.950   7.559   2.245  1.00  0.00      B   
ATOM    857  C2  THY    10      -6.802   6.448  -0.916  1.00  0.00      B   
ATOM    858  O2  THY    10      -6.600   6.828  -2.062  1.00  0.00      B   
ATOM    859  N3  THY    10      -7.115   5.145  -0.616  1.00  0.00      B   
ATOM    860  H3  THY    10      -7.175   4.524  -1.419  1.00  0.00      B   
ATOM    861  C4  THY    10      -7.324   4.598   0.635  1.00  0.00      B   
ATOM    862  O4  THY    10      -7.561   3.395   0.749  1.00  0.00      B   
ATOM    863  C5  THY    10      -7.224   5.527   1.731  1.00  0.00      B   
ATOM    864  C5M THY    10      -7.589   5.100   3.119  1.00  0.00      B   
ATOM    865  H51 THY    10      -8.686   5.189   3.281  1.00  0.00      B   
ATOM    866  H52 THY    10      -7.089   5.739   3.884  1.00  0.00      B   
ATOM    867  H53 THY    10      -7.295   4.046   3.314  1.00  0.00      B   
ATOM    868  C2' THY    10      -7.504   9.585  -0.561  1.00  0.00      B   
ATOM    869 H2'' THY    10      -8.088   9.171  -1.395  1.00  0.00      B   
ATOM    870  O2' THY    10      -6.937  10.901  -0.857  1.00  0.00      B   
ATOM    871  C6' THY    10      -6.733  11.496   0.454  1.00  0.00      B   
ATOM    872  H6' THY    10      -7.448  12.334   0.579  1.00  0.00      B   
ATOM    873 H6'' THY    10      -5.687  11.854   0.526  1.00  0.00      B   
ATOM    874  C3' THY    10      -8.250   9.753   0.743  1.00  0.00      B   
ATOM    875  H3' THY    10      -8.526   8.811   1.260  1.00  0.00      B   
ATOM    876  O3' THY    10      -9.335  10.707   0.691  1.00  0.00      B   
ATOM    877  P   THY    11     -10.817  10.198   0.514  1.00  0.00      B   
ATOM    878  O1P THY    11     -11.720  11.369   0.518  1.00  0.00      B   
ATOM    879  O2P THY    11     -11.067   9.118   1.492  1.00  0.00      B   
ATOM    880  O5' THY    11     -10.818   9.539  -0.909  1.00  0.00      B   
ATOM    881  C5' THY    11     -10.657  10.266  -2.146  1.00  0.00      B   
ATOM    882  H5' THY    11      -9.732  10.886  -2.124  1.00  0.00      B   
ATOM    883 H5'' THY    11     -11.533  10.933  -2.314  1.00  0.00      B   
ATOM    884  C4' THY    11     -10.564   9.272  -3.319  1.00  0.00      B   
ATOM    885  O4' THY    11      -9.559   8.247  -3.029  1.00  0.00      B   
ATOM    886  C1' THY    11      -9.948   7.105  -3.754  1.00  0.00      B   
ATOM    887  H1' THY    11      -9.083   6.819  -4.398  1.00  0.00      B   
ATOM    888  N1  THY    11     -10.302   5.994  -2.814  1.00  0.00      B   
ATOM    889  C6  THY    11     -10.456   6.218  -1.451  1.00  0.00      B   
ATOM    890  H6  THY    11     -10.413   7.264  -1.135  1.00  0.00      B   
ATOM    891  C2  THY    11     -10.392   4.727  -3.328  1.00  0.00      B   
ATOM    892  O2  THY    11     -10.241   4.480  -4.519  1.00  0.00      B   
ATOM    893  N3  THY    11     -10.649   3.753  -2.400  1.00  0.00      B   
ATOM    894  H3  THY    11     -10.636   2.807  -2.767  1.00  0.00      B   
ATOM    895  C4  THY    11     -10.744   3.889  -1.033  1.00  0.00      B   
ATOM    896  O4  THY    11     -10.885   2.889  -0.326  1.00  0.00      B   
ATOM    897  C5  THY    11     -10.660   5.246  -0.555  1.00  0.00      B   
ATOM    898  C5M THY    11     -10.916   5.552   0.887  1.00  0.00      B   
ATOM    899  H51 THY    11     -10.543   4.740   1.549  1.00  0.00      B   
ATOM    900  H52 THY    11     -12.005   5.681   1.074  1.00  0.00      B   
ATOM    901  H53 THY    11     -10.411   6.498   1.196  1.00  0.00      B   
ATOM    902  C2' THY    11     -11.088   7.614  -4.638  1.00  0.00      B   
ATOM    903 H2'' THY    11     -11.682   6.839  -5.151  1.00  0.00      B   
ATOM    904  O2' THY    11     -10.480   8.579  -5.560  1.00  0.00      B   
ATOM    905  C6' THY    11     -10.237   9.750  -4.731  1.00  0.00      B   
ATOM    906  H6' THY    11      -9.172  10.045  -4.830  1.00  0.00      B   
ATOM    907 H6'' THY    11     -10.906  10.569  -5.065  1.00  0.00      B   
ATOM    908  C3' THY    11     -11.840   8.457  -3.626  1.00  0.00      B   
ATOM    909  H3' THY    11     -12.176   7.921  -2.714  1.00  0.00      B   
ATOM    910  O3' THY    11     -12.855   9.307  -4.213  1.00  0.00      B   
ATOM    911  P   THY    12     -14.363   8.868  -4.273  1.00  0.00      B   
ATOM    912  O1P THY    12     -15.131   9.927  -4.964  1.00  0.00      B   
ATOM    913  O2P THY    12     -14.783   8.475  -2.911  1.00  0.00      B   
ATOM    914  O5' THY    12     -14.338   7.564  -5.155  1.00  0.00      B   
ATOM    915  C5' THY    12     -14.091   7.571  -6.571  1.00  0.00      B   
ATOM    916  H5' THY    12     -13.087   7.996  -6.796  1.00  0.00      B   
ATOM    917 H5'' THY    12     -14.862   8.190  -7.085  1.00  0.00      B   
ATOM    918  C4' THY    12     -14.175   6.143  -7.141  1.00  0.00      B   
ATOM    919  H4' THY    12     -14.061   6.145  -8.245  1.00  0.00      B   
ATOM    920  O4' THY    12     -13.125   5.295  -6.579  1.00  0.00      B   
ATOM    921  C1' THY    12     -13.608   3.948  -6.466  1.00  0.00      B   
ATOM    922  H1' THY    12     -12.933   3.300  -7.072  1.00  0.00      B   
ATOM    923  N1  THY    12     -13.633   3.530  -5.041  1.00  0.00      B   
ATOM    924  C6  THY    12     -13.808   4.438  -4.016  1.00  0.00      B   
ATOM    925  H6  THY    12     -13.831   5.484  -4.326  1.00  0.00      B   
ATOM    926  C2  THY    12     -13.652   2.177  -4.797  1.00  0.00      B   
ATOM    927  O2  THY    12     -13.615   1.337  -5.688  1.00  0.00      B   
ATOM    928  N3  THY    12     -13.735   1.834  -3.473  1.00  0.00      B   
ATOM    929  H3  THY    12     -13.740   0.836  -3.295  1.00  0.00      B   
ATOM    930  C4  THY    12     -13.877   2.683  -2.396  1.00  0.00      B   
ATOM    931  O4  THY    12     -13.988   2.213  -1.263  1.00  0.00      B   
ATOM    932  C5  THY    12     -13.878   4.091  -2.724  1.00  0.00      B   
ATOM    933  C5M THY    12     -14.148   5.111  -1.663  1.00  0.00      B   
ATOM    934  H51 THY    12     -13.689   6.093  -1.921  1.00  0.00      B   
ATOM    935  H52 THY    12     -13.737   4.795  -0.678  1.00  0.00      B   
ATOM    936  H53 THY    12     -15.241   5.278  -1.545  1.00  0.00      B   
ATOM    937  C2' THY    12     -15.002   3.976  -7.088  1.00  0.00      B   
ATOM    938 H2'' THY    12     -15.668   3.209  -6.654  1.00  0.00      B   
ATOM    939  H2' THY    12     -14.932   3.820  -8.185  1.00  0.00      B   
ATOM    940  C3' THY    12     -15.460   5.383  -6.773  1.00  0.00      B   
ATOM    941  H3' THY    12     -15.671   5.539  -5.690  1.00  0.00      B   
ATOM    942  O3' THY    12     -16.541   5.769  -7.625  1.00  0.00      B   
ATOM    943  P   THY    13     -18.021   5.398  -7.173  1.00  0.00      B   
ATOM    944  O1P THY    13     -18.970   6.049  -8.103  1.00  0.00      B   
ATOM    945  O2P THY    13     -18.183   5.660  -5.726  1.00  0.00      B   
ATOM    946  O5' THY    13     -18.108   3.836  -7.373  1.00  0.00      B   
ATOM    947  C5' THY    13     -18.057   3.209  -8.668  1.00  0.00      B   
ATOM    948  H5' THY    13     -17.167   3.559  -9.238  1.00  0.00      B   
ATOM    949 H5'' THY    13     -18.972   3.468  -9.249  1.00  0.00      B   
ATOM    950  C4' THY    13     -17.980   1.670  -8.552  1.00  0.00      B   
ATOM    951  H4' THY    13     -17.833   1.202  -9.547  1.00  0.00      B   
ATOM    952  O4' THY    13     -16.861   1.270  -7.695  1.00  0.00      B   
ATOM    953  C1' THY    13     -17.217   0.128  -6.907  1.00  0.00      B   
ATOM    954  H1' THY    13     -16.499  -0.681  -7.177  1.00  0.00      B   
ATOM    955  N1  THY    13     -17.146   0.435  -5.454  1.00  0.00      B   
ATOM    956  C6  THY    13     -17.279   1.716  -4.965  1.00  0.00      B   
ATOM    957  H6  THY    13     -17.402   2.487  -5.725  1.00  0.00      B   
ATOM    958  C2  THY    13     -17.065  -0.642  -4.599  1.00  0.00      B   
ATOM    959  O2  THY    13     -17.021  -1.803  -4.991  1.00  0.00      B   
ATOM    960  N3  THY    13     -17.054  -0.320  -3.265  1.00  0.00      B   
ATOM    961  H3  THY    13     -16.987  -1.105  -2.627  1.00  0.00      B   
ATOM    962  C4  THY    13     -17.147   0.938  -2.710  1.00  0.00      B   
ATOM    963  O4  THY    13     -17.162   1.062  -1.484  1.00  0.00      B   
ATOM    964  C5  THY    13     -17.228   2.021  -3.662  1.00  0.00      B   
ATOM    965  C5M THY    13     -17.437   3.424  -3.186  1.00  0.00      B   
ATOM    966  H51 THY    13     -16.966   3.596  -2.193  1.00  0.00      B   
ATOM    967  H52 THY    13     -18.522   3.655  -3.100  1.00  0.00      B   
ATOM    968  H53 THY    13     -16.998   4.160  -3.898  1.00  0.00      B   
ATOM    969  C2' THY    13     -18.615  -0.259  -7.373  1.00  0.00      B   
ATOM    970 H2'' THY    13     -19.223  -0.674  -6.551  1.00  0.00      B   
ATOM    971  H2' THY    13     -18.528  -1.006  -8.192  1.00  0.00      B   
ATOM    972  C3' THY    13     -19.210   1.028  -7.889  1.00  0.00      B   
ATOM    973  H3' THY    13     -19.553   1.707  -7.074  1.00  0.00      B   
ATOM    974  O3' THY    13     -20.216   0.731  -8.867  1.00  0.00      B   
ATOM    975  N1  5MC    14     -20.506  -2.855  -4.838  1.00  0.00      B   
ATOM    976  C2  5MC    14     -20.220  -3.354  -3.547  1.00  0.00      B   
ATOM    977  O2  5MC    14     -19.760  -4.488  -3.424  1.00  0.00      B   
ATOM    978  N3  5MC    14     -20.416  -2.562  -2.465  1.00  0.00      B   
ATOM    979  C4  5MC    14     -20.864  -1.298  -2.591  1.00  0.00      B   
ATOM    980  N4  5MC    14     -20.903  -0.523  -1.501  1.00  0.00      B   
ATOM    981  H41 5MC    14     -20.531  -0.865  -0.632  1.00  0.00      B   
ATOM    982  H42 5MC    14     -21.299   0.388  -1.494  1.00  0.00      B   
ATOM    983  C5  5MC    14     -21.273  -0.778  -3.872  1.00  0.00      B   
ATOM    984  C6  5MC    14     -21.045  -1.584  -4.954  1.00  0.00      B   
ATOM    985  H6  5MC    14     -21.250  -1.215  -5.965  1.00  0.00      B   
ATOM    986  CM5 5MC    14     -21.695   0.653  -4.034  1.00  0.00      B   
ATOM    987  H51 5MC    14     -22.519   0.731  -4.776  1.00  0.00      B   
ATOM    988  H52 5MC    14     -22.068   1.116  -3.097  1.00  0.00      B   
ATOM    989  H53 5MC    14     -20.848   1.269  -4.414  1.00  0.00      B   
ATOM    990  P   5MC    14     -21.717   0.490  -8.412  1.00  0.00      B   
ATOM    991  O1P 5MC    14     -22.598   1.009  -9.479  1.00  0.00      B   
ATOM    992  O2P 5MC    14     -21.906   1.039  -7.052  1.00  0.00      B   
ATOM    993  O5' 5MC    14     -21.923  -1.068  -8.307  1.00  0.00      B   
ATOM    994  C5' 5MC    14     -21.330  -2.136  -9.063  1.00  0.00      B   
ATOM    995  H5' 5MC    14     -20.395  -1.815  -9.572  1.00  0.00      B   
ATOM    996 H5'' 5MC    14     -22.057  -2.475  -9.835  1.00  0.00      B   
ATOM    997  C4' 5MC    14     -21.023  -3.323  -8.125  1.00  0.00      B   
ATOM    998  O4' 5MC    14     -20.001  -2.891  -7.177  1.00  0.00      B   
ATOM    999  C1' 5MC    14     -20.152  -3.691  -6.027  1.00  0.00      B   
ATOM   1000  H1' 5MC    14     -19.166  -4.185  -5.862  1.00  0.00      B   
ATOM   1001  C2' 5MC    14     -21.176  -4.734  -6.444  1.00  0.00      B   
ATOM   1002 H2'' 5MC    14     -21.613  -5.348  -5.639  1.00  0.00      B   
ATOM   1003  O2' 5MC    14     -20.514  -5.530  -7.486  1.00  0.00      B   
ATOM   1004  C6' 5MC    14     -20.527  -4.663  -8.661  1.00  0.00      B   
ATOM   1005  H6' 5MC    14     -21.217  -5.093  -9.415  1.00  0.00      B   
ATOM   1006 H6'' 5MC    14     -19.497  -4.591  -9.065  1.00  0.00      B   
ATOM   1007  C3' 5MC    14     -22.149  -3.844  -7.196  1.00  0.00      B   
ATOM   1008  H3' 5MC    14     -22.583  -3.023  -6.588  1.00  0.00      B   
ATOM   1009  O3' 5MC    14     -23.133  -4.634  -7.899  1.00  0.00      B   
ATOM   1010  N1  5MC    15     -24.501  -4.076  -3.483  1.00  0.00      B   
ATOM   1011  C2  5MC    15     -24.081  -3.722  -2.185  1.00  0.00      B   
ATOM   1012  O2  5MC    15     -23.665  -4.599  -1.433  1.00  0.00      B   
ATOM   1013  N3  5MC    15     -24.119  -2.428  -1.791  1.00  0.00      B   
ATOM   1014  C4  5MC    15     -24.530  -1.458  -2.627  1.00  0.00      B   
ATOM   1015  N4  5MC    15     -24.483  -0.198  -2.169  1.00  0.00      B   
ATOM   1016  H41 5MC    15     -24.171  -0.064  -1.224  1.00  0.00      B   
ATOM   1017  H42 5MC    15     -24.766   0.587  -2.708  1.00  0.00      B   
ATOM   1018  C5  5MC    15     -25.000  -1.775  -3.964  1.00  0.00      B   
ATOM   1019  C6  5MC    15     -24.932  -3.092  -4.336  1.00  0.00      B   
ATOM   1020  H6  5MC    15     -25.208  -3.409  -5.344  1.00  0.00      B   
ATOM   1021  CM5 5MC    15     -25.336  -0.713  -4.968  1.00  0.00      B   
ATOM   1022  H51 5MC    15     -26.005  -1.120  -5.762  1.00  0.00      B   
ATOM   1023  H52 5MC    15     -25.851   0.158  -4.510  1.00  0.00      B   
ATOM   1024  H53 5MC    15     -24.415  -0.353  -5.481  1.00  0.00      B   
ATOM   1025  P   5MC    15     -24.589  -4.176  -8.254  1.00  0.00      B   
ATOM   1026  O1P 5MC    15     -24.674  -4.035  -9.723  1.00  0.00      B   
ATOM   1027  O2P 5MC    15     -24.956  -3.006  -7.425  1.00  0.00      B   
ATOM   1028  O5' 5MC    15     -25.517  -5.388  -7.824  1.00  0.00      B   
ATOM   1029  C5' 5MC    15     -25.143  -6.633  -7.223  1.00  0.00      B   
ATOM   1030  H5' 5MC    15     -24.135  -6.960  -7.568  1.00  0.00      B   
ATOM   1031 H5'' 5MC    15     -25.869  -7.406  -7.559  1.00  0.00      B   
ATOM   1032  C4' 5MC    15     -25.172  -6.604  -5.699  1.00  0.00      B   
ATOM   1033  O4' 5MC    15     -24.156  -5.656  -5.248  1.00  0.00      B   
ATOM   1034  C1' 5MC    15     -24.354  -5.494  -3.880  1.00  0.00      B   
ATOM   1035  H1' 5MC    15     -23.432  -5.913  -3.411  1.00  0.00      B   
ATOM   1036  C2' 5MC    15     -25.528  -6.402  -3.576  1.00  0.00      B   
ATOM   1037 H2'' 5MC    15     -26.017  -6.231  -2.621  1.00  0.00      B   
ATOM   1038  O2' 5MC    15     -24.962  -7.743  -3.674  1.00  0.00      B   
ATOM   1039  C6' 5MC    15     -24.805  -7.948  -5.089  1.00  0.00      B   
ATOM   1040  H6' 5MC    15     -23.752  -8.227  -5.297  1.00  0.00      B   
ATOM   1041 H6'' 5MC    15     -25.501  -8.752  -5.406  1.00  0.00      B   
ATOM   1042  C3' 5MC    15     -26.419  -6.238  -4.829  1.00  0.00      B   
ATOM   1043  H3' 5MC    15     -26.758  -5.203  -5.035  1.00  0.00      B   
ATOM   1044  O3' 5MC    15     -27.485  -7.242  -4.832  1.00  0.00      B   
ATOM   1045  P   CYT    16     -28.857  -7.013  -4.061  1.00  0.00      B   
ATOM   1046  O1P CYT    16     -29.952  -7.356  -4.992  1.00  0.00      B   
ATOM   1047  O2P CYT    16     -28.863  -5.629  -3.529  1.00  0.00      B   
ATOM   1048  O5' CYT    16     -28.917  -8.030  -2.843  1.00  0.00      B   
ATOM   1049  C5' CYT    16     -27.906  -8.824  -2.213  1.00  0.00      B   
ATOM   1050  H5' CYT    16     -26.970  -8.864  -2.806  1.00  0.00      B   
ATOM   1051 H5'' CYT    16     -28.293  -9.866  -2.166  1.00  0.00      B   
ATOM   1052  C4' CYT    16     -27.602  -8.398  -0.751  1.00  0.00      B   
ATOM   1053  H4' CYT    16     -27.328  -9.289  -0.148  1.00  0.00      B   
ATOM   1054  O4' CYT    16     -26.464  -7.482  -0.706  1.00  0.00      B   
ATOM   1055  C1' CYT    16     -26.583  -6.616   0.438  1.00  0.00      B   
ATOM   1056  H1' CYT    16     -25.670  -6.754   1.062  1.00  0.00      B   
ATOM   1057  N1  CYT    16     -26.730  -5.188   0.031  1.00  0.00      B   
ATOM   1058  C6  CYT    16     -27.374  -4.876  -1.138  1.00  0.00      B   
ATOM   1059  H6  CYT    16     -27.651  -5.731  -1.751  1.00  0.00      B   
ATOM   1060  C5  CYT    16     -27.576  -3.613  -1.528  1.00  0.00      B   
ATOM   1061  H5  CYT    16     -28.042  -3.374  -2.482  1.00  0.00      B   
ATOM   1062  C2  CYT    16     -26.465  -4.166   0.938  1.00  0.00      B   
ATOM   1063  O2  CYT    16     -26.093  -4.450   2.087  1.00  0.00      B   
ATOM   1064  N3  CYT    16     -26.634  -2.878   0.557  1.00  0.00      B   
ATOM   1065  C4  CYT    16     -27.170  -2.586  -0.638  1.00  0.00      B   
ATOM   1066  N4  CYT    16     -27.364  -1.309  -0.972  1.00  0.00      B   
ATOM   1067  H41 CYT    16     -27.042  -0.606  -0.324  1.00  0.00      B   
ATOM   1068  H42 CYT    16     -27.876  -1.027  -1.775  1.00  0.00      B   
ATOM   1069  C2' CYT    16     -27.799  -7.144   1.172  1.00  0.00      B   
ATOM   1070 H2'' CYT    16     -28.259  -6.356   1.791  1.00  0.00      B   
ATOM   1071  H2' CYT    16     -27.500  -8.009   1.802  1.00  0.00      B   
ATOM   1072  C3' CYT    16     -28.675  -7.597   0.018  1.00  0.00      B   
ATOM   1073  H3' CYT    16     -29.037  -6.760  -0.613  1.00  0.00      B   
ATOM   1074  O3' CYT    16     -29.759  -8.412   0.407  1.00  0.00      B   
ATOM   1075  P   CYT    17     -30.483  -8.720   1.761  1.00  0.00      B   
ATOM   1076  O1P CYT    17     -29.825  -9.891   2.383  1.00  0.00      B   
ATOM   1077  O2P CYT    17     -31.938  -8.810   1.522  1.00  0.00      B   
ATOM   1078  O5' CYT    17     -30.246  -7.459   2.706  1.00  0.00      B   
ATOM   1079  C5' CYT    17     -29.480  -7.668   3.920  1.00  0.00      B   
ATOM   1080  H5' CYT    17     -28.464  -8.063   3.687  1.00  0.00      B   
ATOM   1081 H5'' CYT    17     -29.979  -8.425   4.571  1.00  0.00      B   
ATOM   1082  C4' CYT    17     -29.289  -6.381   4.743  1.00  0.00      B   
ATOM   1083  H4' CYT    17     -28.543  -6.549   5.548  1.00  0.00      B   
ATOM   1084  O4' CYT    17     -28.837  -5.261   3.920  1.00  0.00      B   
ATOM   1085  C1' CYT    17     -29.783  -4.194   3.980  1.00  0.00      B   
ATOM   1086  H1' CYT    17     -29.377  -3.503   4.755  1.00  0.00      B   
ATOM   1087  N1  CYT    17     -29.905  -3.550   2.660  1.00  0.00      B   
ATOM   1088  C6  CYT    17     -30.152  -4.324   1.550  1.00  0.00      B   
ATOM   1089  H6  CYT    17     -30.114  -5.404   1.707  1.00  0.00      B   
ATOM   1090  C5  CYT    17     -30.353  -3.767   0.346  1.00  0.00      B   
ATOM   1091  H5  CYT    17     -30.515  -4.365  -0.550  1.00  0.00      B   
ATOM   1092  C2  CYT    17     -29.962  -2.164   2.567  1.00  0.00      B   
ATOM   1093  O2  CYT    17     -29.869  -1.482   3.599  1.00  0.00      B   
ATOM   1094  N3  CYT    17     -30.136  -1.585   1.360  1.00  0.00      B   
ATOM   1095  C4  CYT    17     -30.348  -2.340   0.270  1.00  0.00      B   
ATOM   1096  N4  CYT    17     -30.555  -1.720  -0.894  1.00  0.00      B   
ATOM   1097  H41 CYT    17     -30.466  -0.719  -0.891  1.00  0.00      B   
ATOM   1098  H42 CYT    17     -30.721  -2.213  -1.743  1.00  0.00      B   
ATOM   1099  C2' CYT    17     -31.091  -4.803   4.486  1.00  0.00      B   
ATOM   1100 H2'' CYT    17     -31.669  -5.251   3.647  1.00  0.00      B   
ATOM   1101  H2' CYT    17     -31.714  -4.048   5.005  1.00  0.00      B   
ATOM   1102  C3' CYT    17     -30.599  -5.909   5.386  1.00  0.00      B   
ATOM   1103  H3' CYT    17     -31.311  -6.766   5.361  1.00  0.00      B   
ATOM   1104  O3' CYT    17     -30.477  -5.442   6.728  1.00  0.00      B   
ATOM   1105  H3T CYT    17     -31.273  -4.959   6.963  1.00  0.00      B   
TER    1106      CYT     17
END
